# Supplementary material for: Learning to detect AI texts and learning the limits
Source: PLoS One. 2025 Oct 15;20(10):e0333007. doi: 10.1371/journal.pone.0333007 (PMC12527182; doi:10.1371/journal.pone.0333007)
Supplement: S2 File — All data and scripts used in the study, some additional descriptive statistics, scalable formate figures. (ZIP) [file pone.0333007.s002.tgz]

Archive with 1,969 entries (1,944 files):
- data and scripts
- data and scripts/OSF
- data and scripts/OSF/data
- data and scripts/OSF/data/control.tsv
- data and scripts/OSF/data/control_koditex_chat_gpt-4o__0.tsv
- data and scripts/OSF/data/koditex_chat_gpt-4o__0.tsv
- data and scripts/OSF/data/readme.txt
- data and scripts/OSF/results
- data and scripts/OSF/results/LABELS
- data and scripts/OSF/results/LABELS/20250225_142819_815.tsv
- data and scripts/OSF/results/LABELS/20250225_143240_333.tsv
- data and scripts/OSF/results/LABELS/20250225_143325_277.tsv
- data and scripts/OSF/results/LABELS/20250225_143736_557.tsv
- data and scripts/OSF/results/LABELS/20250225_144112_683.tsv
- data and scripts/OSF/results/LABELS/20250225_144502_275.tsv
- data and scripts/OSF/results/LABELS/20250225_144616_808.tsv
- data and scripts/OSF/results/LABELS/20250225_144844_504.tsv
- data and scripts/OSF/results/LABELS/20250225_145007_332.tsv
- data and scripts/OSF/results/LABELS/20250225_145010_880.tsv
- data and scripts/OSF/results/LABELS/20250225_145326_656.tsv
- data and scripts/OSF/results/LABELS/20250225_150522_325.tsv
- data and scripts/OSF/results/LABELS/20250225_150930_617.tsv
- data and scripts/OSF/results/LABELS/20250225_151318_844.tsv
- data and scripts/OSF/results/LABELS/20250225_151720_410.tsv
- data and scripts/OSF/results/LABELS/20250225_151748_722.tsv
- data and scripts/OSF/results/LABELS/20250225_152355_308.tsv
- data and scripts/OSF/results/LABELS/20250225_152742_891.tsv
- data and scripts/OSF/results/LABELS/20250225_152925_320.tsv
- data and scripts/OSF/results/LABELS/20250225_153017_83.tsv
- data and scripts/OSF/results/LABELS/20250225_153300_88.tsv
- data and scripts/OSF/results/LABELS/20250225_153511_317.tsv
- data and scripts/OSF/results/LABELS/20250225_153613_646.tsv
- data and scripts/OSF/results/LABELS/20250225_154257_103.tsv
- data and scripts/OSF/results/LABELS/20250225_154257_852.tsv
- data and scripts/OSF/results/LABELS/20250225_154431_112.tsv
- data and scripts/OSF/results/LABELS/20250225_154620_153.tsv
- data and scripts/OSF/results/LABELS/20250225_155421_678.tsv
- data and scripts/OSF/results/LABELS/20250225_155623_653.tsv
- data and scripts/OSF/results/LABELS/20250225_155946_988.tsv
- data and scripts/OSF/results/LABELS/20250225_160038_43.tsv
- data and scripts/OSF/results/LABELS/20250225_160107_892.tsv
- data and scripts/OSF/results/LABELS/20250225_160448_838.tsv
- data and scripts/OSF/results/LABELS/20250225_160925_43.tsv
- data and scripts/OSF/results/LABELS/20250225_160937_98.tsv
- data and scripts/OSF/results/LABELS/20250225_161028_34.tsv
- data and scripts/OSF/results/LABELS/20250225_161046_360.tsv
- data and scripts/OSF/results/LABELS/20250225_162523_48.tsv
- data and scripts/OSF/results/LABELS/20250225_162538_894.tsv
- data and scripts/OSF/results/LABELS/20250225_163043_905.tsv
- data and scripts/OSF/results/LABELS/20250225_164315_443.tsv
- data and scripts/OSF/results/LABELS/20250225_165338_905.tsv
- data and scripts/OSF/results/LABELS/20250225_170142_195.tsv
- data and scripts/OSF/results/LABELS/20250225_170317_289.tsv
- data and scripts/OSF/results/LABELS/20250225_171352_17.tsv
- data and scripts/OSF/results/LABELS/20250225_171603_654.tsv
- data and scripts/OSF/results/LABELS/20250225_171809_56.tsv
- data and scripts/OSF/results/LABELS/20250225_171820_643.tsv
- data and scripts/OSF/results/LABELS/20250225_171859_759.tsv
- data and scripts/OSF/results/LABELS/20250225_172805_55.tsv
- data and scripts/OSF/results/LABELS/20250225_174130_28.tsv
- data and scripts/OSF/results/LABELS/20250225_175204_152.tsv
- data and scripts/OSF/results/LABELS/20250225_175320_152.tsv
- data and scripts/OSF/results/LABELS/20250225_175447_900.tsv
- data and scripts/OSF/results/LABELS/20250225_175843_857.tsv
- data and scripts/OSF/results/LABELS/20250225_180339_566.tsv
- data and scripts/OSF/results/LABELS/20250225_181006_390.tsv
- data and scripts/OSF/results/LABELS/20250225_181935_827.tsv
- data and scripts/OSF/results/LABELS/20250225_182005_377.tsv
- data and scripts/OSF/results/LABELS/20250225_182208_911.tsv
- data and scripts/OSF/results/LABELS/20250225_182746_266.tsv
- data and scripts/OSF/results/LABELS/20250225_184730_364.tsv
- data and scripts/OSF/results/LABELS/20250225_184945_242.tsv
- data and scripts/OSF/results/LABELS/20250225_185630_117.tsv
- data and scripts/OSF/results/LABELS/20250225_185740_897.tsv
- data and scripts/OSF/results/LABELS/20250225_185917_971.tsv
- data and scripts/OSF/results/LABELS/20250225_185936_961.tsv
- data and scripts/OSF/results/LABELS/20250225_190151_662.tsv
- data and scripts/OSF/results/LABELS/20250225_190725_617.tsv
- data and scripts/OSF/results/LABELS/20250225_191403_326.tsv
- data and scripts/OSF/results/LABELS/20250225_192519_40.tsv
- data and scripts/OSF/results/LABELS/20250225_193014_323.tsv
- data and scripts/OSF/results/LABELS/20250225_193120_571.tsv
- data and scripts/OSF/results/LABELS/20250225_193137_871.tsv
- data and scripts/OSF/results/LABELS/20250225_193428_140.tsv
- data and scripts/OSF/results/LABELS/20250225_194537_241.tsv
- data and scripts/OSF/results/LABELS/20250225_195217_382.tsv
- data and scripts/OSF/results/LABELS/20250225_195756_425.tsv
- data and scripts/OSF/results/LABELS/20250225_200252_277.tsv
- data and scripts/OSF/results/LABELS/20250225_200700_650.tsv
- data and scripts/OSF/results/LABELS/20250225_200856_121.tsv
- data and scripts/OSF/results/LABELS/20250225_201048_73.tsv
- data and scripts/OSF/results/LABELS/20250225_201535_458.tsv
- data and scripts/OSF/results/LABELS/20250225_202147_486.tsv
- data and scripts/OSF/results/LABELS/20250225_202653_603.tsv
- data and scripts/OSF/results/LABELS/20250225_203754_987.tsv
- data and scripts/OSF/results/LABELS/20250225_203835_537.tsv
- data and scripts/OSF/results/LABELS/20250225_204055_557.tsv
- data and scripts/OSF/results/LABELS/20250225_205124_131.tsv
- data and scripts/OSF/results/LABELS/20250225_211200_108.tsv
- data and scripts/OSF/results/LABELS/20250225_211729_852.tsv
- data and scripts/OSF/results/LABELS/20250225_213029_758.tsv
- data and scripts/OSF/results/LABELS/20250225_213913_738.tsv
- data and scripts/OSF/results/LABELS/20250225_215716_22.tsv
- data and scripts/OSF/results/LABELS/20250225_220054_132.tsv
- data and scripts/OSF/results/LABELS/20250225_220251_226.tsv
- data and scripts/OSF/results/LABELS/20250225_224034_94.tsv
- data and scripts/OSF/results/LABELS/20250225_224106_730.tsv
- data and scripts/OSF/results/LABELS/20250225_224145_680.tsv
- data and scripts/OSF/results/LABELS/20250225_225317_608.tsv
- data and scripts/OSF/results/LABELS/20250225_230301_406.tsv
- data and scripts/OSF/results/LABELS/20250225_233052_241.tsv
- data and scripts/OSF/results/LABELS/20250225_235031_627.tsv
- data and scripts/OSF/results/LABELS/20250225_235530_998.tsv
- data and scripts/OSF/results/LABELS/20250226_000848_965.tsv
- data and scripts/OSF/results/LABELS/20250226_090351_465.tsv
- data and scripts/OSF/results/LABELS/20250226_093552_482.tsv
- data and scripts/OSF/results/LABELS/20250226_103012_263.tsv
- data and scripts/OSF/results/LABELS/20250226_103327_562.tsv
- data and scripts/OSF/results/LABELS/20250226_103645_682.tsv
- data and scripts/OSF/results/LABELS/20250226_110934_260.tsv
- data and scripts/OSF/results/LABELS/20250226_111211_537.tsv
- data and scripts/OSF/results/LABELS/20250226_113025_891.tsv
- data and scripts/OSF/results/LABELS/20250226_120238_774.tsv
- data and scripts/OSF/results/LABELS/20250226_123349_111.tsv
- data and scripts/OSF/results/LABELS/20250226_124202_121.tsv
- data and scripts/OSF/results/LABELS/20250226_125734_74.tsv
- data and scripts/OSF/results/LABELS/20250226_131036_541.tsv
- data and scripts/OSF/results/LABELS/20250226_135115_965.tsv
- data and scripts/OSF/results/LABELS/20250226_151645_514.tsv
- data and scripts/OSF/results/LABELS/20250226_153833_473.tsv
- data and scripts/OSF/results/LABELS/20250226_172737_248.tsv
- data and scripts/OSF/results/LABELS/20250226_174923_71.tsv
- data and scripts/OSF/results/LABELS/20250226_180328_15.tsv
- data and scripts/OSF/results/LABELS/20250226_181440_762.tsv
- data and scripts/OSF/results/LABELS/20250226_184153_77.tsv
- data and scripts/OSF/results/LABELS/20250226_192302_49.tsv
- data and scripts/OSF/results/LABELS/20250226_200732_758.tsv
- data and scripts/OSF/results/LABELS/20250226_205057_58.tsv
- data and scripts/OSF/results/LABELS/20250226_212451_771.tsv
- data and scripts/OSF/results/LABELS/20250226_212857_888.tsv
- data and scripts/OSF/results/LABELS/20250226_214439_457.tsv
- data and scripts/OSF/results/LABELS/20250226_214626_515.tsv
- data and scripts/OSF/results/LABELS/20250226_215419_45.tsv
- data and scripts/OSF/results/LABELS/20250226_220156_446.tsv
- data and scripts/OSF/results/LABELS/20250226_223511_274.tsv
- data and scripts/OSF/results/LABELS/20250227_014650_565.tsv
- data and scripts/OSF/results/LABELS/20250227_102428_988.tsv
- data and scripts/OSF/results/LABELS/20250227_103032_913.tsv
- data and scripts/OSF/results/LABELS/20250227_104246_647.tsv
- data and scripts/OSF/results/LABELS/20250227_105532_331.tsv
- data and scripts/OSF/results/LABELS/20250227_105633_70.tsv
- data and scripts/OSF/results/LABELS/20250227_112301_530.tsv
- data and scripts/OSF/results/LABELS/20250227_113408_61.tsv
- data and scripts/OSF/results/LABELS/20250227_122140_419.tsv
- data and scripts/OSF/results/LABELS/20250227_124419_836.tsv
- data and scripts/OSF/results/LABELS/20250227_134108_476.tsv
- data and scripts/OSF/results/LABELS/20250227_135536_517.tsv
- data and scripts/OSF/results/LABELS/20250227_142441_279.tsv
- data and scripts/OSF/results/LABELS/20250227_151257_681.tsv
- data and scripts/OSF/results/LABELS/20250227_162050_567.tsv
- data and scripts/OSF/results/LABELS/20250227_163520_415.tsv
- data and scripts/OSF/results/LABELS/20250227_173630_144.tsv
- data and scripts/OSF/results/LABELS/20250227_182127_107.tsv
- data and scripts/OSF/results/LABELS/20250227_182235_380.tsv
- data and scripts/OSF/results/LABELS/20250227_182458_34.tsv
- data and scripts/OSF/results/LABELS/20250227_193851_808.tsv
- data and scripts/OSF/results/LABELS/20250227_194713_903.tsv
- data and scripts/OSF/results/LABELS/20250227_194736_108.tsv
- data and scripts/OSF/results/LABELS/20250227_200150_100.tsv
- data and scripts/OSF/results/LABELS/20250227_212348_98.tsv
- data and scripts/OSF/results/LABELS/20250227_212947_276.tsv
- data and scripts/OSF/results/LABELS/20250227_215923_220.tsv
- data and scripts/OSF/results/LABELS/20250228_093238_688.tsv
- data and scripts/OSF/results/LABELS/20250228_105216_664.tsv
- data and scripts/OSF/results/LABELS/20250228_110329_261.tsv
- data and scripts/OSF/results/LABELS/20250228_110411_932.tsv
- data and scripts/OSF/results/LABELS/20250228_112343_450.tsv
- data and scripts/OSF/results/LABELS/20250228_113458_211.tsv
- data and scripts/OSF/results/LABELS/20250228_113633_975.tsv
- data and scripts/OSF/results/LABELS/20250228_121859_259.tsv
- data and scripts/OSF/results/LABELS/20250228_131008_44.tsv
- data and scripts/OSF/results/LABELS/20250228_132734_238.tsv
- data and scripts/OSF/results/LABELS/20250228_141955_922.tsv
- data and scripts/OSF/results/LABELS/20250228_142521_311.tsv
- data and scripts/OSF/results/LABELS/20250228_142910_947.tsv
- data and scripts/OSF/results/LABELS/20250228_151017_326.tsv
- data and scripts/OSF/results/LABELS/20250228_152747_718.tsv
- data and scripts/OSF/results/LABELS/20250228_173653_627.tsv
- data and scripts/OSF/results/LABELS/20250228_183257_998.tsv
- data and scripts/OSF/results/LABELS/20250228_184321_497.tsv
- data and scripts/OSF/results/LABELS/20250228_191547_657.tsv
- data and scripts/OSF/results/LABELS/20250228_192304_67.tsv
- data and scripts/OSF/results/LABELS/20250228_211649_760.tsv
- data and scripts/OSF/results/LABELS/20250228_230137_813.tsv
- data and scripts/OSF/results/LABELS/20250228_235825_39.tsv
- data and scripts/OSF/results/LABELS/20250301_005020_221.tsv
- data and scripts/OSF/results/LABELS/20250301_100506_182.tsv
- data and scripts/OSF/results/LABELS/20250301_104003_167.tsv
- data and scripts/OSF/results/LABELS/20250301_115054_806.tsv
- data and scripts/OSF/results/LABELS/20250301_115344_726.tsv
- data and scripts/OSF/results/LABELS/20250301_120904_727.tsv
- data and scripts/OSF/results/LABELS/20250301_121604_566.tsv
- data and scripts/OSF/results/LABELS/20250301_124940_113.tsv
- data and scripts/OSF/results/LABELS/20250301_131430_910.tsv
- data and scripts/OSF/results/LABELS/20250301_131716_6.tsv
- data and scripts/OSF/results/LABELS/20250301_132314_159.tsv
- data and scripts/OSF/results/LABELS/20250301_135200_314.tsv
- data and scripts/OSF/results/LABELS/20250301_141936_465.tsv
- data and scripts/OSF/results/LABELS/20250301_143324_46.tsv
- data and scripts/OSF/results/LABELS/20250301_144714_481.tsv
- data and scripts/OSF/results/LABELS/20250301_145817_962.tsv
- data and scripts/OSF/results/LABELS/20250301_154341_588.tsv
- data and scripts/OSF/results/LABELS/20250301_162142_75.tsv
- data and scripts/OSF/results/LABELS/20250301_162724_140.tsv
- data and scripts/OSF/results/LABELS/20250301_175323_365.tsv
- data and scripts/OSF/results/LABELS/20250301_181917_168.tsv
- data and scripts/OSF/results/LABELS/20250301_201335_949.tsv
- data and scripts/OSF/results/LABELS/20250301_212527_843.tsv
- data and scripts/OSF/results/LABELS/20250301_220240_700.tsv
- data and scripts/OSF/results/LABELS/20250301_221930_771.tsv
- data and scripts/OSF/results/LABELS/20250301_222356_165.tsv
- data and scripts/OSF/results/LABELS/20250301_225508_67.tsv
- data and scripts/OSF/results/LABELS/20250301_231245_936.tsv
- data and scripts/OSF/results/LABELS/20250302_000059_228.tsv
- data and scripts/OSF/results/LABELS/20250302_002454_849.tsv
- data and scripts/OSF/results/LABELS/20250302_013018_434.tsv
- data and scripts/OSF/results/LABELS/20250302_015954_224.tsv
- data and scripts/OSF/results/LABELS/20250302_074126_937.tsv
- data and scripts/OSF/results/LABELS/20250302_092548_81.tsv
- data and scripts/OSF/results/LABELS/20250302_095000_748.tsv
- data and scripts/OSF/results/LABELS/20250302_105126_602.tsv
- data and scripts/OSF/results/LABELS/20250302_112530_138.tsv
- data and scripts/OSF/results/LABELS/20250302_114702_941.tsv
- data and scripts/OSF/results/LABELS/20250302_124905_854.tsv
- data and scripts/OSF/results/LABELS/20250302_133018_646.tsv
- data and scripts/OSF/results/LABELS/20250302_133607_58.tsv
- data and scripts/OSF/results/LABELS/20250302_135412_676.tsv
- data and scripts/OSF/results/LABELS/20250302_140247_55.tsv
- data and scripts/OSF/results/LABELS/20250302_143059_782.tsv
- data and scripts/OSF/results/LABELS/20250302_151517_818.tsv
- data and scripts/OSF/results/LABELS/20250302_154328_571.tsv
- data and scripts/OSF/results/LABELS/20250302_154625_45.tsv
- data and scripts/OSF/results/LABELS/20250302_163430_765.tsv
- data and scripts/OSF/results/LABELS/20250302_171056_509.tsv
- data and scripts/OSF/results/LABELS/20250302_183319_975.tsv
- data and scripts/OSF/results/LABELS/20250302_183430_28.tsv
- data and scripts/OSF/results/LABELS/20250302_184224_352.tsv
- data and scripts/OSF/results/LABELS/20250302_184737_454.tsv
- data and scripts/OSF/results/LABELS/20250302_194426_53.tsv
- data and scripts/OSF/results/LABELS/20250302_200322_590.tsv
- data and scripts/OSF/results/LABELS/20250302_200415_371.tsv
- data and scripts/OSF/results/LABELS/20250302_202906_237.tsv
- data and scripts/OSF/results/LABELS/20250302_203512_463.tsv
- data and scripts/OSF/results/LABELS/20250302_203929_170.tsv
- data and scripts/OSF/results/LABELS/20250302_211336_767.tsv
- data and scripts/OSF/results/LABELS/20250302_213117_708.tsv
- data and scripts/OSF/results/LABELS/20250302_225347_390.tsv
- data and scripts/OSF/results/LABELS/20250302_232342_934.tsv
- data and scripts/OSF/results/LABELS/20250303_004004_869.tsv
- data and scripts/OSF/results/LABELS/20250303_083803_57.tsv
- data and scripts/OSF/results/LABELS/20250303_120620_901.tsv
- data and scripts/OSF/results/LABELS/20250303_172357_815.tsv
- data and scripts/OSF/results/LABELS/20250303_221515_598.tsv
- data and scripts/OSF/results/LABELS/20250303_230137_843.tsv
- data and scripts/OSF/results/LABELS/20250304_002053_286.tsv
- data and scripts/OSF/results/LABELS/20250304_002720_668.tsv
- data and scripts/OSF/results/LABELS/20250304_161330_19.tsv
- data and scripts/OSF/results/LABELS/20250304_191338_407.tsv
- data and scripts/OSF/results/LABELS/20250304_195221_824.tsv
- data and scripts/OSF/results/LABELS/20250304_203629_528.tsv
- data and scripts/OSF/results/LABELS/20250304_210959_931.tsv
- data and scripts/OSF/results/LABELS/20250304_211640_765.tsv
- data and scripts/OSF/results/LABELS/20250304_212216_535.tsv
- data and scripts/OSF/results/LABELS/20250304_214958_108.tsv
- data and scripts/OSF/results/LABELS/20250304_222947_928.tsv
- data and scripts/OSF/results/LABELS/20250304_232352_746.tsv
- data and scripts/OSF/results/LABELS/20250304_235105_452.tsv
- data and scripts/OSF/results/LABELS/20250305_000618_852.tsv
- data and scripts/OSF/results/LABELS/20250305_130350_380.tsv
- data and scripts/OSF/results/LABELS/20250305_142148_640.tsv
- data and scripts/OSF/results/LABELS/20250305_171913_226.tsv
- data and scripts/OSF/results/LABELS/20250305_212741_853.tsv
- data and scripts/OSF/results/LABELS/20250305_214547_970.tsv
- data and scripts/OSF/results/LABELS/20250306_003452_681.tsv
- data and scripts/OSF/results/LABELS/20250306_015818_359.tsv
- data and scripts/OSF/results/LABELS/20250306_033838_339.tsv
- data and scripts/OSF/results/LABELS/20250306_075913_182.tsv
- data and scripts/OSF/results/LABELS/20250306_100747_318.tsv
- data and scripts/OSF/results/LABELS/20250306_102325_970.tsv
- data and scripts/OSF/results/LABELS/20250306_130000_147.tsv
- data and scripts/OSF/results/LABELS/20250306_150410_658.tsv
- data and scripts/OSF/results/LABELS/20250307_122109_991.tsv
- data and scripts/OSF/results/LABELS/20250308_103340_93.tsv
- data and scripts/OSF/results/LABELS/20250309_203511_648.tsv
- data and scripts/OSF/results/LABELS/20250309_211425_337.tsv
- data and scripts/OSF/results/LABELS/20250310_092439_165.tsv
- data and scripts/OSF/results/LABELS/20250311_133945_423.tsv
- data and scripts/OSF/results/LABELS/20250314_160636_172.tsv
- data and scripts/OSF/results/LABELS/20250314_202647_556.tsv
- data and scripts/OSF/results/LABELS/20250314_211438_153.tsv
[truncated: 1,669 more entries]
