# Supplementary material for: Learning to detect AI texts and learning the limits
Source: PLoS One. 2025 Oct 15;20(10):e0333007. doi: 10.1371/journal.pone.0333007 (PMC12527182; doi:10.1371/journal.pone.0333007)
Supplement: S2 File — All data and scripts used in the study, some additional descriptive statistics, scalable formate figures. (ZIP) [file pone.0333007.s002.tgz › data and scripts/OSF/data/control_koditex_chat_gpt-4o__0.tsv]

ID	Human	Assistant	Question	Answer1	Answer2	Answer3	Answer4
1921.txt	Jak už jsme zmínili, celá oblast Gobi není jen poušť. Na mnoha místech jde spíš o monotónní polopoušť, případně step, a jen tři procenta tvoří typické písečné duny, v Mongolsku nazývané els. Jinak plochu zabírají i holé skály a jezera, která jsou často slaná. Běžně tady žijí dvouhrbí velbloudi, divocí oslové, ohrožení sněžní leopardi, gazely džerjan, horští sibiřští kozorožci, koně Převalského, g…	Tento fenomén je známý jako 'zpívající duny'. Zvuk, který duny vydávají, je způsoben třením písku, když se pohybuje po povrchu duny. Je to fascinující a zároveň uklidňující zážitek, který přitahuje turisty z celého světa. Mongolská část pouště Gobi je domovem pro mnoho nomádských kmenů, kteří zde žijí po staletí. Jejich životní styl se příliš nezměnil, a to i přes moderní vlivy. Nomádi se stále s…	O čem byla předchozí dvojice textů?	O poušti	O knihovnictví	O české historii	O školství
1312.txt	Hlavním letošním tématem je sousedství. Fond podpoří projekty zaměřené na zapojování občanů do společenského a veřejného života v místě, kde žijí, na posilování vztahu lidí k místu bydliště a na projekty zaměřené na péči o místní kulturu a přírodní dědictví. O granty se žadatelé budou moci ucházet ve dvou kolech: v dubnu a v září. V každém z nich Poštovní spořitelna rozdělí až 2 mil. Kč. Maximáln…	Granty jsou poskytovány na projekty, které podporují rozvoj sousedských vztahů a komunitní život. Maximální výše grantu je 200 000 Kč. Projekty musí být realizovány do jednoho roku od přidělení grantu. Příjem žádostí probíhá ve dvou kolech - jarním a podzimním. Více informací o podmínkách a postupu podání žádosti naleznete na webových stránkách Poštovní spořitelny a Nadace VIA. Příběhy úspěšných …	O čem byla předchozí dvojice textů?	O grantech	O počítačích	O zvířatech	O slavnostech
1845.txt	Během války za nezávislost je opět uvěznili. Indonésie je složitá země s dramatickými dějinami. Nedivím se, že nechtěli vyprávět o minulosti, raději hleděli dopředu. Ale dali mi velmi šťastné dětství, oba byli neobyčejně láskyplní. Čim se zabývali? Táta pracoval pro holandskou armádu, byl stavitelem lodí. Máma byla hospodyně. Bydleli jsme v malé přístavní vesničce v mrňavém bytečku. V našem domě …	Po válce se snažili začít nový život v Evropě, ale nikdy se jim nepodařilo úplně zapomenout na hrůzy, které prožili. V Holandsku jsme začínali od nuly. Táta pracoval jako dělník v přístavu a máma se starala o domácnost. Byli jsme chudí, ale šťastní, že jsme spolu. Vzpomínám si, jak jsme s mámou chodily na trh a ona mi vyprávěla příběhy o Indonésii. Byly to příběhy plné exotických zvířat, tropický…	O čem byla předchozí dvojice textů?	O rodinné historii	O vzdělávání	O válečných časopisech	O zahradnictví
