# Supplementary material for: Learning to detect AI texts and learning the limits
Source: PLoS One. 2025 Oct 15;20(10):e0333007. doi: 10.1371/journal.pone.0333007 (PMC12527182; doi:10.1371/journal.pone.0333007)
Supplement: S2 File — All data and scripts used in the study, some additional descriptive statistics, scalable formate figures. (ZIP) [file pone.0333007.s002.tgz › data and scripts/OSF/data/koditex_chat_gpt-4o__0.tsv]

ID	Human	Assistant
1549.txt	Tyto buňky tvoří přechodné stadium mezi kmenovými a zralými plně specializovanými buňkami. Proliferace je schopnost některých buněk (např. KB) rychle a opakovaně se množit. Proliferační aktivita KB v organismu je různá: in vivo: dospělé KB – po celý život jedince Možnými zdroji kmenových buněk je například čichový epitel, tuková tkáň nebo vlasové folikuly popřípadě lidská embrya. Dalším možným zp…	Příkladem oligopotentních buněk jsou myeloidní kmenové buňky, které se mohou diferencovat pouze do několika typů krevních buněk, jako jsou monocyty a neutrofily. Unipotentní buňky - mají schopnost produkovat pouze jeden typ buněk, ale mají schopnost se samy obnovovat. Příkladem unipotentních buněk jsou svalové kmenové buňky, které se mohou diferencovat pouze do svalových buněk. 5 Výzkum a aplikac…
1662.txt	Ptáci, kteří vyrůstali v hnízdě, se mohou rovněž stát dobrými společníky, jejich výchova je však určitě náročnější a vyžaduje hodně trpělivosti. Pro začínající chovatele jsou vhodné zebřičky nebo andulky. Dobře se hodí do bytu. Korely a chůvičky budou spokojenější v hejnech, to se pak brzy můžete dočkat mláďat. Nebo si vyberte klidného, inteligentního žaka či rozpustilého a náročnějšího aru. Poku…	Investice se však vyplatí, protože ochočený pták bude méně stresovaný a snáze se přizpůsobí novému prostředí. Při výběru klece dbejte na to, aby byla dostatečně prostorná a umožňovala ptákovi volný pohyb. Klec by měla být vybavena bidýlky, hračkami a miskami na krmivo a vodu. Nezapomeňte také na pravidelnou údržbu a čištění klece, aby se předešlo šíření nemocí. Zahradní inspirace Zahrada je míste…
1985.txt	To že je velice moderní žena, která si umí poradit v každé situaci, se líbí i jejím malým vnukům a vnučkám. Díky tomu, že babička vlastní vymoženosti dnešní doby, vnuci, s jejichž rodinami bydlí v jednom domě, k ní chodí o to častěji a raději. "Vnoučci jsou hodně zaneprázdnění a opečovávaní svými rodiči a druhými babičkami. Ale rádi přiběhnou, vejdou, když se jim zachce nebo když je nahoře nepust…	Vnuci mě občas zkouší z nových slovíček a já se snažím držet krok. Je to pro mě výzva, ale zároveň i zábava, ' dodává s úsměvem Iva Janžurová. Její moderní přístup k technologiím a neustálá chuť učit se nové věci ji činí inspirací nejen pro její vrstevníky, ale i pro mladší generace. Rodinné vazby a tradice Rodina je pro mnoho lidí základním kamenem života. Tradice, které se předávají z generace …
1681.txt	Neblahé zkušenosti z bydlení na sídlištích vypěstovaly k panelu nedůvěru minimálně u celé jedné generace. Ovšem dnešní konstrukční prvky montovaného domu, ať už na bázi dřeva, některého z ušlechtilých betonů, nebo ve spojení s jiným materiálem, mají úplně odlišné parametry a vlastnosti, než někdejší panely. Zejména mnohem lepší tepelně izolační i akumulační vlastnosti. MInIMÁLní RIZIkO SELHÁní Mo…	Avšak současné technologie a přístupy k montovaným domům se od těchto starých představ výrazně liší. Moderní montované domy jsou navrženy s ohledem na energetickou účinnost, ekologii a komfort bydlení. Výhody montovaných domů Montované domy nabízejí několik klíčových výhod, které je činí atraktivními pro mnoho stavebníků. Mezi tyto výhody patří: 1. Rychlost výstavby: Montované domy mohou být post…
1121.txt	V následujících příkladech si ukážeme jejich použití. Poté již budete mít k dispozici poměrně mohutné nástroje pro tvorbu vlastních aplikací - scriptů. Příklad 3: Založte nový script s názvem Matice. m. Jeho zdrojový text je na obr. 2.15. Na začátku scriptu je definována čtvercová matice A. Všimněte si poznámek za symboly %, které lze psát nejenom v hlavičce, ale kdekoli. Toho s výhodou používáme…	V této části se zaměříme na tvorbu složitějších scriptů, které využívají těchto pokročilejších programovacích konstrukcí. 2.4 Podmíněné příkazy a cykly Podmíněné příkazy a cykly jsou základními stavebními kameny každého programovacího jazyka. MATLAB není výjimkou. Podmíněné příkazy umožňují provádět různé akce na základě splnění určitých podmínek, zatímco cykly umožňují opakované provádění bloků …
582.txt	Ministerstvo na základě údajů vedených v registru ověří správnost uvedeného výdejového místa, které fyzické osobě rodné číslo vydalo, a ve spolupráci se zjištěným skutečným výdejovým místem pak ověří, zda rodné číslo uvedené v žádosti je správné a je přiděleno výlučně fyzické osobě, která je v žádosti uvedena jako jeho nositel. Na základě zjištěných skutečností ministerstvo sdělí žadateli o ověře…	V § 15 odst. 1 se za slovo "ministerstvo" vkládají slova "nebo výdejové místo". 28. V § 15 odst. 2 se za slovo "ministerstvo" vkládají slova "nebo výdejové místo". 29. V § 15 odst. 3 se za slovo "ministerstvo" vkládají slova "nebo výdejové místo". 30. V § 15 odst. 4 se za slovo "ministerstvo" vkládají slova "nebo výdejové místo". 31. V § 15 odst. 5 se za slovo "ministerstvo" vkládají slova "nebo …
697.txt	Dno brázdy je v nivě řeky Moravy zcela rovinné, okraje tvoří nízké pahorkatiny. Do malých cípů území jv. od Mohelnice zasahuje CHKO Litovelské Pomoraví. Okrsky: Nejnižší část a osu Mohelnické brázdy tvoří široká Hornomoravská niva. Morava v nivě volně meandruje, je provázená mrtvými rameny a jezírky vzniklými v prostoru někdejší těžby štěrkopísků u Mohelnice a Moravičan. Pahorkatinná část Mohelni…	Mohelnická brázda je charakteristická svým plochým a širokým dnem, které je vyplněno sedimenty řeky Moravy. Tyto sedimenty jsou převážně písčité a štěrkovité, což svědčí o intenzivní fluviální aktivitě v minulosti. V současnosti je brázda využívána převážně pro zemědělství, díky úrodným půdám a příznivým klimatickým podmínkám. Mohelnická brázda je také významným dopravním koridorem, kterým prochá…
1701.txt	Začínáme vždy od vazby rohů, u zdiva s tloušťkou 24 cm prvkem KMB SENDWIX 2 DF-LD (písmeno L v názvu cihly označuje prvky určené pro zdění na lepidlo). Prvek uložíme do čerstvé malty a srovnáme pomocí vodováhy a napnutých provázků. Další variantou je realizace vyrovnaného maltového podkladu po celém obvodu stavby, po jeho zatvrdnutí se následně položí první zakládací řada zdiva již na lepidlo. Po…	Pomocí gumového kladiva ji jemně usadíme do správné polohy, přičemž dbáme na to, aby byla dokonale vodorovná. Následně pokračujeme v pokládání dalších cihel podél vyznačené linie, přičemž každou cihlu pečlivě kontrolujeme vodováhou. Důležité je, aby všechny cihly byly v jedné rovině a aby mezi nimi nebyly žádné mezery. 6 Jakmile máme první řadu cihel hotovou, přistoupíme k nanášení malty na horní…
1004.txt	Po dosažení 15 - 20 dne života hromadí včely jed v jedovém váčku a to v maximálním množství 0,3mg do 0,4 mg. Jed slouží včelám především na obranu. Včelí jed je také využíván při výrobě léků. Obsahují jej například tablety Medrol či Zyrtec, které by měly sloužit alergikům na včelí bodnutí. Je také obsažen v masti zvané Apisarthron, která slouží k pomocné léčbě artritidy, neuralgií či ischiasu, př…	Včelí jed je složitá směs bílkovin, peptidů a enzymů, které mají silné protizánětlivé a analgetické účinky. Včelí jed se používá v apiterapii, což je léčebná metoda využívající včelí produkty. Apiterapie se používá k léčbě různých onemocnění, jako jsou artritida, revmatismus, neuralgie a další. Včelí jed se aplikuje buď přímo pomocí včelího bodnutí, nebo ve formě mastí, krémů a injekcí. Propolis …
919.txt	Těm, kteří ho užívali, aby si vylepšili reputaci a potenci, se začalo říkat paroháči. Anna ČERNÁ, Autorka pracuje v Ústavu pro jazyk český AV ČR. U knihovny s Petrem Bílkem Zdeněk Zapletal: Popík (Novela bohemica 2013) Nevzpomínám si, kdy jsem se naposled nad knížkou smál. Hravý jazyk Zapletalových inteligentních komentářů týkajících se zblblosti našich dnešních životů mne však těšil průběžně. Sp…	V lidové tradici se parohy často objevují jako symboly síly a ochrany, což může vysvětlovat, proč se staly symbolem pro podváděné manžely – jako by jim měly dodat sílu a ochranu v těžkých časech. Vraťme se však k naší knihovně v Pražákově paláci. Kromě bohaté nabídky literatury a periodik nabízí knihovna také přístup k digitálním zdrojům. Moderní technologie umožňují čtenářům prohlížet si digital…
1601.txt	Podle toho, jak je studovaná skupina vybírána a jak jsou zvolené znaky sledovány v čase, lze mluvit o retrospektivním nebo prospektivním projektu výzkumu. Retrospektivní – anamnestický přístup Retrospektivní – anamnestický přístup sleduje vývojové projevy nebo životní události v minulosti (v anamnéze). Skupiny sledovaných osob jsou vybírány podle určitých současných vývojových znaků. V psychologi…	Tento přístup umožňuje sledovat vývoj jedinců v delším časovém horizontu, aniž by bylo nutné je opakovaně testovat. Kombinace longitudinálního a příčného přístupu se nazývá sekvenční design a je považována za jednu z nejefektivnějších metod pro studium vývojových změn. Sekvenční design Sekvenční design kombinuje prvky longitudinálního a příčného přístupu a umožňuje tak získat komplexnější obraz o…
75.txt	Kamil: (Volá za nimi, když odcházejí.) Odmítám zemřít cizí rukou. To se radši zabiju. Eva: (již zpoza jeviště, silně ironicky) Jistě, miláčku. Kamil: (pro sebe, naštvaně) Já tebe taky. Kamil si sedne ke stolu a z igelitky s nákupem vyjme dva rohlíky. V každé ruce drží jeden a špičkami je opírá o stůl, jako by to byly dvě postavy. Chvilku se chová, jako když si dítě hraje s dvěma figurkami na bitv…	Eva: (přeruší ho) Nic se nestane. On je jenom velkej mluvka. (Otočí se zpět ke Kamilovi) A ty, Kamil, se tady hezky uklidni a přemýšlej o tom, jak se dáš do pořádku. Kamil: (sarkasticky) Ano, madam. Hned jak se vrátíte, budu jako nový. Eva a Čížek odcházejí do ložnice. Kamil zůstává sám na jevišti, chvíli se rozhlíží kolem sebe, pak se posadí na pohovku a začne si prohlížet své ruce. Kamil: (pro …
1373.txt	U počítače s několika adresovými prostory existuje samozřejmě též několik paměťových map. Po náběhu napájení jsou během nulování počítače přemístitelné oblasti nastaveny do definovaných poloh a po rozběhu programu může být jejich pozice změněna dle potřeby. Je zřejmé, že v adresovém prostoru mohou existovat prázdné oblasti, které nepatří žádným obvodům. Mohou být rezervovány pro budoucí zvětšení …	Paměťová mapa je tedy klíčovým nástrojem pro efektivní správu zdrojů a optimalizaci výkonu jednočipových mikropočítačů. 5.5. Adresování a přístup k paměti Adresování paměti je jedním z nejdůležitějších aspektů návrhu mikropočítačových systémů. Existuje několik způsobů, jak může procesor přistupovat k paměti, a každý z nich má své výhody a nevýhody. Mezi nejběžnější metody patří přímé adresování, …
1740.txt	Po Mikuláši se pekly perníky nanovo, to aby byly na Vánoce už vláčné, zrovna tak zázvorky." Přípravy na Vánoce měly i další formy. "Spočívaly především v opakování koled. Strýc byl sběratel a vydavatel lidových písní na Valašsku, takže jich znal nepřeberné množství. Aby se některá nezapomněla, zpívali jsme je každý večer. Přitom jsme většinou připravovali ozdoby na stromek. Stříhali jsme ozdobně …	Tyto perníky se pak zdobily bílkovou polevou, která se nanášela pomocí kornoutku z pergamenového papíru. Byla to práce náročná na trpělivost a přesnost, ale výsledek stál za to. Perníky se pak věšely na stromeček nebo rozdávaly dětem jako dárek. Adventní čas byl plný očekávání a příprav. Každou neděli se zapalovala jedna svíčka na adventním věnci, který visel nad stolem. Věnec byl spletený z jedl…
1782.txt	Smrtelné úrazy z dřívějších dob vystřídaly sexuální eskapády, zpackané špionáže a podvody, avšak světu Formule 1 to neubralo nic z jeho atraktivity. Ani šéf motoristické soutěže, ve které jde o životy a miliony dolarů, se o její budoucnost nebojí. "Tento sport přežil smrt Ayrtona Senny, špionážní aféru McLarenu i Renaultgate – ten už přežije všechno," řekl přede dvěma lety Bernie Ecclestone, osmd…	A přesto, navzdory všem těmto kontroverzím, zůstává Formule 1 na vrcholu popularity. Jak je to možné? Možná je to díky fascinaci rychlostí, technologií a lidskou odvahou, která přitahuje diváky z celého světa. Formule 1 je nejen sportem, ale i obrovským byznysem. Týmy investují miliardy dolarů do vývoje a výzkumu, aby získaly sebemenší výhodu nad konkurencí. Každý detail, od aerodynamiky až po sl…
1452.txt	V kontrastu k relativně nízké četnosti víry v Boha však bylo možné v datech doložit vysoký zájem o alternativní religiózní fenomény, např. o horoskopy, léčitele či předvídání budoucnosti. V datech se vyčlenily tři religiózní dimenze (jejich stanovení bylo výsledkem statistické analýzy, nikoliv našeho arbitrárního rozhodnutí), a to (1) tradiční religiozity, (2) magie a alternativní religiozity a (…	Tento trend je v souladu s obecnou sekularizační teorií, která předpokládá, že modernizace a racionalizace společnosti vedou k úpadku tradičních náboženských přesvědčení. Nicméně, jak ukazují naše data, víra v nadpřirozeno a různé formy spirituality zůstávají v české společnosti přítomné. Víra v osud, reinkarnaci, astrologii nebo existenci duchů a nadpřirozených sil je mezi Čechy poměrně rozšířen…
1711.txt	Pokud bez povolení používáme věci, které chrání autorské právo, jsme piráti a děláme něco, co se dělat nemá. Ale stejně jako nemohl donekonečna běhat před prvními automobily muž s praporkem, aby upozornil, že se blíží nebezpečný stroj, není možné donekonečna piráty jen likvidovat. A zdá se, že doba, kdy začnou být k mání věci online a současně legálně a ne nehorázně draho, se blíží. Jen to ještě …	Jsme všichni piráti? Možná ano, možná ne. Pravda je, že v dnešní době je těžké najít někoho, kdo by nikdy nestáhl nějaký obsah z internetu bez patřičného povolení. Ať už jde o hudbu, filmy, knihy nebo software, digitální obsah je dostupný na dosah ruky a láká svou snadnou dostupností a nulovými náklady. Ale co to znamená pro nás jako společnost? A co to znamená pro tvůrce obsahu? Na jedné straně …
123.txt	Máte stejný výraz jako všichni ti státníci, když podle protokolu sestupují do basiliky, aby uctili hrob apoštola Petra. Chtěl bych vědět, co se jim v tu chvíli honí hlavou. NIEHANS: To záleží na tom, jestli je také držíte v šachu jako momentálně mě. PAPEŽ: Tak zlé to snad není. NIEHANS: Ba ne, obávám se, že už to nebude dlouho trvat. (táhne) (Papež rychle sebere Niehansovi figurku, jako by jeho t…	Vaše tvář, když jste si uvědomil, že jste v pasti, byla k nezaplacení. (Papež se znovu zasměje a posune figurku na šachovnici) Šach mat, Paule. NIEHANS: (s úsměvem) Přiznávám porážku. Jste nejen duchovní vůdce, ale i mistr šachů. (odloží figurku a natáhne se pro šálek čaje) Jak se cítíte dnes, Vaše Svatosti? PAPEŽ: (s úsměvem) Díky vám a Pasqualině se cítím mnohem lépe. Vaše péče a její čaj jsou …
1391.txt	Je dána množina Z všech členů vaší rodiny, které označíte písmeny velké abecedy. Určete výčtem prvků relaci V "člen rodiny x je mladší než člen rodiny y". 2.2 Grafy binární relace Průvodce studiem Jak již víte, binární relace souvisí s kartézským součinem. I grafická znázornění budou spolu souviset. Kartézský součin jste se naučili znázorňovat třemi způsoby. Binární relaci budete graficky znázorň…	Na množině Z zapište relaci U "číslo x je dělitelné číslem y" definovanou charakteristickou vlastností. 2.2 Doplnění a inverze binární relace Průvodce studiem V této části se zaměříme na doplňkovou a inverzní relaci. Doplnění relace je operace, která k dané relaci přiřazuje relaci, jež obsahuje všechny dvojice, které v původní relaci nejsou. Inverzní relace je operace, která k dané relaci přiřazu…
1533.txt	Vyšetření mohou zjistit např. poruchu vedení nervem. Naměřené hodnoty pak mohou ukázat poškození vyšetřovaného nervu např. úrazem, tlakem či toxickými látkami. Při této technice je stimulační elektroda připojena na zdroj elektrických pulsů a snímací elektroda na záznamové a zobrazovací zařízení. Prakticky to znamená, že lékař připevní na tělo pacienta dvě povrchové elektrody. Jednou ze dvou elekt…	Tyto elektrody snímají elektrické signály, které vznikají při činnosti svalů a nervů. Jehlová technika je invazivnější a zahrnuje zavedení tenké jehly přímo do svalu. Tato jehla funguje jako elektroda a umožňuje detailnější záznam elektrické aktivity svalu. Obě techniky poskytují cenné informace o funkci nervového a svalového systému a pomáhají diagnostikovat různé neurologické a svalové poruchy.…
335.txt	Když jsem si dělala starosti, jestli ty výpravy nejsou příliš nebezpečné, vždycky jen pokrčil rameny a odpověděl, že se nemám bát. Už jeho otec byl lovec, i dědeček a pradědeček. Vlastně všichni Phillipsové, kam až jejich paměť sahá. "Zase nejdeš na oběd, Kate?" zeptal se Terry a významně se na mě podíval. Právě teď jsme tu měli skoro prázdno. "Vlastně … jdu," odpověděla jsem. Ve skutečnosti mě a…	Bylo to pro něj něco jako posedlost, která ho pohlcovala víc a víc. Vždycky, když se vrátil, měl v očích ten zvláštní lesk, jako by se dotkl něčeho nadpozemského. Ale dnes jsem na něj neměla náladu. Moje myšlenky byly jinde. Když jsem konečně dorazila domů, bylo už pozdě odpoledne. Slunce se pomalu sklánělo k obzoru a já cítila, jak se mi srdce rozbušilo. Rychle jsem se převlékla do pohodlného ob…
2002.txt	Když jsem se s ním setkal, splnil se mi sen." MŮJ OBLÍBENÝ SPORTOVEC "Jsem blázen do fotbalu. Od dětství fandím Manchesteru United. Mým hrdinou je Bobby Charlton, který za něj hrál skoro 20 let." S KÝM BYCH ZAŠEL NA KÁVU "S Garthem Ennisem, slavným autorem kultovních Gar komiksů jako Preacher, Hitman či Punisher. Dobře se s ním znám – je to totiž můj soused." (úsměv) IDEÁL ŽENSKÉ KRÁSY "Dva roky …	Jeho styl, jeho přístup ke hře, jeho neuvěřitelná schopnost zůstat klidný pod tlakem – to všechno mě inspirovalo. Když jsem byl malý, měl jsem na zdi plakát s jeho fotkou a snil jsem o tom, že jednoho dne budu jako on. Golfová cesta Moje cesta ke golfu nebyla přímá. Jako dítě jsem zkoušel různé sporty – fotbal, hokej, tenis. Ale žádný z nich mě neoslovil tak jako golf. Bylo to něco o té kombinaci…
912.txt	Hájek souhlasí s papežem v tom, že homosexualita je smrtelná choroba duše, a dodává, že "homosexualismus" je příznakem smrtelné choroby naší civilizace. Nestálo by za to se zjevně halucinujícím zástupcem vedoucího prezidentské kanceláře zabývat, pokud by zároveň "nesmírně neocenil občanskou statečnost signatářů Akce D. O. S. T.", kteří se provokacím deviantů dokážou postavit svojí demonstrací naz…	Takové výroky nejenže postrádají jakýkoli vědecký základ, ale také podněcují nenávist a diskriminaci vůči LGBT komunitě. Hájekovy názory jsou nejen nebezpečné, ale také hluboce urážlivé pro všechny, kteří se snaží o rovnost a respekt ve společnosti. Prezidentův spolupracovník však není jediným, kdo se v poslední době vyjadřuje kontroverzně. Vzpomínáme si na nedávné výroky jiných politiků, kteří s…
1442.txt	Teorie a estetika loutkového divadla V této kapitole se pokusíme charakterizovat specifičnost loutkového divadla a jeho zásadního vyjadřovacího prostředku – loutky. Seznámíme se s nejobvyklejšími technologiemi, typy loutek a loutkářskými technikami. Stručně vyložíme historii teoretického uvažování o loutkovém divadle, a to všeobecně i v českém kontextu. Ozřejmíme si podstatné vžité odborné termín…	Kapitola 1: Historické kořeny loutkového divadla Loutkové divadlo má své kořeny hluboko v minulosti, sahající až do starověkých civilizací. První zmínky o loutkách a loutkovém divadle nacházíme v Egyptě, Řecku a Římě. V těchto kulturách byly loutky používány nejen jako zábavní prostředek, ale také jako nástroj náboženských a rituálních obřadů. V Egyptě byly loutky často spojovány s pohřebními rit…
1851.txt	Ale jenom chvíli. Ten pocit svobody a zbavení se odpovědnosti, která se opravdu může stát stereotypem, mi to vynahradil. Když jste zmínil krásy života – říká se o vás, že máte rád víno, ženy, palné zbraně a silná auta... To všecko je pravda. Víno mě provází životem jako dobrý kamarád. A ženy mám opravdu rád. Jsou inspirací, bez které se muž neobejde. Já se na ženy i rád dívám, mám z nich prostě r…	Opustit něco, co milujete, a co vám dává smysl, je vždycky těžké. Ale věřím, že je důležité vědět, kdy odejít, aby člověk neztratil vášeň a nadšení pro to, co dělá. A tak jsem se rozhodl, že je čas jít dál a hledat nové výzvy. Po odchodu z Liverpoolu jsem se rozhodl věnovat více času svým dalším zájmům. Cestování bylo jedním z nich. Cestování mě vždy fascinovalo, protože mi umožňuje poznávat nové…
519.txt	Jasně viděl skuliny mezi nimi, ale vytušil, že ne každá vede k cíli, že za některými se otevírají slepé uličky. Jen jedna je ta správná. Doposud se mu vždycky podařilo namířit právě k ní. Pětkrát se mu to povedlo, desetkrát - a najednou se ocitl na zelené ploše jako na louce stvořené pro dětskou hru. Startovací program byl iniciován, ozval se uměle generovaný hlas počítače. Cesta je volná, račte …	Věděl, že musí jednat rychle, protože čas se neúprosně krátil. Komando se blížilo a on měl jen několik minut na to, aby našel způsob, jak obejít bloky v programu a spustit startovací proceduru. Jeho mysl pracovala na plné obrátky, analyzovala každou možnost, každý detail, který by mohl využít. Tevis se soustředil na obrazovku před sebou. Jeho prsty se pohybovaly po klávesnici s neuvěřitelnou rych…
1938.txt	Světe, div se, mého syna..." směje se Simona. Naprosto prozaické starosti měl Jiří: "První, co mě napadlo, bylo, že se budu muset ve vedru tahat od rána do večera s kamerou. Ale nakonec nebyla tak těžká." Ve filmu producentka s režisérem odjíždějí do Pelhřimova, do metropole českých rekordů a kuriozit, kam je zavolal šéf Agentury Dobrý den (Igor Bareš). Často se o ní a jejích rekordmanech mluví, …	Můj manžel si ze mě občas dělá legraci, že bych mohla založit vlastní klub pletařek, ale já to beru s humorem. Vždyť každý máme své koníčky, které nás naplňují a dávají nám smysl. RODINNÉ TRADICERodina Brzeskových si zakládá na tradicích, které se předávají z generace na generaci. Každé Vánoce se scházejí u velkého stolu, kde se podává tradiční česká štědrovečerní večeře. Monika s láskou vzpomíná…
626.txt	Výroční zpráva byla projednána Radou města Moravská Třebová na její schůzi dne 30.01.2012. Počet podaných žádostí o informace: bylo podáno celkem 10 žádostí o informace, tj. žádostí, které podléhají evidenci dle zákona č. 106/1999 Sb. Jedná se o žádosti o informace podané klasickou písemnou formou či podané e-mailovou poštou nebo datovou zprávou Počet vydaných rozhodnutí o odmítnutí žádosti: ani …	ochrana dětí úsek sociálních služeb úsek zdravotnictví Odbor dopravy a silničního hospodářství oddělení dopravně správních agend oddělení silničního hospodářství Odbor živnostenský úřad oddělení živnostenských agend Odbor správních činností a přestupků oddělení přestupků oddělení správních činností Odbor krizového řízení a obrany oddělení krizového řízení oddělení obrany Odbor právní a kontrolní …
864.txt	Nabízí přímo výstavní vzhled a jednoduché ovládání. Jestli má Branch nějaké nedostatky, pak dva drobné: je pouze v angličtině a účet lze prozatím vytvořit pouze spárováním s twitterovým profilem. Jinými slovy: nemáte Twitter, do diskuse se nyní nezapojíte. 1 Na Branch. com klepněte na Sign Up With Twitter 1 a v nově otevřeném okně potvrďte, že Branchi povolujete přístup do vašeho účtu. 2 Nebojte,…	Je to jako nahlédnout do mysli druhých a zjistit, co je pro ně důležité, co je trápí nebo co je zajímá. A to vše bez nutnosti odhalit svou vlastní identitu, což může být osvobozující. Ask.fm se stal fenoménem nejen mezi mladými lidmi, ale i mezi dospělými, kteří hledají způsob, jak se vyjádřit nebo jak se dozvědět něco nového o svých přátelích a známých. Je to platforma, která umožňuje otevřenou …
2196.txt	Titulem vůbec nejnavštěvovanějšího plesového města okresu se pyšní Velké Bílovice. "Celkem je jich u nás letos jedenáct. Plesovou sezonu zahájíme tuto sobotu třináctým Reprezentačním plesem Města Velké Bílovice," sdělila starostka Marie Vlková. Stejně jako loni se koná ve stylu let z první poloviny dvacátého století. Kromě rób a fraků se o patřičnou atmosféru postará dobová hudba. Plesem poté pro…	Plesová sezóna je v plném proudu a každý víkend přináší nové příležitosti k tanci a společenskému setkávání. V Břeclavi, Mikulově, Hustopečích a dalších městech a obcích se konají plesy různých tematických zaměření, od tradičních krojovaných plesů až po moderní taneční večery s živou hudbou. Jedním z vrcholů sezóny je bezesporu reprezentační ples města Břeclavi, který se koná v nádherných prostor…
228.txt	Napadlo ho, kolik krve by se asi našlo v moči toho švédského diplomata Wallenberga, kterého se nepodařilo zlomit. Abakumov musel nakonec použít jed, aby jeho zmrzačení zahladil. S úsměvem mu řekl, aby si dal pozor, že za každou chybičku se musí platit. Abakumovův obličej ztuhl. Jak se k němu naklonil, ovanul ho pach Abakumovových naparfemovaných, dozadu sčesaných černých vlasů. "Nebojte se, Lavre…	Lavrentij Pavlovič se na něj podíval s přimhouřenýma očima, jako by se snažil odhadnout, co má Abakumov za lubem. 'Děkuji, Viktore Semjonoviči,' odpověděl nakonec chladně, 'ale víte, že lichotky mě nezajímají. Raději mi řekněte, jak pokračuje vaše práce na nových bezpečnostních opatřeních.' Abakumov se usmál a přikývl. 'Samozřejmě, soudruhu Berijo. Pracujeme na tom dnem i nocí. Můžete se spolehno…
1493.txt	IV. Poválečné období, 50. - 90. léta Těžiště nábytkářské tvorby se v poválečném období přesunulo do nových center, která přinesla pokrok ve výrobě z tradičních i nových materiálů a pokračovala tam, kde průmyslová výroba nebyla přerušena nebo zničena válkou. Byly to Spojené státy americké, kam emigrovala řada vynikajících evropských architektů a designérů, Japonsko, Anglie, ale i Skandinávie a Itá…	Jeho práce se vyznačovala nejen estetickou hodnotou, ale také praktickým využitím a funkčností. Halabala se snažil, aby jeho návrhy byly nejen krásné, ale také pohodlné a praktické pro každodenní život. Jeho přístup k designu byl ovlivněn modernistickými principy, které kladly důraz na jednoduchost, čisté linie a funkčnost. V průběhu 30. let se Halabala stal jedním z nejvýznamnějších českých desi…
1984.txt	Používají se tedy k léčení různých nemocí, jsou však také třeba obsahem hormonálních antikoncepčních přípravků. Jakýkoliv steroidní hormon by tedy měl být užíván pouze na základě doporučení lékaře. Nesprávné podávání nebo špatné dávkování může totiž zavinit škodlivé a často neodstranitelné následky. Tak třeba podávání mužských hormonů ženám způsobí nadměrný růst tělesného ochlupení. Mladí lidé ně…	Jsou nezbytné pro správné fungování lidského těla, ale jejich nadměrné užívání může mít vážné vedlejší účinky. V případě Roda Stewarta je možné, že užívání steroidů mohlo ovlivnit jeho hormonální rovnováhu, což by mohlo vést k různým zdravotním problémům, včetně změn v sexuální funkci. Nicméně, tvrzení o trvalém zmenšení penisu je spíše mýtus než vědecky podložený fakt. Steroidy mohou způsobit do…
1074.txt	Dojde-li ke změně jídelníčku ve prospěch balených potravin, je nutné doplňovat kyselinu listovou ve formě tablet. Na inteligenci budoucího dítěte má vliv i řada dalších látek. Těhotným ženám je fyziologicky dáno, že se jim zlepšují smysly - lépe slyší, lépe cítí, mají jemnější rozlišení chutí a snad i lépe vidí. Pověstné je zvracení těhotných a jejich chuťová vybíravost. Je to přirozené pobídnutí…	Bohužel, v městských oblastech je často obtížné najít kvalitní a cenově dostupné čerstvé potraviny. Mnoho těhotných žen se tak uchyluje k průmyslově zpracovaným potravinám, které jsou sice levnější, ale často postrádají potřebné živiny. Dalším faktorem, který ovlivňuje zdraví těhotných žen a jejich dětí, je stres. Stres může mít negativní dopad na těhotenství a může vést k předčasnému porodu nebo…
1362.txt	Toto však nemůže být dostatečným argumentem! Není důvodu pro to, aby efektivní investice musely být financovány státem místo soukromým investorem. U ostatních investic je diskutabilní, zda státní orgány mají lepší informace o návratnosti a efektivnosti investic v telekomunikacích. Jestliže je tomu tak, pak je jejich povinností tyto informace zveřejnit v podmínkách volné tržní soutěže. Kromě toho …	Tento argument se často opírá o předpoklad, že soukromý sektor není schopen nebo ochoten investovat do dlouhodobých projektů s vysokou mírou nejistoty. Nicméně, v praxi se ukazuje, že soukromé investice mohou být velmi efektivní, pokud jsou správně motivovány a regulovány. d) univerzální služba Dalším důležitým argumentem pro státní regulaci je zajištění tzv. univerzální služby, tedy dostupnosti …
789.txt	Takto uvažuje podle Lukeše většina vědců u nás. Zatímco ve světě platí: Je dobrý? Ať si pomůže sám, ale my všichni mu také musíme pomoct. "Už si nad tím nezoufám, spíš se smiřuji, ale zároveň se snažím tento přístup osobně nabourávat. Hledám schopné lidi a vnímám jako důležité pomáhat jim a být pokud možno velkorysý." Po roce 1989 zažil profesor Lukeš českou vědu téměř v bodě nula. A tvrdí, že ud…	To je přístup, který musíme změnit. Musíme podporovat talentované jedince, aby mohli růst a přinášet nové myšlenky a inovace. Jen tak se můžeme posunout dopředu a dosáhnout skutečně světové úrovně. Lukeš se také zamýšlí nad tím, jakým způsobem by mohl přispět k popularizaci vědy mezi širokou veřejností. 'Věda by neměla být uzavřená v laboratořích a akademických kruzích. Měla by být přístupná a sr…
1684.txt	Meziroční nárůst poptávky dosahuje stovky procent. Tato relativně nová služba se mezi lidmi těší oblibě zejména proto, že v časech ekonomické nejistoty si všichni své investice raději prověřují a při nákupu nemovitostí jsou zvlášť obezřetní. "Lidé poptávají jak komplexní posouzení stavu objektu před jeho koupí, tak dílčí posudky zaměřené především na zdravotní nezávadnost nebo na odhad budoucích …	Mnoho lidí se nechá zlákat krásným vzhledem a lokalitou, ale zapomínají na technický stav budovy. Inspekce nemovitostí vám může ušetřit spoustu peněz a starostí v budoucnu. Profesionální inspektor prozkoumá stav střechy, základů, elektroinstalace, vodovodních a kanalizačních systémů, a mnoho dalšího. Výsledkem je podrobná zpráva, která vám poskytne jasný obraz o stavu nemovitosti a případných nák…
1305.txt	Uvedu příklad: Stále sloužící, ale dosluhující úpravna vody ze sedmdesátých let minulého století tehdy vybudovaná za 70 milionů korun bude dnes stát pětinásobek. Je-li dosud odepisována v pořizovací hodnotě, vlastník samozřejmě nemůže mít žádné zdroje na výstavbu nové úpravny. Kde tedy získá zdroje? Jedině z vodného a stočného. Pro financování může využít i komerční úvěry, půjčky obcí nebo předpl…	To znamená, že musíme investovat nejen do samotné infrastruktury, ale také do nových technologií a inovací, které nám umožní efektivněji a udržitelněji spravovat naše vodní zdroje. Jedním z klíčových aspektů je digitalizace a implementace chytrých technologií. Moderní systémy monitorování a řízení mohou výrazně zlepšit efektivitu provozu vodárenských sítí. Například chytré senzory mohou nepřetrži…
1638.txt	Mimo jiné také poskytuje "jazyk" ke komunikaci vize a strategie v celém podniku, na všech jeho úrovních. Metodika BSC pomáhá sladit strategii podniku s jeho kulturou, usnadňuje porozumění strategii podniku ze strany zaměstnanců a zvyšuje jejich motivaci (Vodák – Kucharčíková, 2007, s. 16). BSC tak umožňuje vyhodnotit různé aspekty činnosti podniku. BSC propojuje veškeré aktivity firmy (vč. vzdělá…	BSC umožňuje sledovat a měřit výkonnost podniku z několika perspektiv, což zahrnuje finanční perspektivu, perspektivu zákazníků, interní procesy a perspektivu učení se a růstu. Právě poslední zmíněná perspektiva je klíčová pro oblast firemního vzdělávání, protože se zaměřuje na rozvoj schopností a dovedností zaměstnanců, které jsou nezbytné pro dosažení strategických cílů firmy. V rámci perspekti…
2007.txt	MOTORISMUS RALLY MONTE CARLO, po 2. etapě: 1. PĚT ČECHŮ se představí v dnešním závodě SP v Zakopaném. Kvalifikací prošli Roman Koudelka, Borek Sedlák, Jakub Janda, Lukáš Hlava a Jan Matura. Neuspěl pouze Ondřej Vaculík. Nejdelší skok z šestice předvedl Sedlák (124 metrů), vyhrál Němec Michael Uhrmann (129 m). SNOWBOARDING Český svaz vodního póla udělal kontroverzní krok a teď čelí žalobě, kterou …	Kucera se těší na návrat do závodního tempa a doufá, že jeho přítomnost na trati dodá závodníkům motivaci a inspiraci. Závodníci se sjíždějí do Benecka už od pátku, aby si mohli prohlédnout trať a připravit se na víkendové závody. Atmosféra je napjatá, ale zároveň plná očekávání. Mezi přihlášenými jsou jak profesionálové, tak amatéři, kteří se chtějí porovnat s nejlepšími a užít si krásu zimní př…
1181.txt	Pojďme k některým vašim konkrétním pracím. Která byla například první nebo vaše nejmilejší? Když jsme zakládali náš ateliér, navrhli jsme dřevěnou rozhlednu a začali s ní objíždět podnikavé starosty na Liberecku s nadějí, že se některému z nich zalíbí. Hned na druhý pokus se nám podařilo nadchnout pana starostu Stříbrného z krásné vesnice Heřmanice. Získali jsme stavební povolení a sehnali peníze…	Věříme, že právě tato jednota a vzájemné porozumění nám umožňují vytvářet projekty, které jsou nejen funkční, ale i esteticky působivé a inovativní. Architektura jako dialog Naše práce je pro nás dialogem – mezi námi třemi, mezi námi a klienty, mezi námi a prostředím, ve kterém stavíme. Každý projekt začíná dlouhými diskusemi, kde si vyjasňujeme, co chceme dosáhnout, jaké jsou naše cíle a jaké js…
2251.txt	Muži berou o 29 procent víc než ženy Praha – Nerovnost mezi výplatními páskami mužů a žen v ČR je značná. Průměrné platy mužů převyšují průměrné platy žen přibližně o 29 procent, přičemž nejvyšší nerovnost je ve středním pracovním věku, mezi nejmladšími i nejstaršími zaměstnanci jsou rozdíly výrazně nižší. Vyplývá to z nové analýzy služby Platy. cz, která porovnala platy mužů a žen v celé ČR. Mez…	Tyto kapsle, které kombinují moderní technologie s tradičním řemeslným zpracováním skla, zaujaly nejen odbornou porotu, ale i širokou veřejnost. Lucie Koldová se svým týmem strávila měsíce vývojem a testováním, aby dosáhla dokonalé harmonie mezi estetikou a funkčností. Její práce je příkladem toho, jak může český design konkurovat na světové úrovni. Když se podíváme na současnou situaci v oblasti…
1944.txt	Dominique Strauss-Kahn bude mít u příštího soudního stání hodně co vysvětlovat Slováci se baví na jeho účet BRATISLAVA – Z aféry kanibala Mateje Čurka († 42), který zřejmě zabil dvě ženy, mají Slováci legraci a také na něm vydělávají. Jedna z prešovských diskoték zorganizovala akci s názvem Kanibal párty. Návštěvníci mohli přijít pomalovaní kanibalskými motivy. Hudbu vybíral DJ, který pochází z K…	Věřím, že se mu podaří prokázat svou nevinu," dodala. Mezitím v Bibione, kde se odehrála tragédie mezi dvěma Čechy, se situace začala uklidňovat. Místní obyvatelé a turisté byli šokováni násilným činem, který se stal v jejich oblíbeném letovisku. Mnozí z nich se ptali, jak je možné, že hádka o špinavou pánev mohla vést k tak tragickému konci. "Je to neuvěřitelné," řekla jedna z místních obyvatel,…
1797.txt	Tento italský architekt, malíř a životopisec florentských umělců (Životy nejvýznačnějších malířů, sochařů a architektů, 1550) zavedl pojem gotika či manýrizmus. K vidění jsou rané italské kresby z 15. a 16. století včetně všech důležitých prací například Leonarda da Vinciho. NÁŠ TIP: Do Kolína n. R. z Prahy denně létají nízkonákladové Germanwings (). 4 Křišťálové moře a památky Kromě čistého moře…	Rotterdam je také známý svými muzei, jako je Muzeum Boijmans Van Beuningen, které nabízí rozsáhlou sbírku evropského umění od středověku až po současnost. Dalším zajímavým místem je Kunsthal, kde se konají dočasné výstavy moderního umění, designu a fotografie. Pokud máte rádi přírodu, určitě navštivte Euromast, vyhlídkovou věž s panoramatickým výhledem na město a okolí. 3. Kodaň – město cyklistů …
395.txt	Rozhodovat se však musíš mnohokrát za den, i když to není přímo osudové. Zvykni si rozhodovat se správně i v maličkostech, pak je větší naděje, že bude správná i tvá osudová volba." Stín, který jsem zahlédl v jeskyni za zálivem, mi nedal pokoj a neustále jsem na něj musel myslet. Vypravil jsem se tam ještě několikrát, nic už jsem tam však neviděl a Uli zůstával také klidný. Přesto mě to místo pří…	Orko se na mě podíval svýma pronikavýma očima a odpověděl: 'To poznáš, až přijde čas. Osud se ti neukáže hned, ale jeho stopy jsou všude kolem tebe. Musíš být vnímavý a naslouchat svému srdci. To tě nikdy nezklame.' Tato slova mi zůstala v hlavě a často jsem o nich přemýšlel během našich dalších výprav. Orko mě učil, jak se orientovat v přírodě, jak rozpoznávat stopy zvířat a jak přežít v divočin…
1517.txt	Ukázali obdivuhodnou přizpůsobivost vůči řadě lidských aktivit. Většina evropských populací velkých šelem se zvětšuje nebo je stabilní (Kaczensky et al., 2013). Velké šelmy tak dosahují populačních hustot, při nichž mohou výrazně ovlivňovat početnost kopytníků a kaskádovitě působit na další trofické úrovně ekosystému i pozitivně ovlivňovat biodiverzitu (viz kapitola6). Ukazuje se, že i v hustě os…	V mnoha částech světa byly tyto druhy po staletí pronásledovány a loveny, což vedlo k jejich dramatickému úbytku nebo dokonce k vyhynutí v některých oblastech. V Evropě například vlci, medvědi a rysi byli systematicky vyhubeni v mnoha regionech během 19. a 20. století. Důvody pro toto pronásledování byly různé, od ochrany hospodářských zvířat až po strach a pověry. V polovině 20. století se však …
1802.txt	Zkrátka jsem ji sdílela na Facebooku a nechala ji žít vlastním životem." RADKA PAVLOVČINOVÁ herečka a zpěvačka v modelu od Lenky Štěpánkové "Mé modely jsou určeny pro ženy, které chtějí elegantní, originální, ženské a zároveň luxusní šaty, ve kterých se budou cítit samy sebou," uvažuje Lenka Štěpánková, absolventka pražské VŠUP. Kromě svých kolekcí nabízí též výrobu na zakázku, která slibuje osob…	Moje hudba je odrazem mého života, mých zkušeností a mých emocí. Každá píseň je jako kapitola mého deníku, kterou sdílím se světem. A právě proto je pro mě důležité, aby mé oblečení bylo stejně autentické jako moje hudba. Petra Balvínová tohle chápe a její modely mi umožňují být sama sebou, ať už jsem na pódiu nebo v soukromí." JANA KIRSCHNER zpěvačka v modelu od Hany Zárubové Hana Zárubová je da…
2342.txt	V obci byla německým školským spolkem Schulvereinem zřízena místní německá škola, která ale byla roku 1919 zavřena. Otevřena byla opět roku 1922 a určena byla pro německé děti z Kozích Louček a z Heřmanic. České děti chodily roku 1935 do české školy v Heřmanicích. Českých dětí bylo 11, německých 14. Nejvíce knižních svazků, 1, měla obecní knihovna v Kelči a v spolkových knihovnách v Kelči bylo do…	Do obecné školy tam docházelo 15 žáků, do občanské školy žádný, do střední školy také žádný, do rodinné školy žádný, do odborné školy žádný, na vysokou školu žádný a řemeslu se učilo 5 žáků. Obecní knihovna v Kozích měla 120 svazků a v obci bylo 50 odběratelů politických časopisů a 20 hospodářských. Kultura v Hranicích byla na vysoké úrovni. Město mělo vlastní divadlo, kde se pravidelně konaly př…
1729.txt	V Německu proto k tomuto účelu cvičí trochu podivné pátrače – tři kondory krocanovité Sherlocka, Slečnu Marplovou a Columba. Jde o mrchožravé ptáky, kteří v Americe nahrazují způsobem života africké supy. Výcvik tří ptačích detektivů se odehrává v ptačím parku ve Walsrode v severním Německu a policisté doufají, že bystrý zrak a citlivý čich těchto tvorů z nich může vytvořit stejně zkušené pátrače…	Tímto způsobem se postupně vytváří a rozšiřuje jejich vlastní jazyk, který je sice pro nás lidi nesrozumitelný, ale pro roboty má jasný a konkrétní význam. Tento experiment má za cíl nejenom zlepšit komunikaci mezi roboty, ale také přispět k lepšímu pochopení toho, jak se vyvíjí a formuje lidská řeč. Letní dobrodružství s ABC Léto je časem, kdy se všichni těšíme na odpočinek, dobrodružství a nové…
1767.txt	Zkrátka ideální podmínky pro výchovu mladých. Neškodný pozorovatel Puštíky vousaté pasuje jejich vynikající zrak a velejemný sluch na skvělé lovce, ovšem "Gandalf" má poněkud jinou náturu: Narodil se v zajetí a v širém otevřeném prostoru se necítí dobře, moc ho nebaví ani samotné létání. Odmítl i speciálně pro něj zbudovanou voliéru v liverpoolském Knowsley Safari Parku, mnohem raději sedává za o…	Sýčci obecní jsou známí svým charakteristickým voláním, které se nese nočním vzduchem a přidává městským nocím tajemnou atmosféru. Tajemství podzemních světů Pod povrchem naší planety se skrývají neuvěřitelné světy, které zůstávají pro většinu z nás neviditelné. Geologové a speleologové však neustále odhalují nové a fascinující skutečnosti o těchto skrytých říších. Jedním z nejzajímavějších objev…
1661.txt	PROPOJTE MEZISLOUPKY U všech mezisloupků napínací drát vložte do držáků drátu. Na posledním sloupku napínací drát zasuňte do trnu napínače a pomocí klíče ho napněte. U spodního a středového napínacího drátu postupujte stejně. Neutahujte napínací drát příliš pevně, jinak se může snadno přetrhnout. Michal Vejsada u delších plotů doporučuje dávat objímky s napínači na každý třetí sloupek a napínat t…	Napínač otočte tak, aby se drát napnul, ale ne příliš, aby se nepoškodil. Stejným způsobem postupujte s prostředním a dolním drátem. Napínací dráty by měly být rovnoměrně napnuté, aby plot vypadal esteticky a byl funkční. 5. PŘIPEVNĚTE PLETIVO Nyní je čas připevnit pletivo. Začněte na jednom konci plotu a postupně ho rozvíjejte podél napínacích drátů. Pletivo připevňujte k napínacím drátům pomocí…
2068.txt	Ovšem cílem akcionářů Penty není mít sto procent peněz investováno ve zdravotnictví. Je to přece jen regulovaný sektor s určitými riziky. E15: Co je výhodou podnikání ve zdravotnictví? Je tam velká míra jistoty? Určitě tam je míra jistoty i nejistoty. Míra jistoty je generována všeobecnou poptávkou. Když se podíváme na poslední roky v nepříliš stabilní ekonomické situaci v Evropě, je řada odvětví…	Pokud se objeví zajímavá příležitost, určitě ji zvážíme. Naším cílem je dlouhodobě růst a zvyšovat hodnotu našich investic. E15: Jaké jsou vaše plány do budoucna? Plánujeme pokračovat v expanzi na trzích, kde již působíme, a zároveň hledáme nové příležitosti v dalších zemích. Chceme se zaměřit na inovace a modernizaci našich zařízení, aby poskytovala co nejlepší péči pacientům. Důležitou součástí…
1871.txt	Zapomeňte letos na tradičně prostřenou silvestrovskou tabuli a inspirujte se našimi tipy! Vlastnoručně nazdobené a nápadité sklenky na přípitek vaše hosty určitě potěší! Pro milovníky čokolády Sladkého není na silvestrovské oslavě nikdy dost! Takové čokoládové bonbony můžete nápaditě naservírovat i do sklenic připraných na slavnostní přípitek. Než si přiťuknete na zdraví, mohou si vaši hosté smls…	Takto připravené podložky umístěte na stůl pod sklenice, čímž nejenže přidáte slavnostní atmosféru, ale také zajistíte, že si každý host snadno najde své místo. Když se hosté usadí a přípitek je na dosah, je čas na další překvapení. Připravte si malé dárky, které můžete umístit vedle talířů. Může to být něco jednoduchého, jako malá lahvička domácího likéru, ručně vyrobené mýdlo nebo malý balíček …
644.txt	Kandidát může kandidovat pouze na jedné kandidátní listině volební strany pro volby do téhož zastupitelstva obce, a jsou-li vytvořeny volební obvody, pouze v jednom volebním obvodu. Kandidátní listina Podávání kandidátních listin upravuje § 21 zákona o volbách. Vzor kandidátní listiny je uveden ve vyhlášce jako vzor č. 6 (doc, 29 kB). Náležitosti kandidátní listiny taxativně vymezuje § 22 zákona …	Tato podmínka se vztahuje i na osoby, které jsou členy statutárních orgánů právnických osob, jejichž zřizovatelem nebo zakladatelem je obec. Volební kampaň Volební kampaň je období, během kterého volební strany a kandidáti prezentují své programy a snaží se získat podporu voličů. Volební kampaň začíná dnem vyhlášení voleb a končí dnem předcházejícím dni voleb. Volební kampaň musí být vedena v sou…
2057.txt	TEPLICE - Prý v klubu nedocenili zranění bombera Aidina Mahmutoviče. Franci Litsingi lítal z velké slávy v oblacích a někteří zkušení hráči neumí unést tlak. Tak to vidí František Hrdlička, šéf Teplic. Své "dítě", jak rád nazývá kdysi velký talent českého fotbalu Martina Fenina, možná pustí zase za kopečky. Povězte, co s Feninem bude? "V červnu se rozhodneme, on je teď pod velkým tlakem fanoušků …	Potřebujeme stabilitu a disciplínu, abychom mohli dosáhnout našich cílů. ' Fenin, který kdysi zářil v německé Bundeslize, se vrátil do Česka s nadějí na restart kariéry. Bohužel, jeho problémy mimo hřiště, včetně několika incidentů spojených s alkoholem, mu brání v plném využití jeho potenciálu. ' Martin má stále co nabídnout, ale musí si uvědomit, že fotbal je týmová hra a jeho osobní problémy o…
841.txt	Roman Kučera šéfredaktor Extra PC Elektronická hudba není tak mladá zajímavost Přestože kořeny elektronických hudebních nástrojů spadají až do roku 1900, kdy vznikl první elektromechanický syntezátor, vskutku legendární zařízení sestrojil Laurens Hammond až v roce 1935. Zvuk hammondek je dodnes považován v elektronické hudbě za nepřekonaný. V roce 1957 byl na Kolumbijské univerzitě v New Yorku se…	Vždyť investice do nového počítače není malá záležitost a je důležité, aby vám zařízení sloužilo co nejlépe a co nejdéle. Pojďme se nyní podívat na několik konkrétních modelů, které by mohly stát za vaši pozornost. Začneme s modelem Acer Aspire TimelineX, který je jedním z nejlepších příkladů využití technologie CULV. Tento notebook nabízí skvělý poměr cena/výkon, přičemž jeho výdrž na baterii do…
1854.txt	V tom všem (a ještě ve spoustě dalších projektů, pořadů i literárních počinů) měl Ivan Vyskočil prsty. Komunistické představy o tom, co je to kultura, pochopitelně lidé nesdíleli, ale nějakou jinou eventualitu za hermeticky uzavřenými hranicemi mohli hledat těžko. A najednou tu byla zmíněná Reduta, Semafor a další malé scény, které vycházely z principu text - appealu (termín vymyšlený Ivanem Vysk…	Ivan Vyskočil je jedním z těch, kteří se nebáli jít proti proudu a svým uměním dokázali oslovit široké spektrum diváků. Jeho práce v divadle malých forem, kde se mísily texty s písničkami, byla revoluční a dodnes inspiruje nové generace umělců. Vyskočilova kariéra začala v 60. letech, kdy se stal jedním z hlavních představitelů divadla malých forem. Jeho inscenace byly plné humoru, satiry a často…
1626.txt	Změna držení míče družstvem po situacích, kdy je míč mrtvý (po přestupku nebo osobní chybě), začíná výměnou míče mezi útočícím a bránícím družstvem, vně za vrcholem oblouku (6,75 m). V případě situace rozskoku, je míč přiznán bránícímu se družstvu. Střídání Střídání je povoleno kterémukoliv družstvu, když je míč mrtvý. Oddechové časy Každé družstvo má nárok na jeden (1) oddechový čas v délce třic…	Po každém přerušení hry (faul, porušení pravidel, míč mimo hřiště) se hra obnoví výměnou míče mezi obráncem a útočníkem za obloukem (6,75 m). Hráč útočícího družstva musí při výměně míče stát za obloukem a nesmí se pohybovat, dokud nedostane míč od obránce. Střídání hráčů Střídání hráčů je povoleno pouze během přerušení hry (faul, porušení pravidel, míč mimo hřiště). Střídající hráč musí vstoupit…
1667.txt	Stavba však nepokračovala jako po drátkách, jak by se mohlo zdát. Vzhledem k tomu, že se nosná část domu ukrývá částečně v zemi, při hloubení se narazilo na skálu a musela vypomoci těžká technika. Náklady v důsledku toho značně vzrostly, což se během realizace projektu často stává. V tomto momentě však investoři nezačali přemýšlet, jak to obvykle bývá, jak v zájmu ušetření původní projekt otesat.…	Zóna ohně byla určena pro kuchyň, kde se bude vařit a připravovat jídlo, což symbolizuje teplo a energii. Zóna kamene pak byla vyhrazena pro koupelnu, kde se voda a kámen setkávají v harmonickém spojení. Když byl projekt konečně schválen a všechny detaily byly dořešeny, začala samotná stavba. Bylo to období plné očekávání, ale také výzev. Stavba domu v chráněné krajinné oblasti vyžadovala pečlivé…
2126.txt	V Karlových Varech, hlavních českých lázních, zhruba polovička nákupů nemovitostí připadá na Rusy. Kromě toho Česko loni navštívilo 750000 turistů z Ruska. Podle nejskromnějších odhadů tu utratili 400 milionů dolarů (zhruba osm miliard korun). Proto mám dvě možnosti, jak si Zaorálkova slova vyložit. První zní, že se narodil v (západoukrajinském) Lvově či ve Vinnycji. Anebo, což je daleko pravděpo…	Takže pokud by se Češi rozhodli omezit přistěhovalectví z Ruska, mohlo by to mít nečekané důsledky i pro jejich vlastní ekonomiku,' napsal komentátor. Zaorálek se však nenechal odradit a pokračoval ve své rétorice. 'Musíme být připraveni na všechny scénáře. Nemůžeme si dovolit být naivní,' prohlásil v rozhovoru pro Českou televizi. 'Rusko se snaží destabilizovat Evropu a my musíme být jednotní a …
1762.txt	Ale pokud ho tvůj bratr "otravuje" tak, že ho provokuje k nějaké aktivitě, hraní, honičkám nebo ho hladí či s ním předstíraně zápasí, tak to spíš vítá. Pes je společenské zvíře, a když si ho nikdo nevšímá, cítí se osamělý. Jezevčík je navíc soběstačný a tvrdý pes s vlastním rozumem, který si nenechá jen tak něco líbit. Kdyby ho tvůj mladší bratr otravoval doopravdy, dokázal by to dát zřetelně naj…	Možná si to neuvědomuje, ale zvířata mají také své potřeby a zaslouží si respekt. Pokud to nepomůže, zkus se obrátit na rodiče, aby mu to vysvětlili oni. A hlavně, nezapomeň, že jezevčík je tvůj kamarád a zaslouží si ochranu. Držím palce, aby se situace brzy zlepšila. Zdraví Mourrison LISTÁRNA Ahoj Mourrisone, mám problém s kamarádkou. Poslední dobou se mi zdá, že se mi vyhýbá a nechce se mnou tr…
1996.txt	Já už jsem to měl totiž s Lens podepsané před turnajem. Naopak jsem si tím zavařil. Protože kdybych to netrefil, tak by mi všichni říkali: Dobře jsi udělal, že jsi to podepsal před mistrovstvím! Jenže já jsem to trefil, my došli až do finále a všichni mi pak opakovali: Podívej se: Bejbl - Atlético Madrid. Poborský - Manchester United. Berger - Liverpool. A ty jdeš do Lensu! Není ti to trochu líto…	Fotbal je plný takových momentů, kdy rozhoduje každý detail. Ale víš, co je na tom nejkrásnější? Ta vteřina štěstí, kdy se všechno sejde a ty víš, že jsi udělal něco výjimečného. To je něco úžasného." Mareš: "To musí být neuvěřitelný pocit. Já to zažívám na pódiu, když se mi povede nějaký vtip nebo když vidím, že se lidé baví. Ale u tebe je to ještě intenzivnější, protože to ovlivňuje tolik lidí.…
654.txt	Financování se upravilo o 444 Kč. (Bude kryto z reserv na spořícím účtu u komerční banky, převod finančních prostředků na bú Kb.) Rozpočtovým opatřením dojde k úpravě závazných ukazatelů a rozpočtové příjmy se ponižují o 105 Kč. Rozpočtové výdaje se navyšují o 339 Kč. Financování se upravuje o 444. Výsledek hlasování: Pro 7 Proti 0 Zdrželi se 0 ZO jednohlasně schvaluje rozpočtové opatření č. 7/20…	Výsledek hlasování: Pro 7 Proti 0 Zdrželi se 0 ZO jednohlasně schvaluje rozpočtové opatření č. 7/2014. Ad 7) Kanalizace - info Starosta obce informoval o aktuálním stavu kanalizace. Kolaudace proběhla dne 9.1.2014 a od té doby je možné se na kanalizaci připojovat. Byla provedena změna trasy u mostu, což si vyžádalo dodatečné náklady. Někteří občané dosud nezaplatili příspěvky na kanalizaci, což k…
1135.txt	Vše záleží na kreativitě a tvořivosti provozovatele. Monitory pro kancelářskou práci "Kancelářský monitor "je sice široké označení, přesto si pod ním asi většina z nás představí cenově dostupný LCD panel s ani příliš malou, ani velkou úhlopříčkou displeje, spíše průměrnými parametry obrazu, střídmým designem, ale také třeba výbavou moderními ergonomickými prvky. V poslední době však i ve třídě mo…	Vysoké školy a univerzity mohou využít informační kiosky k prezentaci vědeckých projektů, výzkumných výsledků a k propagaci různých akademických aktivit. Kiosky mohou také sloužit jako platforma pro komunikaci mezi studenty a akademickým personálem, což usnadňuje výměnu informací a zlepšuje celkovou efektivitu vzdělávacího procesu. V obchodních centrech mohou informační kiosky poskytovat zákazník…
1891.txt	Vydává nakladatelství Portál. HISTORICKÁ KRIMI čtvrtek 21. 3. od 16.00 hodin, Palác knih Luxor Křest knihy Jana Bauera Arcibiskupův noční host. Hostem bude a knihu pokřtí doc. PhDr. Otakar Chaloupka, kniha vychází v nakladatelství Moba. TEMATICKÝ VEČER KE DNI POEZIE čtvrtek 21. 3. od 18.00 hodin, Dům čtení Večer k Světovému dni poezie a k jejím básníkům: William Blake, Marina Cvetajevová, Li Čchi…	Práce na dole byla tvrdá, ale dala mi mnoho námětů a inspirace. Věřím, že čtenáři ocení autentičnost a hloubku příběhů, které jsem se snažil zachytit.' Kniha Pergameny je nejen literárním dílem, ale i svědectvím o době, která formovala mnoho lidí. Štětina v ní mistrně propojuje osobní zkušenosti s fikcí, čímž vytváří poutavý a zároveň realistický obraz života horníků. Jeho vyprávění je plné emocí…
2278.txt	K dispozici bude manuální nebo automatická převodovka. Zveřejněné fotografie ukazují specifikaci Mazdy2 pro japonský trh, kde se tento model prodává pod tradičním názvem Demio. Evropská verze se od ní však bude lišit nanejvýš v drobných detailech. Nová Mazda2 bude mít premiéru na říjnovém autosalonu v Paříži, kde představí svoji novinku v segmentu malých vozů i Škoda Auto. Mladoboleslavská automo…	Mazda2 se bude nabízet s manuální i automatickou převodovkou, přičemž obě varianty slibují nízkou spotřebu paliva a emise CO2. Nová Mazda2 se na evropský trh dostane na podzim tohoto roku a bude se snažit konkurovat zavedeným modelům jako je Škoda Fabia, Ford Fiesta nebo Volkswagen Polo. Technologické inovace a bezpečnostní prvky Mazda2 se může pochlubit nejen moderním designem, ale také pokročil…
2035.txt	Z HAZARDU už zase teče Český sport hledá cestu zpět k milionům z loterií Sport se pomalu probírá ze šoku po ztrátě Sazky a důsledků předloňské novely loterijního zákona, která ho připravila o většinu zbývajících příjmů z hazardu. Český olympijský výbor včera podepsal smlouvu o partnerství se Sazkou. Navíc se chystá další novela loterijního zákona, která umožní provozovatelům loterií znovu věnovat…	Zápas byl dramatický až do poslední minuty, kdy Američanky dokázaly udržet těsné vedení a zpečetit svůj triumf. ' Je to neuvěřitelný pocit, ' řekla kapitánka týmu USA Meghan Dugganová. ' Věděly jsme, že to bude těžký zápas, ale bojovaly jsme až do konce a to se vyplatilo. ' Kanadské hráčky byly zklamané, ale uznaly kvality soupeřek. ' Samozřejmě jsme chtěly vyhrát, ale musíme uznat, že Američanky…
2423.txt	Minulý týden musela vláda snížit odhad růstu na letošní rok. Zatímco dříve čekala, že HDP přidá až 2,7 procenta, nyní počítá s růstem od 2,1 do 2,6 procenta. Protesty proti mexické vládě se stupňují. Demonstrantům vadí hlavně neschopnost a zkorumpovanost policie a justice. Ruská banka financuje francouzské nacionalisty Předsedkyně francouzské nacionalistické strany Národní fronta Marine Le Penová…	Kromě vysoké kriminality a korupce, které podkopávají důvěru investorů, se země musí vyrovnávat i s dalšími strukturálními problémy. Jedním z nich je nedostatečná infrastruktura, která omezuje efektivitu dopravy a logistiky. Silnice a železnice jsou často v špatném stavu, což zvyšuje náklady na přepravu zboží a snižuje konkurenceschopnost mexických výrobků na mezinárodních trzích. Dalším probléme…
1995.txt	Komediantky Herečka Kate Hudson po své matce Goldie Hawn zdědila nejen půvab, ale i smysl pro humor. Není divu, že také ona se rychle stala hvězdou romantických komedií. Zlobivý synek Herecká legenda Martin Sheen je ze svého syna Charlieho na prášky! Důvodem jsou jeho četné alkoholové a drogové excesy i fakt, že se svými démony nechce bojovat. "Je to emocionální mrzák," prohlásil o něm. Zdědily j…	Ať už jde o herectví, hudbu nebo jiný umělecký obor, talent a tvrdá práce se nakonec vždycky prosadí. Alice se mezitím vrátila k myšlenkám na svou vlastní rodinu. Vašík a Alička rostli jako z vody a ona se snažila být co nejlepší matkou. Vzpomínala na své vlastní dětství, na chvíle strávené s rodiči a na to, jak moc pro ni znamenali. Chtěla, aby její děti měly stejně krásné vzpomínky, aby věděly,…
1827.txt	Rozhodně jsme se neklonili k tomu, že bychom v případě smrti tělo táhli přes celou zeměkouli zpátky do Čech. To bychom považovali za zbytečný cirkus. Máte rituál, když přijdete k hoře, kterou chcete slézt? V Nepálu, kde je většina osmitisícovek, se dělá tzv. puja, což je tradiční nepálský obřad. Odehrává se v základním táboře pod vlastní horou. NA BOBOVOU DRÁHU PRO NĚJ PŘILETĚL VRTULNÍK My vás os…	Od té doby jsme to už nikdy neřešili. Možná je to trochu nezodpovědné, ale já věřím, že se vždycky vrátím. Jak se připravujete na expedice? Příprava na expedici je dlouhodobý proces. Fyzická kondice je samozřejmě klíčová, ale neméně důležitá je i psychická příprava. Trénuji pravidelně, běhám, lezu po skalách, jezdím na kole. Ale také se snažím udržovat v psychické pohodě, protože v horách je psyc…
1248.txt	Z uspořených peněz zaplatí pojišťovny léčení více pacientů. Například zlevnění léku na Alzheimerovu chorobu umožní, aby se při stejném vydání místo dosavadních 7 tisíc léčilo 10 tisíc pacientů. Podobně zlevnění léku na rakovinu prsu umožní, aby se jím místo 14 tisíc žen léčilo 20 tisíc. Další úspory přinesou revize, které vstoupí v platnost v následujících měsících. Vše by mělo být hotovo ještě v…	Revize úhrad léků je komplexní proces, který zahrnuje nejen přehodnocení cen, ale také analýzu efektivity a bezpečnosti jednotlivých léčivých přípravků. 'Naším cílem je zajistit, aby pacienti měli přístup k nejlepším možným léčivům za co nejnižší cenu. To znamená, že musíme pečlivě sledovat trh a reagovat na změny, které mohou ovlivnit ceny a dostupnost léků,' vysvětlil Novák. Jedním z hlavních n…
2008.txt	Rozhodně to bylo lepší, než kdybych tam stál jako třeba ten třetí zápas v Ústí a pak dostal nějaký smolný odražený gól. To člověku nepřidá." Hadamczik pozval čtyři finalisty PRAHA – Reprezentační tým se rozrostl o čtyři jména. Kouč Alois Hadamczik povolal do přípravy před blížícím se MS na Slovensku extraligové finalisty. Z mistrovského Třince dostali pozvánku obránce Lukáš Krajíček a útočník Mar…	V první třetině jsme měli trochu problémy, ale postupně jsme se zlepšovali a začali jsme hrát naši hru. Bylo důležité, že jsme se nenechali zlomit a bojovali až do konce." V kabině Ústí nad Labem panovala po zápase euforie. Hráči se objímali, trenéři si podávali ruce a fanoušci, kteří přijeli podpořit svůj tým, skandovali vítězné chorály. Bylo to vítězství, které dodalo týmu novou energii a víru …
1237.txt	Spojením jeho zbytkových agend s činností stávajících pozemkových úřadů vzniká zcela nový Státní pozemkový úřad v čele s ústředím. V rámci jednotlivých vyšších územně samosprávných celků vykonávají jeho činnost krajské pozemkové úřady, přičemž pro řízení o pozemkových úpravách zřizuje pobočky krajských pozemkových úřadů, jejichž územní působnost odpovídá území jednoho nebo více okresů. SPÚ bude p…	Státní pozemkový úřad bude rovněž hrát klíčovou roli v oblasti pozemkových úprav, které jsou nezbytné pro zajištění udržitelného rozvoje venkova a zemědělství. "Pozemkové úpravy jsou důležitým nástrojem pro zlepšení struktury zemědělské půdy, zvýšení její produktivity a ochranu životního prostředí," vysvětlila Ing. Veronika Nedvědová, 1. náměstkyně ústředního ředitele SPÚ. "Budeme se snažit, aby …
607.txt	Nový uživatel se opět přihlásí a v nabídce Konto bude již tato žádost uvedena a umožněn přístup k ní i editační práva. Nový uživatel může v záložce Přístup k žádosti zcela vymazat původního uživatele (tlačítko Smazat záznam), tzn. původní uživatel nebude k této žádosti mít již přístup. 6. Vytvoření žádosti v BENEFIT7 Po registraci uživatele je možné přihlásit se do aplikace Benefit7 po zadání e-m…	Po zadání e-mailu nového uživatele a přidělení editačních práv je nutné kliknout na tlačítko Uložit. Tímto krokem se nový uživatel stane zpracovatelem žádosti a původní uživatel ztratí editační práva. Třetí krok: Nový uživatel se přihlásí do aplikace a ověří, že má přístup k žádosti a může ji editovat. Pokud je vše v pořádku, může pokračovat v práci na žádosti. V případě jakýchkoliv problémů je d…
1799.txt	V misce prošleháme olej, ocet, cukr a lžíci vody, zálivku ochutíme česnekem utřeným se solí a necháme ji v chladničce 30 minut odležet. Rajčata omyjeme, překrájíme na poloviny a vložíme do mísy. Přimícháme k nim přebrané, oprané, tvrdých stonků zbavené listy špenátu a klíčky. Pečená krůtí prsa nakrájíme na tenké plátky a společně s připravenou zeleninou s klíčky je rozdělíme do misek nebo na talí…	V misce smícháme olivový olej, balzamikový ocet a dijonskou hořčici. Směs dochutíme solí a čerstvě mletým pepřem. Dresink necháme odležet v chladničce. Hlávkové saláty rozebereme na listy, důkladně je propereme ve studené vodě a necháme odkapat. Listy natrháme na větší kousky a rozdělíme je do čtyř salátových misek. Červenou cibuli oloupeme a nakrájíme na tenké plátky. Žlutou papriku omyjeme, zba…
2427.txt	Těžko si představit méně užitečnou věc. Je to prostě sliz. Přitom nepochybuji, že je to nějaká super vyspělá makromolekulární hmota. Vytvořili ji učenci v kterési laboratoři, asi jako vedlejší produkt něčeho. Vzhledem k tomu, že špičkový výzkum mají v rukou vojáci, možná zkoumali výstelku přileb pro pěchotu. Anebo pružnou izolaci oken pro čelní skla supersonických letounů. Nebo čertví co. Vyšel j…	Děti byly nadšené a smály se, až se za břicho popadaly. A tak jsem si uvědomil, že i když se svět mění a technika proniká do všech oblastí našeho života, základní radosti a zábavy dětí zůstávají stejné. Stačí jim něco jednoduchého, co podnítí jejich fantazii a smysl pro humor. Ale vraťme se k našemu příběhu. Eva Pascoeová, polská studentka, která svým nápadem inspirovala tisíce lidí, se stala iko…
675.txt	Tato nezvyklá naleziště jen potvrzují způsob zavlečení a možnosti dalšího šíření tohoto nelétavého druhu u nás. Kromě těchto stanovišť se však kobylka jižní již zabydlela alespoň v některých velkých městech, jmenovitě v Brně, kde se vyskytuje na listnatých dřevinách v parcích, zahradách apod. Biologie. Dospělci se vyskytují od června do listopadu, s vrcholem na přelomu srpna a září. Jedná se o dr…	Její přítomnost byla zaznamenána i v blízkosti vodních toků, kde se často vyskytuje na vrbách a olších. Vzhledem k její adaptabilitě na různé typy prostředí se očekává, že její rozšíření bude pokračovat i do dalších oblastí. Biologie. Kobylka jižní je aktivní především v noci, kdy samci vydávají charakteristické zvuky, které slouží k přilákání samic. Tyto zvuky jsou produkovány stridulačním apará…
1730.txt	Jeho populace je však roztříštěná a zoologové odhadují, že všech divokých slonů v přírodě zbývá posledních asi 40 - 50 tisíc. Patří proto mezi ohrožené druhy a je přísně chráněný. Díky této ochraně sice ubylo pytláků, o to víc však slony ohrožují vesničané, kteří proměňují poslední zbytky volné přírody v políčka či pastviny. Sloni tak přicházejí o své životní prostředí a možnosti obživy. Z nedost…	Jeho populace se však neustále zmenšuje kvůli ztrátě přirozeného prostředí, pytláctví a konfliktům s lidmi. V mnoha oblastech jsou sloni nuceni opustit své tradiční migrační trasy a hledat nové útočiště, což často vede k dalším střetům s lidskými osadami. V některých regionech se však lidé snaží najít způsoby, jak s těmito majestátními zvířaty koexistovat. Například v jižní Indii vznikly projekty…
1304.txt	Základy úspěchu se nemění EDITORIAL Trojici zaklínadel známých jako customizace, pečlivá segmentace a jasné cílení jsem doporučoval spolužákům jako ideální mantru pro absolvování zkoušek z marketingu a přidružených oborů. S patřičnou slovní zásobou a znalostí těchto tří pojmů se mi povedlo proplout všemi testy a úspěšně danou školu dokončit. O pár let později bych asi svou škálu doporučených slov…	Aplikace funguje tak, že snímá s citlivostí lidského ucha zvuk v okolí, který zakóduje a v pravidelných časových intervalech jej odešle do zpracovatelského centra společnosti Median. Minimální doba pro odeslání dat je jedna hodina, v případě, že je respondent mimo signál či má telefon vypnutý, odešlou se data, jakmile se respondent opět připojí na internet. Pro zařazení dat daného respondenta do …
1310.txt	MGR. PETR PROKOP odbor dozoru a kontroly veřejné správy Ministerstva vnitra ČR Je kontrolní výbor oprávněn kontrolovat činnost "obecní" obchodní společnosti Může kontrolní výbor kontrolovat činnost společnosti s ručením omezeným, jejímž jediným společníkem je obec? Pokud ano, za jakých podmínek a v jakém rozsahu? Pravomoci kontrolního výboru jsou vymezeny v § 119 odst. 3 zákona č. 128/2000 Sb., o…	Tento zákon například stanovuje povinnost zajistit zvířatům vhodné podmínky pro život, včetně dostatečného prostoru, potravy a vody, a také povinnost zajistit, aby zvířata nebyla vystavena zbytečnému stresu či utrpení. V případě, že majitel zvířat tyto povinnosti nedodrží, může být postižen pokutou, a v závažných případech může být zvíře odebráno. Vraťme se však k problematice znečišťování veřejn…
1320.txt	Poddaní z celé říše posílali do Vídně kondolenční listy a ti šťastnější měli tu čest čekat dlouhé hodiny na mrazu, aby pak na pár okamžiků spatřili vystavené ostatky. NEBEZPEČNÝ REJPAL Zle tenkrát bylo i ve východočeských Hořicích, a vůbec nejhůře tamnímu hostinskému a buditeli Josefu Šťastnému, který skon následníka odnesl dvouměsíčním žalářem. Stalo se to na schůzi hořického zastupitelstva, kte…	V Hořicích, malém městečku v podhůří Krkonoš, se však smutek neprojevil tak, jak by si to vídeňský dvůr přál. Josef Šťastný, majitel místní vinárny, byl známý svým svérázným přístupem k autoritám a jeho neochota vzdát hold zesnulému princi se stala předmětem veřejného pohoršení. Když se městští radní rozhodli uspořádat pietní akt na počest korunního prince, očekávali, že se k nim připojí všichni …
1713.txt	Drift sněhu při síle větru 9 Beaufortovy stupnice znemožňuje jakoukoliv práci venku. Olaf Eisen z Institutu Alfréda Wegenera pro polární a oceánografický výzkum sedí se svými čtyřmi kolegy v obytném kontejneru a využívá nucené přestávky, aby analyzoval data z předešlých dnů. Minulý pátek vyrazili od Neumayerovy stanice k ledovému dómu Halfvarryggen. Ten je kandidátem pro získání ledových vrtných …	Tento úspěch vzbudil velký zájem nejen v Turecku, ale i v zahraničí, kde se vědci snaží o podobné projekty. Klonování užitkových zvířat je považováno za jednu z cest, jak zajistit potravinovou bezpečnost a zachovat genetickou rozmanitost ohrožených plemen. V laboratoři na univerzitě v Heidelbergu se mezitím tým biochemiků pod vedením doktora Hanse Müllera snaží rozluštit strukturu proteinu kinesi…
1664.txt	Nechápu, kde se vzaly, nedávno jsem rostlinám přisypávala substrát a vše bylo v pořádku. Poraďte, jak se jich zbavit. ALENA, E-MAIL S největší pravděpodobností se jedná o smutnice. Poletující mušky jsou nepříjemné, dospělci jsou častými přenašeci různých chorob, zejména různých plísní a hub. Mnohem nebezpečnější jsou ale jejich larvy, které napadají živé tkáně, především mladé kořínky, a rostliny…	Pokud se rozhodnete pro tento krok, doporučuji se obrátit na advokáta specializujícího se na stavební právo a sousedské spory. Příprava na oslavu Dne české státnosti Oslava Dne české státnosti je skvělou příležitostí, jak se sejít s rodinou a přáteli a užít si společně strávený čas. Pokud plánujete oslavu venku, je důležité myslet na detaily, které vytvoří tu správnou atmosféru. Dekorace a výzdob…
1940.txt	Nový kapitán Matějovský Tak o tuhle kapitánskou pásku Řepka přišel. Tohle je londýnské zlato! LONDÝN – Tak na tuhle placku si brousí zuby hned několik českých olympioniků. Představena byla včera, rozdávat se bude na OH v Londýně 2012 a dominuje jí řecká bohyně vítězství Niké vystupující z chrámu Parthenón na cestě do hostitelského města her. Zastřelil se v kaňonu Akrobatický lyžař Jeret Peterson …	Sparta se musí soustředit na hru a ne na vnější vlivy, pokud chce postoupit do další fáze Evropské ligy. V kabině panuje napětí, ale také odhodlání. Hráči vědí, že mají šanci ukázat, co v nich je, a že mohou přepsat historii klubu. Matějovský, nový kapitán, se snaží tým motivovat a udržet morálku na vysoké úrovni. "Musíme hrát jako jeden muž, každý z nás musí dát do toho všechno," prohlásil před …
1252.txt	SRN: Volby zástupců pojištěnců Správní rady německých zdravotních pojišťoven volí v zemi sami občané. Jsou v nich zastoupeni jak zaměstnanci, tak zaměstnavatelé, politici se o místo v radě ucházet nesmějí. Inspirace pro Česko Ministr zdravotnictví Leoš Heger zveřejnil záměr vyloučit z orgánů zdravotních pojišťoven politiky a ponechat v nich jen zástupce pojištěnců a zaměstnavatelů, jako je tomu v…	V naší zemi se podobné příběhy odehrávají častěji, než by se mohlo zdát. A tak se stalo, že v onom roce 2012 se z vymodleného dítěte stalo dítě nechtěné, a to nejen v oblasti lipidologie, ale i v mnoha dalších odvětvích zdravotnictví. Příběh pokračuje. V malém městečku na okraji republiky, kde se lidé znají jménem a kde se novinky šíří rychlostí blesku, se začaly šířit zvěsti o tom, že se chystá …
1563.txt	Při ošetřování zraněných vojáků mohli na vlastní oči pozorovat, že zranění se hojila lépe u vojáků, kteří bitvu vyhráli než u vojáků, kteří bitvu prohráli. Významným zdrojem psychoterapie je vedle medicíny filosofie. Ta učí kriticky myslet, ukazuje možnosti a meze našeho poznání a pomocí etiky vymezuje, co je žádoucí a co se naopak nesmí. Můžeme konstatovat, že psychoterapie je oborem interdiscip…	Tento poznatek vedl k rozvoji psychosomatické medicíny, která se zaměřuje na vzájemné působení psychických a somatických faktorů. Psychoterapie se tak stala mostem mezi psychologií a medicínou, což umožňuje komplexní přístup k léčbě pacienta. Historie psychoterapie Historie psychoterapie sahá až do starověku, kdy se lidé snažili léčit duševní poruchy různými způsoby. V antickém Řecku se například…
369.txt	Holubinka si s úlekem uvědomila, že to není šmouha od snídaně. Špuldovi začínaly rašit první vousky. Špuldův útěk Když se Holubinka do něčeho dala, byla důkladná. Od toho dne, kdy se Špulda schovával za komínem, aby nemusel tahat kořen lopuchu, neměl chvilku klidu. Jen ho uviděla chviličku okounět, už mu přidělila jinou práci. Špulda se marně schovával. Před maminčinýma bystrýma očima a Ťapčiným …	Voda byla příjemně teplá a slunce začínalo hřát, ale myšlenka na vyšívanou ropuchu ho stále tížila. Když se děti dostatečně vyřádily, vrátily se zpět k Buku, kde na ně čekal oběd. Holubinka připravila lahodnou polévku z lesních bylin a čerstvého chleba, který voněl po celém lese. Po obědě se děti rozprchly do svých úkrytů, aby si odpočinuly. Špulda se však nemohl uvolnit. Seděl na svém oblíbeném …
848.txt	V sekci Extra jsme je pro vás seřadili podle data vydání ve formátu v PDF ve vysokém rozlišení. záchrana systému AVG Rescue CD AVG Rescue CD je v podstatě přenosná verze aplikace AVG Anti-Virus dodávaná prostřednictvím distribuce systému Linux. Ve formě bootovacího CD nebo z flashdisku USB ji lze použít k obnově počítače, pokud není možné systém načíst běžným způsobem, například po rozsáhlé virov…	Ze všeho nejvíce bych se chtěl jednou dožít teleportu. Kamarád z dětství se přestěhoval do Ameriky? Žádný problém – každý týden byste si spolu zaběhali po newyorském Central Parku, abyste neztratili kontakt. Pak si ale uvědomím, že jsem trochu neskromný. Vždyť my vlastně v budoucnosti žijeme – a běžně používáme spoustu technologií, o kterých se nám před pár lety ani nesnilo. Máme bezproblémový př…
2040.txt	Vůbec bych nepřemýšlel o tom, že bych nějaký takový rekord mohl udělat. To mi říkali až po pátém vítězství. Že když vyhrajeme ještě jednou, stanu se rekormanem klubu. Samozřejmě mě to potěšilo." Máte z rekordního zápasu něco na památku? "Mám zatím jen puk za první vítězství v AHL. Za rekord ještě nic, třeba to teprve přijde." (usmívá se) Váš otec vás neustále nabádá, abyste se držel nohama na zem…	Kluci přede mnou hráli výborně, obrana fungovala na jedničku. Měl jsem štěstí, že jsem se dostal do takového týmu, kde mi všichni pomáhali. Ale hokej je týmový sport, takže to není jen o mně. Bez nich bych těch šest výher nezískal. ' Jaké to bylo, když jste poprvé vstoupil na led v dresu Grand Rapids? ' Bylo to úžasné. Měl jsem trochu nervy, ale jakmile jsem se postavil do branky a začal chytat, …
600.txt	Je smysluplné dělit, když na minutové režii přístrojové vybavení se podílí pouze 8 %? Tzn. při dělení na 3 druhy sálů á 2 % z celkové ceny.. dr Votoček – chirurgická společnost také nejednala, tato schůzka se očekávala později, dle časových možností dr Horáka byl uspíšen termín jednání. Redukce přístrojového vybavení byl požadavek ze strany VZP ne k DRG, ale k jednání o minutové režii. Další saze…	Toto rozdělení je nezbytné pro zajištění kvality a bezpečnosti pacientů. Dr. Votoček: Děkuji za vaše příspěvky. Zdá se, že se shodujeme na potřebě diferencovat operační sály podle vybavení a specializace. Nyní bych rád otevřel diskusi o minutové režii. Jak víte, poslední propočet minutové režie byl proveden v roce 2004 a od té doby došlo k výraznému nárůstu mzdových nákladů. Jaké jsou vaše názory…
2048.txt	V horské přípravě za Turínem nás čekal přátelák. Já zůstal v hotelu a hrál playstation. Bus už byl nastartovaný, všichni uvnitř. Deschamps si pro mě došel. Ani jsem se na něj nepodíval, hrál jsem dál. Vstaň, jedeme, dělej! "Žádné zápasy, řekl jsem to snad desetkrát." To si piš, že nastoupíš! Hrál jsem dál. Dostaneš pokutu! "Ok, dejte mi pokutu, zůstávám tady." Konečně odešel. A v Juventusu pochop…	Bylo to jako blesk z čistého nebe. Vedení klubu bylo v šoku, ale já jsem věděl, že musím jít dál. Měl jsem ambice, které přesahovaly hranice Serie B. A tak jsem se ocitl na křižovatce své kariéry, připravený na další výzvy. Přestup do Barcelony byl jako sen. Katalánský klub měl v té době nejlepší tým na světě, vedený Pepem Guardiolou. Byl jsem nadšený, že budu hrát po boku Messiho, Xaviho a Inies…
1650.txt	Sláma má výborné izolační vlastnosti, 40 cm slámy izoluje asi jako 20 cm polystyrenu. Životnost dobře postaveného ekodomu se může počítat v řádu století. Důkazem je plno starých hliněných staveb na Slovensku i na Moravě. Bude sláma ve stěnách hnít? To je častá otázka. Každý organický materiál k tomu, aby začal hnít, vyžaduje kyslík a vodu. S technicky správnou konstrukcí se voda do slámy nedostan…	Navíc, díky použití přírodních materiálů, jako je hlína a sláma, se minimalizuje ekologická stopa stavby. Tyto materiály jsou obnovitelné, snadno dostupné a jejich zpracování nevyžaduje vysokou energetickou náročnost. Petr Skořepa a Milo Beňko se během workshopu snažili účastníkům předat nejen technické dovednosti, ale i filozofii přírodního stavitelství. "Stavění z hlíny a slámy není jen o techn…
70.txt	Směje se nekontrolovatelně od rána do večera, dokonce i ve spaní, nedělá nic jiného, ten smích ji vyčerpává tolik, že ráno sotva vstane z postele. Nemůže jíst, protože jí jídlo padá z pusy, musejí ji krmit nitrožilně. Otec dívky utratil skoro všechny peníze za neurologická vyšetření, zadlužil se, ale nikdo ten smích zastavit neumí. A tak spolu žijí a za nocí poslouchají nekonečný chechtot z dětsk…	Lékaři jsou bezradní, rodiče zoufalí, ale holčička se směje dál. Směje se, když prší, směje se, když svítí slunce, směje se, když jí, směje se, když spí. Směje se, když se jí někdo ptá, proč se směje. A tak se směje a směje, až se smích stane její jedinou odpovědí na svět. A svět se jí směje zpátky, protože co jiného může dělat?' Anna se na mě podívá s úsměvem, který je směsicí únavy a radosti. '…
937.txt	Mohli jsme si toto období ušetřit. Těžko můžete vyčítat majitelům pozemků nebo developerům, že první chtěli prodat a druzí vytvořit zisk. Naučili se už starostové vyjednávat s developery jako s partnery, kteří by měli obci něco přinést za to, že jim umožní zastavět pole? Obce dnes používají při jednáních především silovou pozici. Naše společnost obcím vždy předem aktivně nabízela příspěvek na úhr…	Bohužel, v oblasti územního plánování a regulace výstavby se to nestalo. Místo toho jsme se ocitli v situaci, kdy se každý starosta a zastupitelstvo museli sami rozhodovat, jakým směrem se jejich obec bude ubírat. A to často bez potřebných znalostí a zkušeností. Vraťme se ale k současnosti. Jaké jsou dnes možnosti, jak zlepšit situaci a zajistit, aby se naše obce rozvíjely harmonicky a esteticky?…
138.txt	MONIKA: Dejte mi ty bundy. (pověsí bundy na věšák) MARTIN (položí na stůl balíček): Donesli jsme vám včelí med, svíčky ze včelího vosku a dekorativní včelí plásty. RADEK: Dík. MONIKA: Vy jste tak hodní … Posaďte se – (chystá se ukázat, kam si mají sednout) Klára s Martinem se posadí na kraj pohovky – tedy jinak, než Monika plánovala. KLÁRA: Máte to tady hezký. MONIKA: Moc hezky děkujeme. Ještě ch…	KLÁRA: Moniko, neplač. Vždyť jsme tady, a to je hlavní. (pohladí Moniku po rameni) MARTIN: A co jste to vlastně všechno připravili? RADEK: No, měli jsme lososa, různé druhy sýrů, orestovanou zeleninu, a Monika pekla od rána. KLÁRA: To zní skvěle! (usměje se) MONIKA: (s úsměvem) Tak pojďte, ještě něco zbylo. (vede je ke stolu) KLÁRA: (posadí se) To je nádhera, Moniko. MARTIN: (posadí se vedle Klár…
1593.txt	Pokusům o popření je zabráněno. Vzpomínky jsou relativizovány (Gudjonsson 2003). Deklarovaný cíl rozhovoru je osvětlení důvodů spáchání trestného činu a získání poznatků o motivaci a "typu" osoby, jíž podezřelý je. Dále také objasnění rozsahu a frekvence účasti podezřelého na trestné činnosti (Inbau et al. 2004). Druhá fáze Druhým krokem v celém postupu je tzv. rozvíjení tématu. Cílem kroku je po…	Tato taktika má za cíl vytvořit dojem nevyhnutelnosti a bezvýchodnosti situace, což může vést k tomu, že podezřelý začne uvažovat o doznání jako o jediné možné cestě ven. Druhá fáze Druhá fáze obsahuje sedm kroků, které jsou navrženy tak, aby postupně zvyšovaly tlak na podezřelého a vedly ho k doznání. Tyto kroky jsou: 1. Vývoj tématu: Vyšetřovatel začne rozvíjet téma, které má podezřelého přimět…
1860.txt	Dostavba manželů Aleny a Jiřího Žentelových a Šárky Jinkové vychází z dispozic původní kryté čekárny, která se přimykala k severní straně administrativní budovy. Na obdélníkovém půdorysu otevřený prostor a nad ním sedlová střecha s tupým vrcholovým úhlem. Všechny konstrukce moderní přístavby jsou přiznané a nezakryté. Ocelové rámy, do kterých jsou zasazená velká okna, jsou natřené šedou barvou, r…	Tento podnik se stal oblíbeným místem setkávání místních obyvatel i turistů, kteří sem přicházejí nejen kvůli skvělému jídlu a pití, ale také kvůli jedinečné atmosféře, která v sobě nese kousek historie. Vozovna je místem, kde se prolíná minulost s přítomností. Interiér je zařízen v industriálním stylu, který připomíná původní účel budovy. Stěny zdobí staré fotografie tramvají a vozovny, které ná…
1963.txt	Zatímco v amerických filmech jimi doslova plýtvají, u nás se jimi hodně šetří. A tak si opravdová vyznání lásky většinou pamatujeme celý život. A nejsou to jen chvíle romantické, ale i zábavné či ověnčené úsměvnými trapasy. Herečka Dana Morávková Hrad z lásky Své první láskou ověnčené vyznání prožila Dana Morávková ještě ve školce. Byly jí čtyři roky a pamatuje si ho dodnes. "Jmenoval se Pepa Lar…	Když jsem se rozhodla opustit rádio, netušila jsem, jak moc mi to bude chybět. Ale jak se říká, když se jedny dveře zavřou, jiné se otevřou. A tak jsem se ocitla na prahu nových příležitostí, které mě zavedly na místa, o kterých jsem ani nesnila. Jedním z těchto míst bylo Divadlo U hasičů, kde jsem dostala roli v představení Slečna Abigail. Byla to pro mě obrovská výzva, protože jsem nikdy předtí…
2436.txt	Bylo by hezké, kdyby to vedlo k obecnějšímu ponaučení, ale dá se předpokládat, že než k tomu dojde, budeme si muset projít ještě několik koleček slzavým údolím. Více k tématu v redakčním komentáři a v článku Silvie Lauder na str. 15 a 19 - 21. Tento týden uplyne pětadvacet let od Palachova týdne. Sérii demonstrací proti komunistické totalitě tvrdě rozháněly pořádkové síly, zatýkalo se a vyhrožova…	Vzniká tak paradoxní situace, kdy se všichni aktéři tváří, že jednají v zájmu občanů, ale ve skutečnosti se zdá, že jejich hlavním cílem je udržet si moc a vliv. V tomto kontextu se nabízí otázka, zda je vůbec možné dosáhnout skutečné změny, nebo zda jsme odsouzeni k nekonečnému cyklu politických her a intrik. Historie nám ukazuje, že každá změna vyžaduje nejen vůli, ale také odvahu a schopnost p…
1561.txt	Genetická dispozice je dokázána jen u myositis ossificans progressiva. Při vzniku heterotopických osifikací následkem těžkého poranění mozku hrají zejména humorální mechanismy velkou roli. Klinický a radiologický obraz onemocnění i jeho průběh a terapie mají mnoho společného. U klinicky relevantních onemocnění je v literatuře počítáno s průměrným výskytem mezi 10 a 20 %, u pacientů v dlouhodobém …	Heterotopické osifikace (HO) jsou charakterizovány tvorbou kostní tkáně v měkkých tkáních, kde normálně kostní tkáň není přítomna. Tento proces může vést k významnému omezení pohyblivosti a funkce postižených kloubů a svalů, což má za následek zhoršení kvality života pacienta. 9.4.1. Diagnostika heterotopických osifikací Diagnostika HO je založena na klinických příznacích a zobrazovacích metodách…
318.txt	Dargwlk zařval bolestí, zastavil se a přerývavě oddechoval. To už Aranis na nic nečekala a znovu se vyšvihla Adalasovi do sedla. Netvor, stále stojící na místě, nasupeně pohlédl na svou ránu a pak se jeho krvavé oči zabodly do Aranis. Hlasitě a děsivě zavyl, až ze stromů poplašeně vylétli všichni ptáci. Chystal se opět rozeběhnout k elfce, když vtom mu do cesty skočil Falien na svém plavém koni K…	Dargwlk zavrčel ještě hlasitěji a z jeho rány začala téct temně rudá krev. Aranis se snažila udržet si odstup, ale netvor byl rychlý a neúnavný. Znovu se na ni vrhl, tentokrát s ještě větší zuřivostí. Aranis se podařilo uhnout, ale cítila, jak jí drápy škrábly po paži. Bolest ji na okamžik ochromila, ale věděla, že nesmí polevit. Musí bojovat dál. Mezitím se Veragin, Lavril a Elease snažili odraz…
1291.txt	Ale když je to zapotřebí, nezdráhá se Berny vážit cestu sám. Právě osobní přístup, jenž mu umožňuje rychle reagovat na vývoj situace na trzích, mu dává jistou výhodu před velkými konkurenčními institucemi. "Jestliže oni revidují své pozice jednou za měsíc, já to dělám denně," říká. "Když budu mít v Koreji klienta s milionovým portfoliem, klidně sednu na letadlo a budu s ním jednat osobně." Kolik …	Jeho strategie je založena na osobním přístupu a důkladném pochopení potřeb každého klienta. "Každý člověk je jiný a má jiné finanční cíle," říká Berny. "Někteří chtějí rychlý zisk, jiní preferují stabilní a dlouhodobý růst. Moje práce je najít pro ně to nejlepší řešení." Bernyho úspěch však není jen výsledkem jeho osobního přístupu. Jeho znalosti finančních trhů a schopnost předvídat trendy jsou…
1047.txt	Jak pracovat s vlastním hněvem 1. Uvědomit si, že hněv je můj, že vypovídá o tom, kde se nacházím já. 2. Ujasnit si, co PŘESNĚ mě rozčílilo – jaká nefunkční představa, nevyužitá zkušenost, nenaplněné očekávání, co v chování druhého? 3. Nefunkční představu "upgradeovat", pokud se změna týká i okolí, změnu vlastního postoje mu jasně sdělit. 4. Pokud se v podobné situaci hněv neobjeví, provedli jsme…	Tato slova, která Goethe vložil do úst Mefistofela, nám připomínají, že i negativní emoce, jako je hněv, mohou být přetvořeny v něco pozitivního, pokud jsou správně řízeny a kultivovány. Hněv a zlost mohou být motorem změny, pokud jsou nasměrovány správným směrem. V listopadu 1989 se hněv a frustrace lidí přetavily v sílu, která vedla k pádu komunistického režimu v Československu. Byla to ukázka …
1798.txt	Inzerát mi napsala, dala na internet a dokonce mi i třídila poštu, když přicházely odpovědi. Asi za dva týdny jsem absolvovala první rande. Ten chlap nevypadal špatně, ale když do sebe začal lámat pivo za pivem, utekla jsem. Takové setkání jsem absolvovala celkem šestkrát a buď byl dotyčný alkoholik, lhář, chudák, ženatý, sexuálně nadržený jedinec, nebo divný psychopat. Seznámení na inzerát už ni…	Ale Martina byla neúprosná. 'Julie, musíš se vzchopit! Život nekončí, když ti někdo zlomí srdce. Naopak, je to příležitost začít znovu a lépe,' říkala mi s takovou vervou, že jsem jí nakonec uvěřila. A tak jsme se pustily do psaní inzerátu. 'Pětačtyřicetiletá žena, která miluje přírodu, knihy a dobré jídlo, hledá muže, který by jí byl oporou a společníkem na cestě životem,' zněl náš inzerát. Mart…
1686.txt	Snížit je můžeme především volbou kvalitního developera, je prospěšné věnovat čas získání co nejvíce informací. Všímat byste si měli především historie firmy a jasné vlastnické struktury. Nesolidní developeři mohou zakládat účelově společnosti, které zaniknou před dokončením projektu a ještě po sobě zanechají dluhy. Na katastrálním úřadě je dobré prověřit, zda má developer v pořádku potřebná územ…	Proto je důležité pečlivě prověřit developera, jeho historii a finanční stabilitu. Důvěryhodný developer by měl mít za sebou úspěšně dokončené projekty a pozitivní reference od předchozích klientů. Rovněž je vhodné se informovat o tom, jaké záruky developer poskytuje v případě zpoždění nebo nedokončení projektu. PRÁVNÍ ZABEZPEČENÍ KUPNÍ SMLOUVY Při koupi bytu je nezbytné věnovat velkou pozornost …
588.txt	Při použití razítka kraje se znakem kraje je nutné znak kraje vyobrazit uprostřed razítka a po obvodu razítka uvést celý název kraje. Zhotovování razítek pro potřeby jednotlivých útvarů kraje zajišťuje odbor vnitra a krajský živnostenský úřad, oddělení vnitřní správy, který rovněž vede centrální evidenci razítek a provádí vyřazení z evidence nepotřebných nebo poškozených razítek. Každý útvar si v…	Všechny tyto dokumenty musí být pečlivě evidovány a uchovávány v souladu s platnými předpisy a zákony, aby byla zajištěna jejich právní závaznost a důvěryhodnost. Správní řízení a jeho dokumentace Správní řízení je proces, při kterém správní orgány rozhodují o právech a povinnostech fyzických a právnických osob. Tento proces je pečlivě regulován zákony a předpisy, které stanovují postupy a pravid…
816.txt	U a 250 Typ odporu R a musíme zvolit s ohledem na vyzářené teplo, tedy na ztrátový výkon. Velikost maximální hodnoty ztrátového výkonu na odporu R a vypočteme ze vztahu: U a 2 Zvolíme odporové tělísko na zatížení 0,5 W. Pro elektronky s větším proudem se může jednat o odpory na zatížení v řádu wattů. a) obecný případ b) elektronka ECC83 Na obr. 3.3a je do anodové charakteristiky elektronky znázor…	Tento předpoklad nám umožní maximální využití napájecího napětí pro výstupní signál. Pro dosažení tohoto stavu je nutné správně zvolit hodnoty odporů Ra a Rk. Předpokládejme, že napájecí napětí U je 300 V. Potom by napětí na anodě mělo být 150 V. Pro určení hodnoty odporu Ra použijeme Ohmův zákon. Pokud známe proud tekoucí anodou Ia, můžeme vypočítat Ra jako Ra = (U - Ua) / Ia. Předpokládejme, že…
1595.txt	Posun oproti stávající právní úpravě spatřuji především v tom, že nový občanský zákoník pro platné vydědění nevyžaduje, aby listina o vydědění obsahovala uvedení důvodu vydědění. Jestliže tedy zůstavitel nebude povinen důvod vydědění konkretizovat, bude možné, aby byl nepominutelný dědic vyděděn i na základě důvodu, který nastal až po sepsání závěti nebo listiny o vydědění. Důvody pro vydědění ne…	Vydědění je jednostranný právní úkon zůstavitele, kterým zůstavitel vylučuje nepominutelného dědice z jeho dědického práva. Nový občanský zákoník přináší v této oblasti několik významných změn. Především rozšiřuje důvody, pro které může být nepominutelný dědic vyděděn. Kromě stávajících důvodů, jako je například neprojevování zájmu o zůstavitele, přidává nový zákoník i další důvody, jako je napří…
1111.txt	Je pochopitelné, že zájem o stroje z divize ČKD karusely Blansko měly zejména firmy, jejichž zaměření bylo stejné jako mateřské společnosti – tedy energetika. Mezi tím společnost prošla majetkovými změnami a již jako samostatná akciová společnost ČKD BLANSKO - OS, a. s. se stala součástí skupiny ALTA. Portfolio zákazníků však zůstává stejné. K nejvýznamnějším referencím z posledních let v oblasti…	Tyto stroje se staly nepostradatelnými nástroji pro výrobu a údržbu vodních turbín, které jsou klíčovým prvkem v oblasti obnovitelných zdrojů energie. V posledních letech se ČKD BLANSKO - OS, a. s. zaměřuje na modernizaci a inovaci svých produktů, aby vyhověla rostoucím požadavkům na efektivitu a ekologickou šetrnost. Jedním z nejvýznamnějších projektů poslední doby byla modernizace vodní elektrá…
1788.txt	Dívejte se nahoru. Několikrát se nadechněte a pak vyměňte strany (4x). 4 Bojovník Podporuje vytrvalost: Udělejte velký krok dozadu. Při nádechu zvedněte paže do výše ramen, při výdechu přední koleno ještě víc pokrčte. Vydržte po dobu 5 nádechů, potom vyměňte strany, 4x opakujte. Dopřejte pleti péči na míru Zdravá a svěží pleť je trumfem našeho půvabu. Proto o ni pečujte podle toho, co právě potře…	Vydržte po dobu 8 nádechů (4x). Poté opakujte na druhou stranu. 4 Pozice kočky a krávy Uvolňuje páteř, zlepšuje flexibilitu: Klekněte si na všechny čtyři, dlaně přímo pod rameny, kolena pod boky. S nádechem prohněte záda dolů (pozice krávy), s výdechem zakulaťte záda nahoru (pozice kočky). Opakujte 10x. 5 Pozice stromu Zlepšuje rovnováhu a koncentraci: Postavte se rovně, přeneste váhu na jednu no…
90.txt	STAŘENA: A jak ses nakonec rozhodla. Forma nebo obsah? FILEMONA: Forma. STAŘENA: Obsah. FILEMONA: Forma. STAŘENA: Obsah. FILEMONA: Forma. STAŘENA: Obsah. FILEMONA: A nešla by forma s obsahem? STAŘENA (smířlivě): Ale šla. FILEMONA: Tak formu s obsahem. STAŘENA: Uděláme těch chlapů víc a ty pak koukneš, kterého si necháš. FILEMONA: Tak jo. STAŘENA: Přines lexikon! Filemona vylézá z kotle a vytahuje…	Ale jestli se mi něco stane, budeš za to zodpovědná. Stařena se usmívá a přikyvuje. Filemona se pomalu přibližuje ke kotli, který stojí uprostřed místnosti. Je to starý, železný kotel, který vypadá, že už dlouho nebyl používán. Filemona se na chvíli zastaví, ale pak se rozhodne a vleze dovnitř. STAŘENA: Tak, teď se uvolni a zavři oči. Musíš se soustředit na to, co chceš. Představ si svého muže, j…
11.txt	Jak se blížil ke stromům, cítil stále silnější vůni. Připomínala mu tisíceré květy, byly v ní ostré silice - avšak žádná hniloba. Tento svět nezná smrt v žádné formě, uvědomil si Lucas. Snad ani na úrovni mikroorganismů! Kolem proletělo kompaktní hejno hmyzu. Letělo nejdřív přímo na něho a těsně před ním zahnulo stranou, jako by ho chtělo vylekat. Třeba ho vskutku chtělo zmást, jsou to přece zdej…	Přistoupil blíž a dotkl se jejího povrchu. Byla chladná a hladká, jako by byla vyrobena z nějakého neznámého kovu. Lucas se zhluboka nadechl a přiložil dlaň na senzorovou desku. Hláska okamžitě ožila, její povrch se rozzářil jemným modrým světlem a na displeji se objevily první údaje. "Vítejte, kapitáne Lucasi," ozval se hlas z reproduktoru. "Systémy hlásky jsou plně funkční. Jaké jsou vaše rozka…
1884.txt	Andrej mu také přinesl od sousedky na Hrádečku jeho poslední švestkové knedlíky, sám mu uvařil poslední šunkofleky, i když jídlem celý Hrádeček bohatě zásoboval Jiří Rejthar. Nikdo z nich to nevěděl, ale naposledy se tihle dva viděli 10. prosince, když Václav Havel přebíral v Doxu cenu Nadace Jána Langoše. A domluvili se, že se uvidí na Hrádečku v neděli. "Ráno jsem tam zavolal, jak se s Dášou do…	Václav měl neuvěřitelnou schopnost vnímat detaily a nacházet v nich hlubší významy. Po představení jsme se všichni sešli v zákulisí, kde se rozproudila živá debata. Václav, i přes svou únavu, byl plný energie a nadšení. Jeho oči zářily, když mluvil o nových nápadech a plánech, které měl v hlavě. Jednou z těchto debat byla i diskuse o budoucnosti divadla a umění obecně. Václav měl vždycky jasno v …
2043.txt	V sázce je kromě rekordní prémie pro vítěze 2,6 milionu dolarů (50 milionů korun) také první místo na světě. NEW YORK / PRAHA - Trojlístek favoritů má mnoho důvodů věřit tomu, že i letošní titul z Flushing Meadows připadne jednomu z nich. Za poslední tři roky se nikdo jiný do finále US Open nedostal. Rafael Nadal triumfoval v roce 2010, Novak Djokovič o sezonu později a Andy Murrayho průlomový gr…	Nyní se všichni tři připravují na poslední grandslam sezóny – US Open. Každý z nich má své vlastní motivace a cíle, které je ženou vpřed. Djoković, který letos triumfoval na Australian Open, se snaží získat svůj druhý titul na US Open a upevnit svou pozici světové jedničky. Jeho hra je v plné síle a jeho fyzická kondice je na vrcholu. "Cítím se skvěle, jsem připravený na výzvu," prohlásil Djokovi…
1765.txt	Líbilo by se ti být ý středověkým šlechticem a rozšiřovat svoje panství? Mně by se to nelíbilo. Měl bych jen samé povinnosti i a žádnou chvilku klidu, nechtěl bych být šlechticem. šlechticem Byla to těžká doba. JAKUB, 10 let ZÁJMY: PC hry, sport + zpestření klasického Carcassonne – nemá smysl pro majitele původní hry FOUKAČKA PREDATOR DELUXE 95 % Foukačka je tradiční zbraní jihoamerických indiánů…	Hra je ideální pro rodinné večery nebo setkání s přáteli, kdy se můžete ponořit do světa středověkých měst a strategického plánování. Každý hráč se snaží co nejlépe využít své kartičky a figurky, aby získal co nejvíce bodů. Zimní krajina přináší nový vizuální zážitek, který vás vtáhne do zasněženého světa, kde se budete cítit jako skuteční stavitelé hradů a měst. Ale vraťme se zpět k našemu příbě…
48.txt	Jean-Luc si nestěžoval, práce s rudlem nebyla namáhavá, ve skladu bylo teplo, a když ho nebylo potřeba, zalezl do zadních prostor u kotelny, přímo pod tovární komín, kde byly sklady koudele. Vyhnal šváby a dal si šlofíka. Jednou, bylo to v zimě, ve čtyři odpoledne už byla úplná tma, Jean-Luc došmátral do koudelového skladiště. Měl nejasný pocit něčí přítomnosti, a proto natáhl ruku do tmy, kde se…	Jean-Luc si často všiml, jak se některé z nich snaží udržet si alespoň trochu ženskosti, i když to bylo v těchto podmínkách téměř nemožné. Některé si tajně schovávaly kousky mýdla nebo parfému, které jim občas přinesli strážníci, a používaly je, aby se cítily alespoň trochu jako dřív. Jean-Luc je obdivoval za jejich odvahu a odhodlání, i když věděl, že jejich snaha je marná. Jednoho dne, když Jea…
1108.txt	Až nevyřešená otázka se stává "problémem" - dodal dr. Mori. V loňském roce zažil trh s obráběcími stroji nejhlubší krizi v celé své historii. Zatímco celosvětově poklesly objednávky o 30 %, v Německu to bylo dokonce o více než 60 %. Tato situace silně poznamenala i skupinu GILDEMEISTER: příjem z objednávek poklesl o 39 % a dosáhl 1,146 mld. eur (v roce 2008 mld. eur). Tržby poklesly o 722,8 mil. …	V tomto duchu se nese i celá strategie DMG pro rok 2010, která je zaměřena na inovace, efektivitu a globální spolupráci. Rozvoj spolupráce s Mori Seiki Spolupráce s Mori Seiki je klíčovým pilířem naší strategie. Tato aliance nám umožňuje nejen sdílet know-how a technologie, ale také optimalizovat výrobní procesy a zlepšit kvalitu našich produktů. Společné výzkumné a vývojové týmy pracují na novýc…
1112.txt	Potíže tohoto druhu se nevyhnuly žádnému ze současných projektů. V České republice nedávno zazněl s velkou slávou nápad postavit malý americký reaktor Hyperion s olovo-bismutovým chlazením v Jablonci nad Nisou. Technologie takových reaktorů není ničím novým, je už desítky let používána na jaderných ponorkách. Hlavní problém, kterému nyní vývojáři Hyperionu čelí, je úprava paliva na nitridové (obs…	Jejich cílem je vytvořit reaktor, který by mohl fungovat bez nutnosti výměny paliva po dobu několika desítek let, což by výrazně snížilo náklady na provoz a údržbu. Tento koncept by mohl znamenat revoluci v oblasti jaderné energetiky, pokud se podaří vyřešit všechny technické problémy a zajistit bezpečnost provozu. Dalším zajímavým projektem v oblasti malých jaderných reaktorů je návrh společnost…
2181.txt	Poté se už děti rozdělily do kategorií a přišla chvíle vlastního přednesu pečlivě připravených básní a próz. Publikum kromě samotných recitátorů a jejich vychovatelek tvořili také rodiče dětí. Po půl jedenácté již měli všichni účastníci svůj hlavní úkol za sebou a netrpělivě čekali na vyhodnocení. Než začalo samotné vyhlášení vítězů, pochválila Věra Lovecká všechny recitátory, protože všichni se …	Soutěžící děti se představily v několika věkových kategoriích a jejich výkony byly opravdu obdivuhodné. Recitovaly básně od klasiků české literatury, ale také moderní autory, a některé dokonce přednesly vlastní tvorbu. Atmosféra byla plná napětí a očekávání, ale zároveň přátelská a podporující. Po skončení soutěže se všichni účastníci sešli na malém občerstvení, kde si mohli vyměnit dojmy a naváz…
1366.txt	Absolvent oboru ekonomie by měl mít praktické dovedenosti v minimální škále softwarových nabídek: textových editorů, databázových systémů a tabulkových procesorů. Měl by však umět vytvářet například i manžérské scénáře od break-even analýz přes formulování bilancí po nejrůznější typy Vhat-if analýz, včetně optimalizačních metod atd.. Znalosti těchto postupů by měly být doplněny znalostmi principů…	Tím by se vytvořil prostor pro integraci teoretických znalostí s praktickými dovednostmi, což by vedlo k lepší připravenosti absolventů na reálné požadavky trhu práce. 7.2 Výzkum a vývoj v pracovní stanici ekonoma Pracovní stanice ekonoma není pouze nástrojem pro výuku a praktickou aplikaci ekonomických modelů, ale také významným prostředkem pro výzkum a vývoj v oblasti ekonomie. Výzkumní pracovn…
1149.txt	Edice Java ME 8 bude zpřístupněna později na jaře letošního roku. Nová verze Sophos SafeGuard Encryption Společnost Sophos přichází s novou verzí svého bezpečnostního řešení SafeGuard Encryption 6.1. Nová verze využívá bezpečnostní technologii Microsoft BitLocker dostupnou v operačních systémech Windows nebo Apple FileVault 2 pro platformu Mac. Využití nativní funkcionality výrazně snižuje čas po…	Oracle se zaměřil na zajištění kompatibility mezi různými verzemi Javy, což umožňuje vývojářům snadněji přenášet aplikace mezi různými platformami a zařízeními. Tato kompatibilita je klíčová pro rozvoj IoT, kde je potřeba, aby různé senzory a zařízení spolupracovaly bez problémů. Nové funkce a vylepšení v Java SE 8 a Java ME 8 byly přijaty s nadšením jak mezi vývojáři, tak mezi firmami, které na …
1716.txt	Jeho peří mělo modrošedou barvu, ocas zdobil chomáč per a silný zahnutý zobák byl dlouhý asi 23 cm. Dodo vážil přibližně 23 kilo. Obýval ostrov Mauritius a pravděpodobně se živil zralým ovocem. Lidí se nebál, a tak se přes své tuhé a nepříliš chutné maso stával v době nouze jejich potravou. Za jeho vymření však mohou spíše zavlečená zvířata, jež pojídala dronteho vejce, a mýcení lesů, které jej p…	Tento pták, který dosahoval výšky až jednoho metru a vážil kolem 20 kilogramů, se stal symbolem vyhynulých druhů. Dronte měl krátká křídla, která mu neumožňovala létat, a jeho tělo bylo pokryto šedým peřím. Jeho zobák byl velký a zahnutý, což mu umožňovalo snadno rozbíjet tvrdé plody a semena, kterými se živil. Dronte mauricijský byl důvěřivý a nebojácný, což se mu stalo osudným. Když na ostrov d…
1731.txt	Když se v roce 1900 konala olympiáda v Paříži, závodily se některé disciplíny v městských parcích. O sto let později v Sydney soupeřili sportovci na stadionu s kapacitou pro více než sto tisíc diváků. Moderní sport ale zdaleka nepřinesl jen zájem fanoušků. Spolu s ním přišly i nekonečné závody v lámání rekordů, a to za vydatné pomoci rychle se rozvíjející vědy a techniky. V dobách dřevních Trikem…	Představte si svět, kde se sportovci nemusí potit na hřišti, ale místo toho ovládají roboty, kteří za ně soutěží. Robolympijské hry by mohly být budoucností sportu, kde se lidská dovednost a technologie spojují v jedno. Představte si stadion plný diváků, kteří sledují, jak se roboti utkávají v různých disciplínách. Od běhu na sto metrů, přes skok do dálky, až po fotbalové zápasy. Každý robot by b…
1700.txt	Tzv. duhová řada obsahuje odstíny jalp cappuccino, antracitová šedá, čínská červeň a petrolejová modrá, v provedení s perletí či bez perleti. 3D POVRCHY IMITUJÍ DŘEVO Dáme-li přednost dveřím s nízkou pořizovací cenou, je dobrým řešením povrch s fólií s mnoha dekory v imitaci dřeva i dalších přírodních materiálů. Fólie ovšem poskytuje pouze základní odolnost proti mechanickému poškození. Odolnou v…	Moderní technologie umožňují aplikaci laků v široké škále barev, které mohou dodat interiéru osobitý charakter. Odvážné barvy jako sytě červená, modrá nebo zelená mohou být skvělým akcentem v minimalistickém prostoru. Naopak jemné pastelové odstíny přidají interiéru jemnost a eleganci. Dveře s barevnými laky jsou nejen esteticky přitažlivé, ale také praktické. Lakovaný povrch je odolný vůči poškr…
2270.txt	Hlavním úkolem je prý vytlačit tranzitní dopravu z Mikulova, protože zbytek současné silnice I/52 jinak vede nezastavěným územím. Dvouproudá komunikace tak bude navazovat na stejný typ komunikace vedoucí z Rakouska. V Rakousku bude tato silnice dlouhá zhruba 15 kilometrů, zbytek trasy povede po klasické dálnici. Zimní pneumatiky jsou dražší hlavně kvůli oslabení koruny Praha – Sníh je zdá se ješt…	V tomto ohledu se zaměříme na zlepšení infrastruktury, která propojuje klíčové regiony a podporuje hospodářský růst. Naše vláda si uvědomuje, že kvalitní dopravní síť je základem pro rozvoj obchodu a cestovního ruchu, a proto budeme investovat do projektů, které mají dlouhodobý přínos pro naši ekonomiku. V souvislosti s tímto plánem bychom rádi zdůraznili, že modernizace silnic a dálnic není jen …
700.txt	Druhou těžební lokalitou je lom Libouš, který zasáhl katastry obcí Černovice, Spořice, Březno u Chomutova, Krbice a Droužkovice. Druhou těžební společností v mostecké pánvi byla ještě nedávno Mostecká uhelná společnost a. s. Most. Vznikla v roce 1993 sloučením těžebních provozů Doly Ležáky Most, Doly a úpravny Komořany a Doly Vítězného února Záluží. V roce 1995 ukončila těžbu v lomu Ležáky, pozdě…	V roce 1994 došlo k reorganizaci a sloučení s dalšími těžebními lokalitami, což vedlo k vytvoření současné struktury těžebních společností. Doly Nástup Tušimice se rozkládají na katastrech obcí Tušimice, Kadaň, Prunéřov a dalších přilehlých obcí. Těžba zde probíhá v několika etapách, přičemž se postupně odkrývají nové vrstvy sedimentů, které jsou bohaté na různé minerály. Další významnou těžební …
2038.txt	Z toho si hlavu nedělám." Pravda, teenager. Nejlepší teenager na žebříčku, to se taky říká. "Zní to příjemně, ale snažím se na to dívat z dlouhodobého hlediska. Nezabývat se čísly ani statistikami a jít si za svým cílem, za svým snem." Jak vám zatím vstup do dospělého života jde? "Loňský rok byl strašně náročný, zvlášť jeho úvod, kdy se mi až tak nedařilo. Přibrzdilo mě tam zranění. Pak se to zlo…	Vnímám to spíš jako další krok na mé cestě, ne jako nějaký zásadní milník. Důležité je, abych se neustále zlepšoval a posouval dál,' vysvětluje Jiří Veselý s klidem a rozvahou, která by se dala očekávat spíše od zkušeného veterána než od mladíka na prahu dvacítky. Jeho kariéra je zatím jako z pohádky. Od prvních krůčků na tenisových kurtech v rodném Příbrami, přes juniorské úspěchy až po současné…
1620.txt	Metodická řada nácviku švihové techniky běhu: názorná ukázka, rozbor videozáznamu či kinogramu herní formy rychlého běhu (využití pohybových her s běžeckým obsahem – např. běžecká hra Na třetího, lavinové honičky, orientační běh, fartleky, ….) imitační cvičení pohybu paží + vyběhávání (běžecké úseky střední intenzity se zaměřením na správnou práci paží, dolních končetin, trupu a hlavy) speciální …	Naopak vnitřní dráha je více zakřivená, což vyžaduje větší úsilí při udržování rovnováhy a směru běhu. Při běhu v zatáčce je důležité, aby běžec udržoval správnou techniku a rytmus, což může být náročné vzhledem k odstředivé síle, která působí na jeho tělo. Běh na dlouhé tratě, jako jsou maratony nebo půlmaratony, vyžaduje nejen fyzickou zdatnost, ale také mentální odolnost a strategii. Běžci mus…
1843.txt	MARTINOVA NEJ: Nejvíc nemám rád... rýži a věčně naštvané lidi. Nejvíc mě potěší … když se lidi okolo mě smějou. Nejblíž jsou mi … rodina, Vítkovi s Dankou a Matrasovi – tímto je zdravím, pokud to budou číst. Jsme už takové. Stále toužíme být úžasné, krásné, mladé a dokonalé. A taky úspěšné, šťastné a zamilované. My ženy prostě máme neustálou potřebu měnit a vylepšovat nejen sebe, ale i vše kolem …	Vždycky se tam zastavím na kávu a prohodím pár slov. Je to takový můj malý rituál, který mi zpříjemňuje cestu. A když mám volno, rád se projedu jen tak bez cíle, abych si pročistil hlavu a užil si ten pocit svobody, který mi řízení přináší. KIA SOUL: TECHNOLOGIE A KOMFORT Když se podíváme na technologické vybavení Kia Soul, je jasné, že se jedná o vůz, který je připraven na budoucnost. Vůz je vyb…
2016.txt	Už jsem to viděl, když se trenéři v přípravném zápase dohodli, že budou hrát na třetiny. Kvůli vystřídání hráčů i debatě s nimi. A někdy se to hrálo na třetiny i kvůli přílišnému teplu." A v ostrých zápasech, jak se o tom hovořilo v souvislosti s MS v Kataru 2022? Také kvůli neúnosnému vedru. "Ano. Ale myslím, že tento problém je jen zástupný. Rozhodující ve výrocích, jestli hrát zápas na třetiny…	Naopak, každá čtvrtina přináší nový začátek, novou strategii a možnost pro trenéry zasáhnout do hry," vysvětluje Škorpil. Podle něj by třetinový formát mohl přinést i více branek. "Když máte více přestávek, hráči mají více času na odpočinek a regeneraci. To by mohlo vést k tomu, že by byli v každé třetině svěžejší a mohli by hrát intenzivněji. A intenzivnější hra často znamená více šancí a více g…
1623.txt	Ale pozor nesnažte se nevidomému vnutit svůj názor nebo vkus. Snažte se v této situaci vystupovat pouze jako nestranný pozorovatel. Vlastní rozhodnutí musí udělat nevidomý sám, i když je to pro něj mnohdy těžké. Při placení buďte nevidomému rovněž na blízku. Přestože nevidomý zpravidla ví, čím platí, ocení vaši pomoc v případě nějakých pochybností. Rovněž poproste prodavače, aby dal nevidomému do…	Popisujte barvy, tvary, velikosti a další vlastnosti, které by mohly být pro nevidomého důležité. Například, pokud vybírá oblečení, popište mu nejen barvu a vzor, ale také materiál, střih a jak se oblečení cítí na dotek. Pokud vybírá jídlo, popište mu chuť, vůni a texturu pokrmu. Tímto způsobem mu umožníte udělat informované rozhodnutí, které by jinak bylo pro něj velmi obtížné. Další důležitou o…
1399.txt	Je analogická k mezní podmínce stability lineární zpětnovazební soustavy a má proto tvar (kde je fázový posuv přenosu otevřené zpětnovazební smyčky pro určitý kmitočet signálu, tento fázový posuv je nulový při kmitočtu oscilací) a na podmínku amplitudovou Aby vznikly ustálené harmonické kmity, musejí být splněny obě dílčí podmínky současně a jednoznačně. Pro zpětnovazební smyčku oscilátorů jsou p…	V praxi to znamená, že oscilátor začne generovat harmonický signál, jakmile splní tyto podmínky. Oscilátory mohou být navrženy pro různé frekvence, od velmi nízkých (v řádu Hz) až po velmi vysoké (v řádu GHz), v závislosti na použitých součástkách a topologii obvodu. Klíčovým prvkem oscilátorů je rezonanční obvod, který určuje frekvenci generovaného signálu. Rezonanční obvody mohou být tvořeny in…
1989.txt	Hana Heřmánková Kdysi populární TV hlasatelka náleží k ženám, jimž je lady elegance vlastní.. Ona ji navíc zajímavě koření í jistým dívčím pelem, jenž se ani věkem neztrácí. Její šatník trendům módy nepodléhá a modré, korálkovou výšivkou zdobené koktejlky jsou včetně vyladěných lodiček příkladem nevtíravé glamour klasiky, která á ve společenské garderobě vydrží. Bára Basiková a Petr Polák Na česk…	Jeho styl je důkazem, že i jednoduchost může být velmi efektivní, pokud je správně zvolena a nositel ji umí nosit s jistotou. Petra Němcová Světově proslulá modelka a filantropka Petra Němcová je známá svým vytříbeným vkusem a schopností vypadat skvěle v jakémkoli outfitu. Na nedávné charitativní akci se objevila v dlouhých, splývavých šatech z jemného hedvábí, které byly zdobeny jemnými krajkový…
819.txt	Tyto letouny si pořizovaly i evropské letecké společnosti pro mezikontinentální lety, a to v provedení DC 10 - 30. Nákladní verze DC-10CF s vraty na boku trupu před křídly mohla přepravovat až 65 t nákladu. Další vývoj cestou modernizace vedl k modelu MD-11 s prodlouženým trupem, novou avionikou a winglety na koncích křídel. Dolet stroje se vzletovou hmotností až 275 t s digitálním kokpitem a nab…	Přestože se DC-10 potýkal s několika vážnými nehodami, jeho technické inovace a výkonnost z něj učinily důležitý milník v historii letectví. 3. Tupolevovy letouny v moderní době V současné době se Tupolevovy letouny stále těší oblibě, zejména v Rusku a dalších zemích bývalého Sovětského svazu. Modernizované verze letounů Tu-204 a Tu-214 jsou vybaveny nejnovějšími technologiemi a splňují přísné me…
98.txt	Ale ona nic neříkala a dívala se tak protivně, tak jsem jí otočila hlavu dozadu, aby na nás neviděla. Pak byla už ticho. A taky jsem jí řekla, že když bude tak zlobit, že jí tu hlavu tak nechám a nikdy už neuvidí před sebe, vždycky se bude dívat dozadu, za sebe, tak se ani zepředu v zrcadle neuvidí. Tak Linda zas, že jí to nevadí a že je to tak lepší a že uvidí jak má vzadu učesaný vlasy a že to …	Pořád jenom mluvíš o panenkách. Já mám teď jiné starosti. Víš, dneska jsem dostala první pusu od kluka. Jmenuje se Tomáš a je z naší třídy. Je to takový hezký kluk, má hnědé vlasy a modré oči. Vždycky se na mě usmívá a dneska, když jsme šli ze školy, tak mě chytil za ruku a dal mi pusu. Bylo to takové zvláštní, ale hezké. Cítila jsem se jako v pohádce. Žena 3: (vstupuje do místnosti) Co to tady s…
1029.txt	Dnešní regulatorní společnost reaguje na komplexnější realitu. Zákony se často činí konkrétnějšími a konkrétnějšími. Zákonodárce třeba často do zákonů začleňuje judikaturu. Na první pohled to může působit sympaticky, když je možné si to přečíst přímo v zákoně a není to nutné hledat v judikatuře. Zákon je pak ale v důsledku toho čtyřikrát nebo pětkrát delší, což mnohé odradí od toho, aby jej vůbec…	Dnešní svět je složitý a právo musí reflektovat tuto složitost. Nicméně, to neznamená, že bychom se neměli snažit o co největší srozumitelnost a přehlednost právních předpisů. Je to výzva, kterou musíme přijmout. Dalším problémem, který bych rád zmínil, je otázka přístupu k právu. Právo by mělo být dostupné všem, nejen těm, kteří si mohou dovolit drahé právníky. To je otázka právní pomoci a dostu…
1602.txt	Tyto čtyři potřeby v kombinaci s naší životní zkušeností (také kulturou, rodinnými pravidly, vírou, ale i pohledem našich přátel) produkují náš hodnotový systém, morálku a s tím i smysl, který nás provází životem. 1. 3 Jaké máme psychologické obory? Psychologie byla do 19. století součástí filosofie. Podle většiny psychologických učebnic se psychologie "zrodila" v prosinci 1879. S tímto datem se …	Tato potřeba je úzce spjata s pocitem, že naše existence má smysl a že jsme schopni přispět k něčemu většímu než jsme my sami. Potřeba mít smysluplné vztahy. Lidé potřebují cítit, že jsou součástí nějaké komunity, že mají blízké vztahy s ostatními lidmi, kteří je podporují a na které se mohou spolehnout. Tyto vztahy nám poskytují pocit bezpečí a sounáležitosti. Existenciální krize a hledání smysl…
1258.txt	Zbývá jen podpis prezidenta republiky. Povinné využívání elektronických receptů prosadila do novely zákona o léčivech formou pozměňovacího návrhu skupina poslanců v čele s Borisem Šťastným (ODS). Právě skutečnost, že se tato povinnost dostala do novely formou "přílepku", byla jedním z pilířů, na kterém senátoři postavili svou kritiku návrhu s tím, že "na projednání normy nebyl dostatek času a řad…	Pacienti nebudou muset nosit papírové recepty, což sníží riziko ztráty nebo zneužití. Lékaři budou mít lepší přehled o předepsaných lécích a jejich interakcích, což přispěje k bezpečnější léčbě, ' uvedl ministr zdravotnictví Adam Vojtěch. Elektronické recepty jsou součástí širšího plánu digitalizace zdravotnictví, který zahrnuje také elektronické zdravotní záznamy a telemedicínu. ' Digitalizace z…
833.txt	Obraz z AV vstupu vykresluje poněkud měkčeji, a to zejména vlivem horšího přenosu nízkých kmitočtů a částečného zpožďování barevného signálu, které způsobuje přesah barev přes obrysy. V obrazu navíc poletuje čárový šum a jeho tonálně výrazné hrany zřetelně konturují. V tomto bodě tak zůstává naopak na chvostu hodnocené sestavy. Nesrovnatelně lépe si poradí se signálem ve vysokém rozlišení z HDMI …	Vysoké rozlišení přináší také lepší prokreslení barevných přechodů a jemnější detaily, což ocení zejména nároční diváci. Při sledování rychlých scén, jako jsou sportovní přenosy nebo akční filmy, je obraz stále dostatečně ostrý a plynulý, což přispívá k celkovému zážitku ze sledování. Zvuková stránka televizoru je rovněž na vysoké úrovni. Reproduktory poskytují čistý a vyvážený zvuk, který je dos…
141.txt	Jde také k pultu. Kápo: Já prosím jednu … Lízátko: s úsměvem Já vím, rakvičku … Tu největší. Ta je jenom pro vás. 3. scéna Hudba. Konferenciér: Dnes je nejlepší den v Kápově životě! V jeho restauraci vše klape jako po másle. Na večer jsou zamluveny téměř všechny stoly. Bude to významný večer, protože se bude podávat jeho nová masová specialita z hovězího masa. Jsou to masové kuličky s jogurtovo -…	A posypat chilli … když jde o čokoládu, mám ráda trochu pikantnosti. Lízátko: Samozřejmě, hned to bude. (Otočí se k pultu a začne připravovat čokoládové kuličky.) Kápo: (snaží se udržet klid) Takže, Divu, co tě přivádí do naší cukrárny tak brzy ráno? Diva: (s úsměvem) No, víš, Kápo, někdy člověk potřebuje něco sladkého, aby začal den správně. A navíc, slyšela jsem, že tady máte nejlepší čokoládov…
1247.txt	Cílovými strukturami radikálového poškození jsou zejména lipidy a nukleové kyseliny. Vznik lipidových radikálů v buněčných stěnách ohrožuje transportní a ochranné mechanismy buňky. Ozáření DNA ohrožuje genom vznikem bodových mutací jednotlivých nukleotidových párů a chromozomálních translokací. Zároveň ionizující záření vyvolává v organismu indukci buněčné stresové reakce, jejímž výsledkem je exp…	Tento proces může vést k poškození buněčných struktur, včetně DNA, proteinů a lipidů. Nicméně, v kontextu radonové balneoterapie, nízké dávky ionizujícího záření mohou stimulovat obranné mechanismy organismu, což vede k pozitivním terapeutickým účinkům. Radonová balneoterapie a její účinky na zdraví Radonová balneoterapie má několik klíčových účinků na lidský organismus. Mezi hlavní patří analget…
901.txt	V Bangladéši obecně mají před bílými lidmi ohromný respekt. Tři hodiny jsme na sebe křičeli – oni ať jdu pryč a já, že budu fotit. Nakonec mávli rukou a řekli, ať si dělám, co chci. Pomáhá mi, že vypadám tak, jak vypadám a že jsem ženská, protože ve mně nevidí tak velké ohrožení. Která z vašich cest byla nejzajímavější? Zajímavé jsou všechny cesty, ať už to bylo za Indiány nebo za zlatokopy do Ko…	Vysvětlila jsem jim, že jsem novinářka a že chci ukázat světu, v jakých podmínkách pracují. Někteří z nich se na mě dívali s nedůvěrou, ale jiní začali kývat hlavou a ukazovat mi různé části vrakoviště. Bylo to jako procházet peklem. Všude kolem mě byly obrovské kusy kovu, které se rozpadaly, a lidé, kteří se snažili přežít v těchto nelidských podmínkách. Fotila jsem, co jsem mohla, a snažila se …
1955.txt	Sagvan Tofi herec, zpěvák, "pařmen" Myslím, že je vlastně všechno v pořádku. Všechno dobře dopadlo, pusu jí spravili, a nakonec našla i svůj zub. To je přece krásné, když člověk něco ztratí a pak to znovu najde! A navíc dopadla pořád lépe než jeden můj známý, který chlastal tři dny a stačil se při tom oženit s úplně cizí paní. Takže vidíte, co všechno se může pod vlivem stát. Ještě, že já jsem ab…	Eva je typickým příkladem toho, jak alkohol může postupně a nenápadně zničit život člověka, který si dlouho neuvědomuje, že má problém. Eva byla vždy společenská a ráda se bavila. Její přátelé ji obdivovali pro její energii a smysl pro humor. Byla to žena, která se nebála riskovat a žít naplno. Ale postupem času se její láska k alkoholu začala měnit v závislost. Zpočátku to byly jen večírky s přá…
1174.txt	Také jsem vyráběla vizuální prezentace návrhů a projektů našeho studia. Mám pocit, že tahle věc je u nás jaksi podceňovaná a málokdo z architektů pokládá za důležité odprezentovat efektně svoji práci. A není to tak, že prezentace čili forma je v architektonické praxi přece jenom méně důležitá než samotný návrh, obsah? Prezentace může být sice na špičkové grafické úrovni, ale klienti, nebo napříkl…	Bylo to pro mě fascinující období, kdy jsem se mohla ponořit do světa vizuální komunikace a experimentovat s různými technikami a přístupy. Grafika mě začala pohlcovat natolik, že jsem se rozhodla jí věnovat více času a energie. Jak jste se tedy dostala k 2D grafice? Po ukončení studia jsem se rozhodla, že se chci věnovat grafice naplno. Začala jsem pracovat na volné noze a přijímat zakázky od rů…
1535.txt	Instrumentální analýzy se mohou uvádět i se sumárním Fe (v případě RFA je to v podobě Fe 2 O 3) a místo stanovení jednotlivých těkavých složek jen se ztrátou žíháním (anglicky "loss on ignition "- LOI nebo LI). Protože teplota žíhání dosahuje 800 - 1000C, rozkládají se při něm silikáty s (OH, F) skupinou, sulfidy i karbonáty. Ztráta žíháním v surové (nekorigované) podobě však nezahrnuje jen těkav…	Chemická analýza hornin je nezbytná pro pochopení jejich složení, původu a geologické historie. V současné době se používají různé metody chemické analýzy, které se liší svou přesností, citlivostí a náročností na přípravu vzorků. Jednou z nejběžnějších metod je rentgenová fluorescenční spektrometrie (XRF), která umožňuje rychlé a relativně přesné stanovení obsahu hlavních a vedlejších prvků. Prin…
1739.txt	V úvodní části autor představuje své dva přátele, kteří ho uvedli do života v Brazílii. První je brazilská princezna Christina Orleanz e Braganza, žijící v Petropolisu u Rio de Janeira. Její babička byla kněžna Dobřanská a její prapradědeček brazilský císař Pedro II. Dalším je Orlando Villas-Bôas, jedna z nejslavnějších osobností Brazílie, přítel indiánů z oblasti Xingu, duchovní zakladatel národ…	Výstava bude k vidění v Náprstkově muzeu v Praze od 15. dubna do 30. června. Cesta do neznáma Když se v roce 1962 tři odvážní jezdci vydali na své motocykly, aby projeli tisíce kilometrů napříč Afrikou a Evropou, málokdo si dokázal představit, jaké výzvy je čekají. Jejich cesta začala v Praze, kde se rozloučili se svými rodinami a přáteli, a zamířili na jih. První zastávkou byla Vídeň, kde se set…
2041.txt	Hráči ale chtějí, spolupracují, mají obrovskou vůli a chuť napravit předchozí výkony a dostat se do čtvrtfinále," uzavřel Hadamczik. Tak snad to bude na ledě vidět. Kanada onu chuť prověří jako nikdo jiný. JAK DO ČTVRTFINÁLE Češi potřebují k jistotě postupu dnes alespoň bod s Kanadou a tříbodové vítězství v úterý nad Norskem. V tom případě Seveřanům nepomůžou ani tři body v dnešním souboji se Švý…	V opačném případě by se museli spoléhat na výhru proti Norsku, což by mohlo být nervy drásající. Ale zpět k fotbalu. Plzeňská prohra se Slavií byla pro mnohé šokem. Slavia, která hrála od 19. minuty v deseti, dokázala udržet svůj náskok a připsat si cenné tři body. Tento výsledek otevřel dveře Spartě, která měla možnost stáhnout náskok Plzně na pouhé dva body, pokud by dokázala porazit Mladou Bol…
1745.txt	Geneze choroby je neznámá. Nemoc postihuje močové cesty, pohlavní orgány a oči a přenáší se při páření a porodech stejně jako při bojích mezi samci. U koalů je - na rozdíl od lidí - chlamydióza často smrtelná. "Populace koalů bývaly tak životaschopné a dnes se blíží vyhubení," říká Hanger, který ze všeho viní místní vládu. "Queensland zoufale zklamal, proti vymírání zvířat se mu nepodařilo podnik…	Megan a její přítelkyně se vracejí domů, unavené, ale s pocitem, že udělaly něco dobrého. "Musíme se o tyhle malé chlupaté tvory starat," říká Megan, když si sedá na verandu svého domu. "Jsou to naši sousedé, a my jsme jim dlužni, že jim pomůžeme." Následující ráno se Megan probouzí s novým odhodláním. "Musíme udělat víc," říká svým přítelkyním při snídani. "Nemůžeme jen tak sedět a dívat se, jak…
1148.txt	Tím odpadá nutnost následné evidence o pohybech operátorem skladu do informačního systému. Další možností využití automatického sběru dat je hlášení výrobních operací v průběhu výrobního procesu. Při implementaci informačního systému bez tohoto řešení se ve většině případů informace o provedení výrobní operace nebo o dokončení výroby dostávají do informačního systému s několikahodinovým zpožděním…	Tento proces výrazně zvyšuje přesnost a efektivitu skladového hospodářství, minimalizuje chyby způsobené lidským faktorem a zkracuje čas potřebný k vyhledání a manipulaci se zbožím. Další oblastí, kde se automatický sběr dat hojně využívá, je výroba. V tomto prostředí je klíčové mít přesné a aktuální informace o stavu výroby, spotřebě materiálů a průběhu jednotlivých výrobních operací. Sběr dat v…
1885.txt	Propagandistický stroj byl již dobře zaběhnut a dal se rychle do pohybu, podporován sdělovacími prostředky. Chceme vysvětlení Je až neuvěřitelné, jakými přívlastky je častován muž, který byl ještě před sedmnácti měsíci u příležitosti svých padesátin oslavován jako "skvělý zjev revolucionáře" a "věrný syn a bojovník, proniknutý láskou k pracujícímu lidu". Rudé právo kupříkladu 31. července 1951 in…	Tyto rezoluce byly pečlivě připravovány a koordinovány stranickými orgány, aby vytvořily iluzi spontánního lidového hněvu. V mnoha případech byly texty rezolucí předem napsány a rozeslány do továren, škol a dalších institucí, kde je lidé podepisovali pod nátlakem nebo z obavy před možnými následky. Kampaň proti Slánskému a jeho spoluobžalovaným byla součástí širšího plánu na upevnění moci komunis…
1697.txt	Pokud jde o funkce, každý preferuje něco jiného – proto je nejlepší nechat si v obchodě poradit s výběrem přesně vám na míru. Stručně řečeno – nejdůležitější je si uvědomit, co od myčky očekáváte, a podle toho si ji vybrat. Rozhodně by prvním parametrem pro vyhledávání neměla být cena spotřebiče. A na závěr jedna rada – opravdu doporučuji kupovat spotřebiče pouze od renomovaných značek. V případě…	Proto je důležité zvážit nejen pořizovací cenu, ale i náklady na provoz. Důležitým faktorem je také energetická třída spotřebiče. Myčky nádobí se řadí do energetických tříd od A+++ po D, přičemž A+++ je nejúspornější. Vyšší energetická třída znamená nižší spotřebu energie a vody, což se projeví na vašich účtech za elektřinu a vodu. Dalším aspektem, který byste měli zvážit, je kapacita myčky. Pro …
1685.txt	Chtěli jsme prostor, do kterého nikdo nemluví a kde nás sousedi nebudou mít jako na dlani. Pro stavbu domu jsme vybrali českou pobočku rakouské společnosti ELK nejen kvůli dobrým recenzím na internetu, ale prvním impulzem pro nás bylo, že s nimi stavěl i nejmenovaný velice známý český podnikatel. Zdálo se nám to jako dobré doporučení," dodává investor. Po nalezení dodavatele šlo všechno ráz na rá…	Bylo to náročné období, plné stresu a nejistoty, ale nakonec se vše podařilo. Nový dům jsme si navrhli přesně podle našich představ. Chtěli jsme, aby byl moderní, ale zároveň útulný a praktický. Návrh a realizacePři návrhu jsme spolupracovali s architektem, který nám pomohl zhmotnit naše představy. Dům je rozdělen na dvě hlavní části – denní a noční zónu. Denní zóna zahrnuje prostorný obývací pok…
1828.txt	Teprve o sto let později ho tehdejší majitel panství Kryštof Kolovrat dal opravit, věž byla navíc osazena novým zvonem. Jeho odbíjení však ustalo za třicetileté války, kdy kostel znovu osiřel. Opraven byl až koncem 17. století. Lažanští, noví vlastníci, investovali do jeho zvelebení nemalé sumy a k renesančnímu zvonu přidali druhý, barokní. Přesto kostel nedlouho nato ztratil na důležitosti, nebo…	Místní obyvatelé se však nevzdali a s neuvěřitelnou houževnatostí se pustili do jeho obnovy. V 17. století byl kostel znovu vysvěcen a stal se opět centrem duchovního života v okolí. Přestože se v následujících staletích několikrát ocitl na pokraji zániku, vždy se našli lidé, kteří se o něj postarali a zachovali ho pro budoucí generace. Když jsme dorazili ke kostelu, uvítal nás tichý a klidný pro…
1998.txt	Nikdo jich nenasbíral víc – další týmy z první čtyřky (Sparta, Jablonec, Teplice) mají stejný počet. ŘEKL O TITULU "O boji o titul jsem nikdy nemluvil. Nepodsouvejte mi to. A neudělám to ani po výhře nad Slavií, zvláště, když nás hned příště čekají Teplice. Tam můžeme uhrát výsledek, který nás udrží v nejvyšších patrech tabulky. Ale znovu vás odkazuji na tabulku pravdy. Ta skutečně nelže. A v té …	V obou případech se jednalo o situace, které byly na hraně, ale rozhodně ne o takové, které by měly být posouzeny jako penaltové. Rozhodčí to viděl stejně a já s jeho rozhodnutím souhlasím. ' Jak hodnotíte výkon rozhodčího celkově? ' Myslím, že rozhodčí odvedl solidní práci. Samozřejmě, že se vždy najdou nějaké sporné momenty, ale to je součástí hry. Důležité je, že jeho rozhodnutí neovlivnila vý…
1771.txt	Nejde ale jen o zjištění konečné hloubky jeskyně. Začátkem příštího roku se do ní spustí skenovací sonar a na základě jeho měření pak vznikne přesný model jeskyně. Během ponorů se odebírají vzorky vody v předem určených hloubkách a neustále probíhá podrobná fotodokumentace v jednotlivých částech jeskyně. Náročný podnik finančně podporuje National Geographic spolu s X-Trade Brokers / XTB, přičemž …	Avšak i tato hloubka je stále předmětem diskuzí a spekulací, protože dno propasti je pokryto sedimenty, které mohou skrývat další metry hloubky. Projekt, který se snaží odhalit skutečnou hloubku Hranické propasti, zahrnuje tým odborníků z různých oborů – speleologů, geologů, hydrologů a potápěčů. Využívají nejmodernější technologie, jako jsou sonarové mapování, podvodní drony a speciální potápěčs…
834.txt	Větším šokem pro mne však byl fakt, že chyběla spousta značek. Připadá mi, že automobilky postupně ztrácejí o Brno zájem. S tím souvisí i ubývající zájem návštěvníků. Vždyť výstaviště bylo sotva poloprázdné. Pokud si vzpomínám, před čtyřmi lety stálo vstupné 80 Kč a vystavujících bylo o polovinu víc než letos. Není to důvodem k zamyšlení? Ale abych jen nekritizoval, nejlepší expozici asi měly kor…	Už při vstupu mě zarazila fronta, která se táhla až k hlavní bráně. Po dvaceti minutách čekání jsem se konečně dostal dovnitř. Hala byla plná lidí, což by samo o sobě nebylo tak špatné, kdyby nebylo takového horka a nedostatku ventilace. Klimatizace buď nefungovala, nebo byla nedostatečná, což způsobovalo, že se návštěvníci potili a hledali stín, kde by se mohli alespoň na chvíli ochladit. Stánky…
1805.txt	Stejně jako chůze a další dovednosti, které si děti postupně osvojují a zdokonalují, je i vývoj jazykových schopností velmi individuální. První zvukový projev právě narozeného děťátka je nejčastěji pláč. Ovšem v dobách šetrného vedení porodu není příchod na svět pro dítě takovým šokem jako před lety, a nemusí proto plakat. Někdy si čerstvé miminko jen kýchne. Jako v různých etapách života i v nov…	Každé dítě je jedinečné a má svůj vlastní rytmus vývoje. Není třeba se znepokojovat, pokud vaše dítě ještě nemluví, zatímco sousedovo dítě už skládá věty. Důležité je, aby dítě mělo dostatek podnětů a láskyplné prostředí, které ho bude motivovat k objevování světa slov. První slova a věty Když dítě začne říkat první slova, je to pro rodiče velká radost. Často se jedná o jednoduchá slova jako "mám…
2025.txt	Jak často sportuju Pokud se dá za sport považovat venčení psů, tak denně. 11. Hýbu se, abych... Když jsem během celoroční fotbalové soutěže jako útočník nedal gól. Trenér říkal, že takovejhle výkon ještě neviděl. 13. Olympiáda je podle mě... Cristiano Ronaldo Cristiano Ronaldo si někde zapomněl hřeben kurva 3. května v 05:56 To se mi líbí Přidat komentář Sergio Ramos To mě strašně moc mrzí. Ale n…	Který sport bych nikdy nezkusil Synchronized swimming. Neumím plavat a synchronizace mi taky moc nejde. Petr Čech - Brankářská legenda Petr Čech, muž s helmou, je jedním z největších brankářů, které kdy Česká republika měla. Jeho kariéra je plná úspěchů, od Chelsea po Arsenal, a jeho přítomnost na hřišti byla vždy cítit. Čech byl známý svou neuvěřitelnou schopností číst hru a jeho reflexy byly té…
1922.txt	Jejich argument byl jednoduchý a pádný, že nemůžete udělat Shakespearův sonet ve verších, protože hudbu slov a podobné věci nepřenesete do žádné jiné řeči. V Česku nám připadá absurdní přeložit sonety do prózy, protože pak už to přece není sonet. A to taky byla moje odpověď. Řekl jsem: "Dobrá, není to možné, ale je nutné se o to aspoň pokoušet." V jinojazyčných překladech samozřejmě taky dochází …	Překladatelé se rozhodli, že zachovají význam a hudbu řeči, ale nebudou se snažit o veršovou formu, což je v češtině téměř nemyslitelné. V naší tradici je Shakespeare neodmyslitelně spojen s veršem, a tak se snažíme zachovat jeho poetickou strukturu. Ale i to má své úskalí. Když se snažíte zachovat verš, musíte často obětovat něco z významu nebo hudby řeči. Je to neustálý kompromis. Jednou jsem s…
2020.txt	V tuto chvíli nevím o nikom, kdo by ho mohl nahradit. Extraliga chce zámek kvůli podrazákům hokejový zápisník Petra Diase Neprodyšná stěna mlčení, za níž se manažeři hájící uzavření extraligy dva měsíce schovávali, padla. V pondělním pořadu České televize Kamelot poprvé promluvili zastánci této "spásné" myšlenky. Jejich informační ofenziva vůči špatně chápající veřejnosti ale dopadla totálním fia…	Vždy přicházejí noví talenti, kteří se snaží dosáhnout na vrchol a nahradit legendy. Didier Cuche zanechal nesmazatelnou stopu v historii lyžování a jeho odchod bude dlouho vzpomínán. Mezitím se na scéně objevují noví hrdinové. Jedním z nich je mladý norský talent Henrik Kristoffersen, který se rychle stává jedním z nejlepších slalomářů světa. Jeho technika a rychlost na svahu jsou obdivuhodné a …
1694.txt	Výrazně více se prodávají také stavební parcely a další pozemky (+ 64 % oproti loňskému květnu). "Češi jako národ chalupářů začínají v důsledku vleklé krize přehodnocovat vlastnictví svých víkendových nemovitostí a pozemků, což není dobrá zpráva o úsporách českých domácností. Na druhou stranu zvýšená nabídka nemovitostí, jejich nízká cena a historicky nejnižší úrokové sazby hypoték jsou příležito…	Důvodem je především ekonomická nejistota a rostoucí náklady na údržbu těchto nemovitostí. Mnozí majitelé se rozhodli své víkendové domovy prodat, aby si ulevili od finanční zátěže. Na druhou stranu, pro kupující to znamená jedinečnou příležitost pořídit si chatu či chalupu za výhodnou cenu. Pokud tedy uvažujete o koupi, nyní je ten pravý čas. Zahradní inspirace: Jak vytvořit oázu klidu Léto je i…
1147.txt	Vzhled aplikace je určen vzhledovou šablonou (skinem). V současné době jsou přímo v programu k dispozici dva skiny. Program je v současné době šířen pod licencí GNU GPL 3. Je zde ale výjimka pro skiny a pluginy, takže ty mohou existovat i s jinými licencemi, včetně proprietárních. Co to umí? Roundcube je z uživatelského pohledu klasickým poštovním klientem. Zobrazuje složky, seznam zpráv a náhled…	Roundcube je open-source software, což znamená, že jeho zdrojový kód je volně dostupný a kdokoli jej může upravovat a přizpůsobovat svým potřebám. To je velká výhoda pro organizace, které potřebují specifické funkce nebo integrace, které nejsou dostupné v základní verzi. Instalace a konfigurace Roundcube Instalace Roundcube je poměrně jednoduchá, pokud máte základní znalosti o webových serverech …
1699.txt	A to nejen pro osvěžení v horkých letních dnech, ale také pro umytí po práci. V případě, že si pořídíme model s akumulačním zásobníkem a solárním ohřevem, budeme mít od dubna do září k dispozici zdarma také teplou užitkovou vodu. Někdo má pro zahradní sprchování někde ve výšce umístěný sud, v zahrádkách našich babiček se objevovaly ve větvích ovocných stromků zavěšené konve. Dnes již můžeme využí…	Některé rostliny preferují slunná stanoviště, jiné zase polostín nebo stín. Důležité je také zvážit, jaké podmínky můžeme rostlinám v květináčích nabídnout, a podle toho vybírat vhodné druhy. Slunná stanoviště Pro slunná stanoviště jsou ideální rostliny, které snesou přímé slunce a teplo. Mezi takové patří například: - Pelargonie (Pelargonium): Tyto oblíbené balkonové květiny jsou nenáročné na pé…
1412.txt	Levitační síla je a brzdící síla je Časový průběh obou těchto sil je periodický s periodou T, s výraznou konstantní složkou. Určíme ji jako střední hodnotu: Perioda kmitů T závisí na rychlosti v vozidla a na rozteči l rp mezi pevnými cívkami, obr. 6.30: Numerické řešení Pohyblivé cívky (s indexy k = 1, 2, 3) a pevnou cívku (s indexem 0) rozdělíme na stejné délkové úseky D lk a D l 0. Vzorec (6.2)…	Pro výpočet levitační síly F y (t) a brzdící síly F x (t) použijeme následující vztahy: \[ Fy(t) = \frac{\partial Wm}{\partial y} \] \[ Fx(t) = \frac{\partial Wm}{\partial x} \] kde \( W_m \) je energie magnetického pole. Pro přesný výpočet těchto sil je nutné znát rozložení magnetického pole v prostoru a proudy v jednotlivých cívkách. Numerické metody, jako je metoda konečných prvků, jsou často …
1980.txt	Podvodník Lance Armstrong: WASHINGTON – Už nebyl ledově chladný. Bývalý cyklista a dopingový hříšník Lance Armstrong se neubránil slzám starého muže teplé jaký je podvodník. Patrik Vacek po návratu z vězení Byla to sobecká bestie, které šlo jen o to, aby se neprovalilo to, že úspěchy sklízí zásluhou dopingu. Armstrong v rozhovoru s moderátorkou Oprah Winfrey přiznal, že tyranizoval kolegy, soupeř…	Ale je to realita, kterou musíme přijmout. Hokej je tvrdý sport a někdy se musíme vypořádat s věcmi, které nejsou příjemné. Ale to je součástí hry a my se s tím musíme vyrovnat. Návrat do Česka Po několika letech strávených v zámoří se Jaromír Jágr rozhodl vrátit do České republiky. Bylo to rozhodnutí, které mnohé překvapilo, ale pro Jágra to bylo logické. "Chtěl jsem se vrátit domů, kde jsem zač…
1866.txt	Na lavici obžalovaných: Alexandr Vondra, Václav Havel a Petr Uhl. Rozsudek byl nekompromisní. Trest smrti. Tanková divize během noci obsadila Prahu. Záběry padajícího těla prezidenta Gustáva Husáka vysílala nepřetržitě Československá televize. Alexandr Vondra se stal obětí vykonstruovaného obvinění. Dne 1. prosince 1989 k šesté hodině večerní shromáždil se v budově pankráckého soudu lidový soud, …	Historie nás učí, že svoboda a spravedlnost nejsou zadarmo a že za ně často musíme zaplatit vysokou cenu. Následné události po krvavém listopadu 1989 byly plné zmatků a nejistot. Nová vláda se snažila stabilizovat situaci a obnovit pořádek v zemi. Bylo nutné nejen potrestat viníky, ale také znovu vybudovat důvěru občanů v demokratické instituce. V prosinci 1989 se konaly první svobodné volby, kte…
1826.txt	Než těch pár kilo shodíte, nevyplatí se kupovat větší. Pomůže vám malý trik s gumičkou. Kalhoty zase "zapnete" a pod delší halenkou či svetříkem špíčky schováte. Vtipné 7 Na prachovku zapomeňte Zaprášené knihy nemusíte každou zvlášť čistit prachovkou. Vezměte si k ruce ruční vysavač. Takto prach odstraníte nejen rychleji, ale i šetrněji. Rychlé 8 Farmářské bedýnky Toužíte po čerstvé zelenině a ov…	Stačí, když si je potřete trochou citronové šťávy a opláchnete vlažnou vodou. Citronová šťáva nejenže odstraní mastnotu, ale také zanechá vaše ruce svěží a voňavé. 18 Jak na křupavé hranolky Chcete-li, aby vaše domácí hranolky byly opravdu křupavé, namočte je před smažením na 30 minut do studené vody. Poté je důkladně osušte a smažte v horkém oleji. Výsledek vás mile překvapí. 19 Zelenina na gril…
1949.txt	Pak žila třináct let s Jaromírem Hanzlíkem a počtvrté se provdala za hereckého kolegu Jiřího Zahajského. V roce 2004 obdržela Brejchová od prezidenta republiky medaili Za zásluhy o stát v oblasti umění. LIBUŠE ŠAFRÁNKOVÁ S Abrhámem si vykali... Její první zkušeností u filmu byl přepis románu Babička od Boženy Němcové. Poté následovala legendární pohádka Tři oříšky pro Popelku (1973). Její Popelka…	Jejich manželství však nevydrželo dlouho a po rozvodu se Jana znovu vdala, tentokrát za herce Vlastimila Brodského. I toto manželství skončilo rozvodem, ale zůstali přáteli až do konce jeho života. Třetím manželem byl herec Jaromír Hanzlík, se kterým měla dceru Terezu. Posledním manželem byl herec Jiří Zahajský, se kterým žila až do jeho smrti v roce 2007. Jana Brejchová se stáhla z veřejného živ…
144.txt	Hana Jako, že vy máte právo a ostatní to právo nemají. Karel Tak nějak, zatím. Než dospějí. Jsou jako děti. Klaun (Zarazí se, přestane si házet.) To už tu někdo říkal. To s těmi dětmi. A skončil blbě. Ono to není dobře, když si někdo o sobě začne moc myslet. Ale asi to tak musí být, že když se někdo jednou dostane k moci, po určité, více méně krátké době, začne cvokatět. Myslí si, že je nějak důl…	Abychom se zbavili těch starých struktur a přinesli nové, moderní myšlenky. Miloš je jenom brzda, která nás táhne zpátky do minulosti." Hana se na Karla podívá s mírným úsměvem, ale v očích jí hraje nedůvěra. "A co když se mýlíš? Co když ty reformy, které prosazuješ, nakonec zemi uškodí?" Karel se zamračí a přistoupí blíž. "Hano, musíš mi věřit. Já vím, co dělám. Mám plán, který nás všechny vyved…
634.txt	Riskuj – jednotliví žáci na naší škole soutěžili se svými spolužáky ve znalostech z přírodovědy, vlastivědy, z prvouky a českého jazyka. Dětský den Mikroregionu Desinka – naše obec je členem spolku Mikroregion Desinka. Tentokrát se soutěž konala v obci Široký Důl. Bezpečnost silničního provozu a jízda zručnosti – nejprve byli žáci poučeni o správném chování jako účastníci silničního provozu. Po t…	Mezi nejvýznamnější patřilo představení "Pohádky z mechu a kapradí", které bylo velmi pozitivně hodnoceno jak dětmi, tak rodiči. Dále jsme uspořádali školní besídku, kde děti předvedly své dovednosti v recitaci, zpěvu a dramatizaci pohádek. Besídka se konala v prosinci a byla spojena s vánočním jarmarkem, kde si rodiče mohli zakoupit výrobky dětí. 6.2 Sportovní akce Škola se pravidelně účastní sp…
2032.txt	Ani instantní měkkoty, co se brzo rozpustí. "Opravdu mi to v lecčem připomíná situaci před EURO 1996," říká Dušan Uhrin, tehdejší trenér národního týmu. "Moc šancí nám nikdo nedával. Nakonec jsme se vrátili stříbrní." Tenkrát jsme byli v roli hobitů z Kraje, kteří šli do Mordoru: ve skupině smrti nás čekal německý Sauron, italští Nazgulové a ruská pavoučice Odula. Ale podceňovaná výprava překvapi…	Vždyť historie nám ukázala, že i outsider může překvapit. Vzpomeňme na rok 1996, kdy jsme se dostali až do finále. Nebo na rok 2004, kdy jsme hráli fantastický fotbal a dostali se do semifinále. A co teprve rok 1976, kdy jsme se stali mistry Evropy! To všechno jsou důkazy, že český fotbal má svou sílu a tradici. A tak, když se naši hráči postaví na hřiště, měli bychom jim věřit. Věřit, že dají do…
1145.txt	Jeho klíčovou rolí je pak účinné balancování mezi informační nedostatečností a informačním zahlcením (viz Alvin Tofler: Future Shock, Random House, 1970). Records management Informace je nehmatatelná, a je zachycena v různé formě prostřednictvím dat. Ať už se jedná o text zapsaný na papír, data v elektronické databázi, údaje na mikrofilmu nebo obrázky v PACS systému, vždy jsou na daném artefaktu …	Information governance zahrnuje nejen správu elektronických dokumentů a dat, ale také fyzických dokumentů, které jsou stále nedílnou součástí mnoha podnikových procesů. Význam information governance V dnešní době, kdy se objem informací exponenciálně zvyšuje, je správné řízení informací klíčové pro úspěch každé organizace. Information governance pomáhá organizacím: 1. Zajistit soulad s právními a…
2211.txt	Ti postupně oprašují projekty, které mají připraveny z předkrizových let. Dufek v této souvislosti upozornil na nízký srovnávací základ z loňského června, kdy stavebnictví propadlo o 11,2 procenta. Nejnovější čísla ze zahraničního obchodu ukazují, že vývoz tuzemských firem se meziročně zvýšil o 12,9 procenta a dovoz o 11,9 procenta. Přebytek obchodu činil 19,1 miliardy korun. Výsledky předčily oč…	Zvýšená stavební aktivita tedy může být předzvěstí dalšího růstu v dalších odvětvích," dodává Bureš. Zahraniční obchod se v červnu vyvíjel rovněž příznivě. Vývoz vzrostl meziročně o 6,3 procenta, zatímco dovoz se zvýšil o 4,2 procenta. Největší podíl na růstu vývozu měly opět automobily, ale také strojírenské výrobky a elektronika. "České firmy se stále více prosazují na zahraničních trzích, což …
853.txt	Zde jsem ocenil opravdu velmi dobré podání prostoru, stereo sluchátka byla pro orientaci naprosto dostatečná. Vskutku není potřeba kupovat si všelijaké vícekanálové headsety, u kterých výrobce slibuje modré z nebe, vedle kvalitních stereo sluchátek naprosto propadnou. Při poslechu na reproduktory jsem byl také velice spokojen. Platí to, co je řečeno výše, avšak zde je prostor slyšet o něco více, …	První na řadě byla hra Battlefield 4, která je známá svým realistickým zvukovým designem. Hned po prvních minutách hraní jsem byl ohromen. Zvukové efekty byly neuvěřitelně detailní a prostorové vnímání bylo na vysoké úrovni. Každý výstřel, výbuch a krok byl přesně tam, kde měl být, což mi umožnilo lépe se orientovat na bojišti. Zvuková karta dokázala vykreslit i ty nejjemnější nuance, což přidalo…
567.txt	Podle významnosti jsou odpady (suroviny, energie) seřazeny v tabulkách (TT1, TT2, TT3), které jsou výstupem analýzy materiálových toků. Zdůvodnění stanoveného pořadí významnosti je popsáno v dokumentaci projektu. V tabulce jsou jako příklad ukázány některé indikátory a jejich konkrétní použití. Stanovení významnosti preventivního opatření, vyjádřené jako pokles produkce odpadu nebo spotřeby surov…	Při hodnocení environmentálních přínosů je důležité zohlednit nejen přímé dopady na životní prostředí, ale i nepřímé dopady, jako je například snížení rizik pro zdraví zaměstnanců nebo zlepšení pracovních podmínek. Příklad hodnocení environmentálních přínosů preventivních opatření Představme si výrobní podnik, který se rozhodl zavést preventivní opatření ke snížení spotřeby energie a produkce zne…
1294.txt	Dějiny nám ukazují, že novinky je třeba umět dobře použít EDITORIAL Historie to zaznamenala jako bitvu u Tannenbergu. Proslavil se v ní jistý velitel Samsonov, který se jal hledat nepřítele bez map, ale zato s kompasem. Byl si natolik jistý svým vítězstvím, že hlavní, na co kladl důraz, bylo to, aby spolu s ním vyrazil i syn jistého varšavského cukráře, aby mohl v karikaturách zaznamenat jeho sla…	Vizeum, jako vítěz tendru, bude zodpovědná za plánování a nákup médií pro všechny kampaně Teva Pharmaceuticals ČR. Podle ředitele marketingu Teva Pharmaceuticals ČR, Petra Nováka, je cílem spolupráce s Vizeum zvýšit povědomí o značce a podpořit prodej klíčových produktů na českém trhu. Nové trendy v digitálním marketingu Digitální marketing se neustále vyvíjí a přináší nové trendy, které mění způ…
129.txt	Slyšíš mě? Od nich mám ty skvrny v klíně! Herodes pije. Dřív ti to nevadilo. HERODES Mělo by se zavolat těm jejím kamarádům. Nechci, aby ji uviděli uslzenou na její narozeniny. Pijí. JOCHANAAN Nadešel čas. Co jsem prorokoval, stalo se, řekl Hospodin. Hle, den, o němž jsem mluvil. HERODES Bojíš se ho, drahá? HERODIAS Já? HERODES Bojíš se toho hlasu. Jednou ti to někdo všechno spočítá. HERODIAS A t…	HERODES To je nechutné, drahá. Měli bychom se soustředit na naši dceru. HERODIAS (s úsměvem) Ale no tak, drahý. Salome je mladá a potřebuje se bavit. A ty jsi přece její tatínek, měl bys jí dopřát všechno, co si přeje. HERODES (s povzdechem) Ano, máš pravdu. Ale co když to, co si přeje, není správné? HERODIAS (s úšklebkem) Kdo jsme my, abychom soudili, co je správné a co ne? Jsme jen lidé, drahý.…
1791.txt	A oni nechtějí citově živořit až do konce života. Někdo řeší nudu přihlášením na internetovou seznamku, jiný se zakouká do člověka o generaci mladšího. Jenže všechno se začne zaplétat víc, než by zúčastnění čekali. Jak zvládne nával citových turbulencí jejich manželství? Nevěra po americku se od té české kupodivu vůbec neliší. Knížku seženete od 213 Kč. Pro zasmání: Velké holky a sex od Heleny a …	Příběh je plný emocí, humoru a životních pravd, které vás donutí zamyslet se nad vlastním vztahem. Formanová píše lehce a čtivě, takže knihu zhltnete na jeden zátah. Na Nevěru po americku si připravte 199 Kč. Pro milovníky historie: Karel IV. - Císař a král od Františka Šmahela (Argo) František Šmahel je jedním z nejuznávanějších českých historiků a jeho kniha o Karlu IV. je skutečným mistrovským…
832.txt	V únoru 1962 zformulovali pošťáci konstrukční zadání následovně: úložný prostor o objemu 2 m3, užitečná hmotnost 350 - 400 kg, vnější rozměry 3750 x x 1440 x 1700 mm. Boční posuvné dveře se pošťákům hodily při častém vystupování a nastupování. Řidiči by si ještě zasloužili volant vpravo, u chodníku. V Německu to příliš nevadilo, protože jezdily dvoučlenné posádky - řidič a doručovatel. Po zhlédnu…	Fridolín, na druhou stranu, nabízel robustnější konstrukci a větší kapacitu, což bylo pro poštovní služby klíčové. Jeho karoserie byla navržena tak, aby umožňovala snadný přístup k nákladu, což zrychlovalo a usnadňovalo práci pošťáků. Fridolín se stal ikonou německé pošty a jeho žlutá barva byla na silnicích nepřehlédnutelná. Pošťáci si ho oblíbili nejen pro jeho praktičnost, ale také pro jeho sp…
1106.txt	Jihozápadní část Silničního okruhu kolem Prahy spojuje dálnice D1 ve směru na Brno a D5 ve směru na Plzeň. Práce na Lochkovském mostě započaly v červnu 2007. Lochkovský most byl slavnostně otevřen motoristům 20. září letošního roku. DATA O STAVBĚ Investor Ředitelství silnic a dálnic ČR Výrobce ocelových konstrukcí sdružení firem Max Bögl Stahl - und Anlagenbau GmbH & Co. KG z Neumarktu a MCE Slan…	Tento tunel je vybaven nejmodernějšími bezpečnostními systémy, včetně kamerového dohledu, automatických hasicích systémů a sofistikovaného systému ventilace, který zajišťuje optimální podmínky pro řidiče i v případě požáru. Technologické inovace a výzvy Stavba Lochkovského mostu a přilehlých úseků pražského obchvatu byla technologicky náročná a vyžadovala použití nejmodernějších stavebních techno…
1990.txt	Kavárnu už několik měsíců dotuji a abych pravdu řekl, tak vůbec nevím, jak to dopadne. Je mi z toho smutno …," krčí rameny Bajer. CO NA TO RADNICE? Setrváme-li u příkladu Bajera, ten za dobu, po kterou na třídě Míru funguje, zaplatil na nájemném přibližně dvacet milionů korun. Za to už by byl hodně slušný vlastní dům. Jemu ovšem hrozí, že sbalí fidlátka, zamkne "krám" a odejde. Podobně, jako to t…	A to nemluvím o tom, že musím platit zaměstnance, kteří tady sedí a nemají co dělat, protože zákazníci prostě nepřijdou,' pokračuje Bajer. 'Mám pocit, že město si neuvědomuje, jaké důsledky může mít tato rekonstrukce pro místní podnikatele. Pokud se situace nezlepší, budeme muset zavřít a to by byla škoda nejen pro nás, ale i pro celé město.' Město Pardubice se však brání. 'Rekonstrukce třídy Mír…
835.txt	Zatím se nám daří, způsoby těchto řešení oceňují klienti i odborné poroty. Kateřina Krásová, Direct: Internetové srovnávače využívají pouze omezené množství kritérií, takže nejsou schopny adekvátního výpočtu ceny, jaký používáme my. Proto ani nabídku pojištění tímto prostřednictvím nemůžeme využívat. Jiří Cívka, Generali: Webové srovnávače jsou součástí on-line distribučních kanálů, s kterými je …	Naším cílem je, aby klienti mohli snadno a rychle najít všechny potřebné informace a uzavřít smlouvu bez nutnosti návštěvy pobočky. Věříme, že tento trend bude pokračovat a že se internet stane hlavním kanálem pro sjednávání pojištění. Digitální transformace a její dopady Digitální transformace zasahuje nejen pojišťovnictví, ale i další odvětví. Firmy investují do moderních technologií, aby zlepš…
2476.txt	Bavorská Křesťanskosociální unie (CSU), která prosazovala platby za všechny německé silnice, tak částečně ustoupila tlaku partnerů v koaliční vládě, uvedl dnes server deníku Süddeutsche Zeitung s odvoláním na zdroje z CSU. Zejména zástupci Křesťanskodemokratické unie (CDU) kancléřky Angely Merkelové vyjadřovali obavy, že by původní plán na zpoplatnění všech silnic ohrozil rozvoj pohraničních obla…	Německý ministr dopravy Alexander Dobrindt to uvedl v rozhovoru pro deník Bild. Podle jeho slov se zpoplatnění nebude vztahovat na okresní silnice a městské komunikace, což by mělo ulevit především místním obyvatelům a malým podnikatelům. Zavedení mýtného pro osobní automobily na německých dálnicích a silnicích první třídy je plánováno na rok 2024. Tento krok má přinést do státního rozpočtu dodat…
1663.txt	Můžeme s nimi také ozdobit obyčejný piškotový dort, a když část plodů rozmícháme do šlehačkového krému, stane se i z téhle absolutní jednoduchosti dokonalost. S malinami se v kuchyni pracuje velmi podobně jako s jahodami. Můžete je mrazit, zavařovat, vyrábět kompoty, džemy, marmelády, šťávy... Jednu vlastnost ale přeci jen od jahod mají odlišnou. Jsou mnohem křehčí. Pokud si chcete maliny schovat…	Ale co když máte tolik malin, že je nestíháte sníst? Pak je čas na výrobu domácí malinové šťávy. Je to jednoduché a výsledek stojí za to. Recept na domácí malinovou šťávu Ingredience:- 1 kg čerstvých malin - 500 g cukru - 1 litr vody - šťáva z jednoho citronu Postup:1. Maliny důkladně omyjte a nechte okapat. 2. V hrnci přiveďte vodu k varu a přidejte maliny. Vařte na mírném ohni asi 10 minut, dok…
2141.txt	Darkside (Colours of Ostrava) – projekt si našel čas jen na několik předních světových festivalů, Ostrava byla mezi nimi. Deadbeat (Shotgun, Grabštejn) – kdo hledal kvalitní taneční hudbu, mířil jako každý rok na akci Shotgun; kmet dubového techna Deadbeat nezklamal. Propadáky sezony Puppet Rock Festival – několik měsíců trvající reklamní kampaň ani ohlášený line-up čítající Gorana Bregoviće nic …	Jeho vystoupení bylo plné emocí a energie, což ocenili jak fanoušci, tak kritici. Darkside (Colours of Ostrava) – duo tvořené Nicolasem Jaarem a Davem Harringtonem, které se pohybuje na pomezí elektroniky a psychedelického rocku. Jejich koncert byl jedním z vrcholů festivalu a ukázal, že i experimentální hudba může mít široké publikum. Deadbeat (Shotgun) – kanadský producent, který se specializuj…
704.txt	Prameny kyselek na německé straně jsou známé od roku 1860, zprvu se stáčely do láhví a exportovaly ve velkém množství (roku 1912 to bylo 2 miliony láhví ročně). Roku 1910 byl objeven nový pramen, u něhož chemické anylýzy zjistily zvýšenou radioaktivitu. Od roku 1912 se proto začal užívat k léčbě oběhového ústrojí a revmatismu. V roce 1922 město získalo lázeňských titul Bad Brambach anebo též Radi…	V nedalekém německém městečku Bad Brambach, které leží jen několik kilometrů za hranicemi, se nachází jedny z nejznámějších lázní v regionu. Tyto lázně jsou známé svými radonovými prameny, které jsou považovány za jedny z nejúčinnějších v Evropě. Historie lázní sahá až do 19. století, kdy byly objeveny první prameny a začaly se využívat pro léčbu různých onemocnění, zejména revmatických a kožních…
1315.txt	Chcete říci, nevyužívají slasti, které umožňují roky studia na vysoké škole, čas, ale rovnou se hrnou do nudy šanonů? Je to nedočkavost, nebo konkurenční nutnost? Řada talentovaných a nedočkavých stážuje či praktikuje v naší kanceláři i u konkurence. Jejich motivace jsou různé, obávám se, že nejsilnějším hnacím motorem je pocit soutěživosti, touha být první na pásce. Kterého absolventa si nakonec…	Studenti se spoléhají na rychlé vyhledávání informací na internetu, místo aby se ponořili do hloubky problematiky a rozvíjeli kritické myšlení. To je velký rozdíl oproti minulosti, kdy bylo nutné trávit hodiny v knihovnách a pečlivě studovat odbornou literaturu. Jak se změnila česká advokacie za posledních 20 let? Česká advokacie prošla za posledních 20 let významnými změnami. Po revoluci v roce …
2151.txt	To tehdy zachytily knihy jako Kdo chytá v žitě, Pán much či Pod skleněným zvonem. Současná podoba se pak zrodila na počátku sedmého desetiletí, kdy začalo být po popkulturním rozmachu šedesátých let jasné, že mladá generace tvoří i zajímavý segment trhu. Žánru nejprve dominovaly romance, postupně ale přibývala temnější témata včetně drog či znásilnění. Nové tisíciletí pak přišlo s tím, co dominuj…	V této době se objevily knihy jako 'Kdo chytá v žitě' od J.D. Salingera nebo 'Na cestě' od Jacka Kerouaca, které se staly ikonami mladé generace. Tyto příběhy se zaměřovaly na hledání identity, vzpouru proti autoritám a touhu po svobodě, což jsou témata, která rezonují s mladými lidmi dodnes. V devadesátých letech a na začátku nového tisíciletí se žánr young adult stal ještě populárnějším díky sé…
837.txt	Je patrně škoda, že nedokáže komunikovat s PlayStation 3. Protože aplikace nebyla dlouho aktualizována a naopak se letos v březnu vynořil jiný firemní software, pravděpodobně si Sony uvědomil, jak snadné je v rozvíjejících se odvětvích zaspat a jak ošidné je pouze vylepšovat starší koncept a vytasil se s aplikací TV SideView (verze pro tablet či pro mobil) pro Android i iOS. Nabízí řadu rozšiřují…	Tato aplikace, dostupná pro Android i iOS, umožňuje nejen ovládání televizoru, ale také poskytuje přístup k programovému průvodci, doporučením na základě sledovaných pořadů a integraci s různými streamingovými službami. Uživatelé mohou snadno procházet obsah, nastavovat nahrávání a dokonce využívat hlasové ovládání pro rychlé vyhledávání. Sony TV SideView se stala oblíbenou volbou pro ty, kteří c…
1977.txt	Upír pro své studio vymýšlí i osobité zlepšováky. Třeba osvětlovací těleso vylepšil panelem z papírových trubiček od toaletního papíru, který lépe usměrňuje světlo zářivek, a vozíček s kameramanem se místo po kolejničkách přemísťuje levnějších novodurových trubkách. Láska na první pohled Martina Dvořáková & hnědák Wyoming Modelka Martina Dvořáková si splnila dětský sen, když si pořídila vlastního…	Babiš se rozpovídal o svých začátcích, o tom, jak se dostal k podnikání, a také o svých plánech do budoucna. 'Bylo to velmi inspirativní setkání,' vzpomíná Upír. 'Myslím, že diváci si z toho rozhovoru odnesli hodně užitečných informací.' Ornella Štiková mezitím pilně pracuje na své pěvecké kariéře. 'Je to pro mě velká výzva,' přiznává. 'Nikdy jsem si nemyslela, že bych mohla být zpěvačkou, ale te…
2241.txt	Zajímáte se o trend takzvaných farmářských produktů a trhů? Nemám proti trhům nic, sám však chodím jen občas na pražskou Pankrác. Ale nacházím tam holandské tulipány a mandarinky. Zase to skončilo českou švejkovinou, v tom jsme přeborníci – pokazit všechno, co má dobrou myšlenku. Půlka trhovců jsou překupníci, co nakupují v Makru. Pak tu ale máte šikovné farmáře, kteří nám dodávají třeba sýry. Ne…	Když ochutnají naše výrobky, často říkají, že to chutná jako za starých časů, kdy se ještě dbalo na kvalitu. A to je přesně to, co chceme dosáhnout. Chceme, aby lidé měli pocit, že se vrací k něčemu autentickému, k něčemu, co má skutečnou hodnotu. Ale není to jen o uzeninách. Podobné problémy vidíme i u pečiva, mléčných výrobků a dalších potravin. Všude se šetří na surovinách, přidávají se levné …
1776.txt	Duste, dokud není maso měkké. Na závěr dochuťte solí, pepřem a prolisovaným česnekem. DOBA PŘÍPRAVY: 15 minut DOBA VAŘENÍ: 1 hodinu 30 minut Fazole den předem namočte. Poté přidejte na kostičky nakrájený bůček nebo klobásu a zvolna vařte, dokud nejsou fazole měkké. Zahustěte růžovou jíškou, do které nasypejte papriku. Vmíchejte protlak a podle potřeby dochuťte solí a pepřem a ještě chvíli povařte…	Vše důkladně promíchejte a nechte chvíli restovat, aby se chutě propojily. Poté přidejte mouku a opět promíchejte. Podlijte vodou nebo vývarem a nechte dusit na mírném ohni, dokud maso nezměkne. Občas promíchejte a podle potřeby podlévejte. Když je maso měkké, můžete guláš podávat s čerstvým chlebem nebo knedlíkem. Tajemství dokonalého guláše Guláš je jedním z těch jídel, které se zdají být jedno…
31.txt	Cítila jsem ptačí lehkost ve všech údech. Hlava se mi nádherně točila jako v tanci a pak už jsem jen vnímala, jak se vznáším a jak má duše v letu dohání mou sestru. A jak společně ruku v ruce putujeme k bráně nebeské. A teď nás tady, přemilý svatý Petře, máte obě." "Takže vás tady vítám, dvojčata," slavnostně se usmíval svaty Petr. Pak se trochu nadechl a pokračoval: Poslyšte tedy rozsudek: Vzhle…	Letěla jsem dolů, ale necítila jsem žádnou bolest, jenom lehkost a svobodu. A najednou jsem byla tady, před tebou, svatý Petře. A Irma už na mě čekala s úsměvem na rtech." Svatý Petr si povzdechl a zamyslel se. "Takže jste se rozhodly, že se setkáte v nebi tímto způsobem. Musím přiznat, že je to neobvyklé, ale vaše oddanost a láska jedna k druhé je obdivuhodná. Ale teď mi povězte, co jste dělaly,…
1594.txt	Předseda senátu řízení obligatorně přeruší, při naplnění zákonem stanovených důvodů, kterými jsou: ve věci byl předložen k Ústavnímu soudu návrh podle čl. 95 odst. 2 Ústavy účastník ztratil procesní způsobilost a není zastoupen bez zbytečného odkladu nelze v řízení pokračovat s právním nástupcem účastníka rozhodnutí závisí na otázce, kterou není soud v tomto řízení oprávněn řešit rozhodl, že požá…	zastaví, jestliže navrhovatel vzal svůj návrh zpět, jestliže navrhovatel zemřel a v řízení nelze pokračovat s jeho právním nástupcem, jestliže navrhovatel ztratil způsobilost být účastníkem řízení a v řízení nelze pokračovat s jeho právním nástupcem, jestliže navrhovatel neodstranil vady podání ve stanovené lhůtě, jestliže navrhovatel neplní povinnosti uložené soudem, jestliže navrhovatel neproká…
1987.txt	Outfity jsou mnohdy sporné, ale tato strečová kreace na ramínka s okapem hlubokého dekoltu s námořnickým trikem, semišovými holinami plus kloboučkem k patří do sféry hororu. Zejména n na formální společenské akci. Emma Smetana Bludná romantika Pastelově tyrkysové, kontrastně barevnými kvítky strojově vyšívané šaty, kde pevný pásek sukně supluje levně působící zdrhnutí do gumy, koketují s vintage …	Ale tentokrát to Petra Černocká přehnala. Její outfit připomínal spíše karnevalový kostým než módní kreaci. Modrobílý pruhovaný top, který by se hodil spíše na palubu lodi, doplnila o červené kalhoty a bílou čepici s kotvou. Výsledek? Mariňácká halucinace, která by se možná hodila na tematickou párty, ale rozhodně ne na společenskou akci. Petra, méně je někdy více! Další módní faux pas předvedla …
2194.txt	Vedle pětačtyřiceti původních i světových muzikálů to byly tři činohry: Bouře, Jméno růže a Benátský kupec. "Tříhodinový program nabídne krátké úryvky z každé premiéry. Několikaminutová čísla budou následovat jedno za druhým. Naznačíme vždy i původní scénu a kostýmy, chybět nebudou ani projekce s fotografiemi," řekl režisér slavnostního večera Petr Gazdík. Na scéně se vystřídají na dvě stovky úči…	Na programu jsou ukázky z muzikálů jako Jesus Christ Superstar, Les Misérables, Cats, a mnoho dalších. 'Chceme, aby si diváci připomněli všechny ty nezapomenutelné momenty, které jsme jim za posledních deset let přinesli,' dodal Moša. Divadelní scéna v Brně se stala synonymem pro kvalitní muzikálovou produkci a její úspěchy jsou důkazem, že i v České republice lze dosáhnout světové úrovně. 'Je to…
1589.txt	Předpokladem relevantního následného souhlasu ovšem je, že pachatel mohl udělení souhlasu s ohledem na okolnosti případu a osobní poměry udělující osoby předpokládat. Další bezvýjimečnou podmínkou je, aby se jednalo o zájem osoby, o kterém tato rozhoduje bez omezení. Lze se tedy domnívat, že tímto ustanovením je i nadále vyloučena euthanasie, neboť o takovém zájmu není osoba oprávněna bez omezení…	Svolení poškozeného se však nemůže vztahovat na všechny trestné činy, například u těžkých ublížení na zdraví nebo u trestných činů proti lidskosti je svolení poškozeného irelevantní. Přípustné riziko je další novinkou, která reflektuje potřebu chránit osoby, které v rámci své činnosti podstupují rizika, jež jsou nezbytná pro dosažení společensky prospěšného cíle. Typickým příkladem jsou lékaři pr…
1140.txt	Soutěž pořádá sdružení itSMF a firmy se mohou přihlašovat do konce září. "Řízení IT služeb založené na mezinárodně uznávaném standardu (ITIL) stále více proniká do společností, které jej pokládají za prostředek, jak snížit náklady na provoz IT a zajistit kvalitní dodávku služeb," přibližuje důvody pořádání soutěže Radek Bělina ze sdružení itSMF. Podle něj podobná soutěž, kde by firmy mohly porovn…	Soutěž je otevřená pro všechny firmy, které implementovaly inovativní a efektivní ITSM řešení. Cílem je nejen ocenit nejlepší projekty, ale také sdílet osvědčené postupy a inspirovat ostatní firmy k zavádění podobných řešení. Jedním z hlavních kritérií hodnocení je přínos projektu pro firmu, a to jak z hlediska zlepšení procesů, tak i z hlediska úspor nákladů. Dalšími kritérii jsou inovativnost ř…
615.txt	Přípravu zasedání Zastupitelstva po organizační stránce zajišťuje odbor kanceláře tajemníka ÚMČ Praha 18. § 4 Svolání zasedání Zastupitelstva Zasedání Zastupitelstva svolává písemně a se sdělením navrženého pořadu jednání starosta MČ Praha 18, a to podle potřeby, nejméně však jednou za 3 měsíce. Starosta MČ Praha 18 je oprávněn pověřit ke svolání zasedání Zastupitelstva místostarostu. Starosta MČ…	V případě mimořádného zasedání může být tato lhůta zkrácena na 3 dny. O svolání zasedání Zastupitelstva musí být informováni všichni členové Zastupitelstva, a to písemně nebo elektronicky. Součástí pozvánky je návrh programu zasedání a materiály k projednání. Pozvánka musí být zveřejněna na úřední desce Úřadu MČ Praha 18 a na jeho webových stránkách. § 5 Průběh zasedání Zastupitelstva Zasedání Za…
658.txt	Plasticky náročněji rozvinuté je průčelí směřující do zahrady. Zde nejvýznamnější architekt baroka položil důraz na hlavní část objektu, reprezentační sál oválného půdorysu s klenbou vyzdobenou na námět Bacchovy slavnosti, jehož autorem byl jeho stálý spolupracovník, přední malíř doby Václav Vavřinec Reiner. Nad hlavním vstupem do zahrady je v patře umístěný balkón. Otevírá slavnostní sál do pros…	Vstupní portál je orámován dvěma sloupy, které nesou balkon s kovaným zábradlím. Nad portálem se nachází erb rodiny Dienzenhoferů, který připomíná slavného stavitele. Interiér vily je neméně působivý, s bohatě zdobenými stropy, freskami a dřevěnými obklady. Hlavní sál je osvětlován velkými okny, která poskytují nádherný výhled na okolní park. Park kolem vily byl pečlivě navržen a udržován, s množ…
601.txt	Na levou i pravou stranu se zapisuje stejné číslo stránky. Číslování stránek začíná od jedné a pořadové číslo další stránky se zvyšuje vždy o jednotku, tedy čísla stránek jsou postupně 1, 2, 3, atd. Pokud se celý sešit Stájového registru popíše, začne se další zvíře psát do nového sešitu, který si chovatel vyžádá u ČMSCH. V novém sešitě se však již stránky nečíslují od jedné, ale pokračuje se v č…	Každý záznam musí obsahovat datum události, kód události, identifikační číslo zvířete, a případně další relevantní informace, jako je například hmotnost zvířete při narození nebo datum očkování. V případě narození zvířete se do Stájového registru zapisuje datum narození, kód události 10, identifikační číslo matky a otce, pokud je známo, a identifikační číslo nově narozeného zvířete. Pokud zvíře u…
115.txt	Jiný děti se ještě počůrávaly, tajně nosily do školy svý křečky … a ty ses hlásila oběma rukama: "Já to řeknu! Tady! Já to vím!" Vzpomínáš, jakou jsi měla přezdívku? Šprtka prdka tlustoprdka! Napodobí pusou prdnutí. Mladá E. vstane. Mladá E: Stačí. Já tady taky nemusím být! (Jde ke dveřím, tam rezignuje): Musím. Ještě čtyřicet dva minut to spolu musíme vydržet. Edita: Když jsem to s tebou vydržel…	Nikdo tě neměl rád, protože jsi byla tak posedlá dokonalostí, že jsi zapomněla být člověkem. Všechno jsi obětovala pro iluzi, kterou jsi nikdy nedosáhla. A teď jsi tady, stojíš přede mnou, a co máš? Dva doktoráty a prázdné srdce. Mladá E.: To není pravda! Mám přátele, mám kariéru, mám... Edita: Máš co? Přátele, kteří tě vidí jen jako konkurenci? Kariéru, která tě vyčerpává a ničí? A co láska? Co …
2053.txt	Ale zatím není úplně jasné, jak to dopadne." Klíčové je, aby se Řebíčkovi podařilo dotáhnout prodej klubu. Pořád tomu ještě věříte? "To si rozhodne sám majitel. Ať už nastane jakákoliv varianta, byl bych nejradši, aby to nastalo co nejdřív, abychom věděli, s čím můžeme pracovat. Pořád se to odkládá, pro mě samotného to není dobré, to přiznávám. Když je situace nejasná, i to mohlo mít na celou sez…	Boudjemaa a Ritchie jsou kvalitní hráči, ale pokud by jejich setrvání znamenalo výrazné zatížení rozpočtu, museli bychom zvážit jejich odchod. Na druhou stranu, pokud se nám podaří zajistit financování, rádi bychom je udrželi. Je to otázka priorit a možností, které se nám naskytnou. ' Jaké jsou vaše plány pro mládežnickou akademii? ' Mládežnická akademie je pro nás klíčová. Chceme se zaměřit na v…
1346.txt	Nový program představili ministři školství a práce na několika místech Ústeckého kraje, kde žije početná komunita Romů. Slibují si od toho hlavně zvýšení vzdělanosti mladých Romů, a tím i jejich lepší uplatnění na trhu práce. čtk Velryba na talíři Školní jídelny v tisícovkách japonských škol servírují velrybí maso. Z téměř 30 základních a středních škol v Japonsku jich podle japonské agentury Kjó…	Vyrovná ji povinný osobní příplatek? Vyjádření ministra školství Josefa Dobeše ve sdělovacích prostředcích ohledně platů vyvolávají ve školách spíše neklid. Nikdo neví, co je ještě pravda a co už neplatí. Zatím je jisté jen to, že tzv. náborový příspěvek je minulostí. Zdá se, že jistý je zatím i záměr ministra zvýšit platy všech učitelů a ostatních pedagogických pracovníků s vysokoškolským vzdělá…
1469.txt	Jeho slibně se vyvíjející kariéra se na čas zastavila, když byl ve válce zraněn a vězněn. Po první světové válce se vypracoval až na hvězdu revuálních scén Folies Bergéres a Casino de Paris. Zkušenosti z music – hallu, filmu a poznání jazzové hudby ovlivnily jeho tvorbu a pomohly dotvořit jeho osobitost. Tu podtrhl pro Chevaliera typický slamák ve spojení se smokingem. Na své posluchače působil v…	Jeho kariéra nabrala na obrátkách, když se stal hvězdou Moulin Rouge. Chevalier byl známý svým šarmem, typickým slamákem a motýlkem, a jeho písně jako "Valentine" a "Louise" se staly nesmrtelnými. Jeho popularita přesáhla hranice Francie a stal se mezinárodní hvězdou, což mu umožnilo účinkovat i v Hollywoodu. Chevalierův styl byl lehký, hravý a plný francouzského esprit, což z něj učinilo jednoho…
1969.txt	Pomohla by viagra? Váš případ je typickým psychogenním selháním erekce. Člověk se ocitne v jakémsi bludném kruhu, kdy jedno selhání okamžitě plodí další a další. Jenom ve chvílích, kdy na to nemyslíte a kdy vlastně o nic nejde, se náhle erekce dostaví. S tou viagrou to není špatný nápad. Rozhodně to nevypadá na dlouhodobé užívání, spíš pomůže jednorázový účinek, který podpoří vaše sebevědomí. Pok…	Může to být i něco jiného? Ano, může. Poruchy erekce nejsou výhradně záležitostí věku, i když s přibývajícími roky se jejich výskyt zvyšuje. Existuje mnoho faktorů, které mohou ovlivnit vaši schopnost dosáhnout a udržet erekci. Stres, úzkost, deprese, problémy ve vztahu, únava, nedostatek spánku, špatná strava, nedostatek pohybu, kouření, nadměrná konzumace alkoholu a některé léky mohou všechny h…
1242.txt	Požadavky spolupracujících resortů a dalších uživatelů podporují tuto změnu, takže zkrácený cyklus bude i v následujících dvou letech zachován. Ortofoto ČR se stalo jedním z nejužívanějších výstupů z produkce ZÚ. Jeho polohová přesnost charakterizovaná střední souřadnicovou chybou cca 0,50 m, aktuálnost a vypovídací schopnost dostatečně vyhovují většině uživatelů v požadované kvalitě pro užití v …	Nicméně, s rostoucími nároky na přesnost a detailnost dat, došlo v následujících letech k postupnému zlepšování těchto parametrů. V roce 2006 bylo dosaženo rozlišení 0,25 m na pixel, což umožnilo detailnější analýzu a využití ortofota v širším spektru aplikací, včetně urbanistického plánování, monitorování životního prostředí a přesného zemědělství. V roce 2010 byla zavedena technologie digitální…
1618.txt	Terapeut dává tímto způsobem klientovi více šancí v bezpečném a přijímajícím prostředí porovnat svůj vlastní subjektivní svět s požadavky reality a najít konstruktivní cesty ke změně sociálního chování. Když Rogers aplikuje své atributy na vztah dvou lidí, hovoří o elementech mezilidské komunikace napomáhajících růstu. Ty mají obohacovat a podporovat mezilidskou komunikaci. Řadí mezi ně "schopnos…	Tento proces je klíčový pro terapeutický pokrok a umožňuje klientovi prozkoumat a pochopit své vnitřní světy. Empatie, opravdovost a bezpodmínečné přijetí jsou základem pro budování terapeutického vztahu, který je nezbytný pro úspěšnou terapii. Terapeut, který je schopen tyto atributy ztělesnit, poskytuje klientovi pocit bezpečí a důvěry, což je nezbytné pro otevřenou a upřímnou komunikaci. Empat…
604.txt	Ostatní ustanovení Věci a drobné předměty, které cestující ponechali ve vozidlech MHD, jsou v případě jejich nálezu uloženy na dispečinku v Poříční 1918, Česká Lípa, tel. 481368402. Dodatek k smluvním přepravním podmínkám IDOL pro zónu Jablonec nad Nisou platný pouze pro provozovatele MHD ČSAD JABLONEC NAD NISOU a. s., Dušní 112/16 Praha 1 Tento dodatek je nedílnou součástí smluvních přepravních …	Pověřená osoba dopravce je oprávněna vyloučit z přepravy cestujícího, který porušuje přepravní podmínky nebo se chová nevhodně vůči ostatním cestujícím či personálu dopravce. Pověřená osoba dopravce je povinna se při kontrole prokázat služebním průkazem a odznakem dopravce. Povinnosti dopravce: Dopravce je povinen zajistit bezpečnost a plynulost přepravy, udržovat vozidla v čistotě a technickém s…
85.txt	Na světě nic není perfektní, ani já nejsem perfektní, nemyslete si. Pořád je co zdokonalovat. A pokud sníte, tak vás vaše sny ženou dopředu. Já mám tolik snů a plánů, že se nikdy nudit nebudu. Limuzína zastaví. EMA: Už jsme u ateliéru, musíme přijít včas. Já všude chodím včas. Moje maminka říká, že přesnost je výsada králů. A samozřejmě i královen. 4. LINDA byt (Linda, Michal) Linda s Michalem po…	Modeling byl jen jedním z nich. Vždycky jsem chtěla cestovat, poznávat nové kultury a lidi. A to se mi díky modelingu splnilo. Ale mám i další sny. Ráda bych se věnovala charitativní činnosti. Pomáhat lidem, kteří neměli takové štěstí jako já. Vždycky mě fascinovala práce s dětmi, a tak bych ráda založila nadaci, která by podporovala vzdělání a rozvoj dětí v chudých zemích. Věřím, že vzdělání je …
1753.txt	Holandští vědci jej vytvořili z masa, které v laboratoři vypěstovali z několika svalových buněk živých krav. Buňky rostly ve speciálním roztoku, který jim dodal živiny potřebné k tomu, aby se mohly množit a vytvořit svalová vlákna. Maso, které z nich slisovali, vědci okořenili, upekli, šoupli do žemle a dali ochutnat odborníkům. Špatně nebylo nikomu, ale také si nijak zvlášť nepochutnali - hambur…	Tento objev přináší nový pohled na schopnosti neandrtálců a jejich technologickou vyspělost, která byla dosud podceňována. Neandrtálci, kteří obývali Evropu a západní Asii před více než 200 000 lety, byli dlouho považováni za primitivní a méně inteligentní než jejich současníci Homo sapiens. Avšak nálezy jako tyto ukazují, že měli vysoce rozvinuté dovednosti a byli schopni vytvářet nástroje, kter…
1027.txt	Tato ustanovení zvláštní části trestního zákoníku konkretizují obecný pojem trestného činu vymezený v § 13 odst. 1, odlišují trestné činy navzájem, odlišují je od správních a jiných deliktů a stanoví za ně příslušné sankce. 1) Trestné činy, z nichž je každý uveden svým názvem, jsou členěny ve třinácti hlavách zvláštní části trestního zákoníku. Jednotlivé trestné činy jsou popsány jejich typickými…	Tato část zákoníku je rozdělena do několika hlav, přičemž každá hlava se věnuje specifickým druhům trestných činů. První hlava, která je předmětem tohoto článku, se zaměřuje na trestné činy proti životu a zdraví. 1.1 Trestné činy proti životu Trestné činy proti životu jsou jedny z nejzávažnějších trestných činů, které mohou být spáchány. Patří sem především vražda, zabití, usmrcení z nedbalosti a…
625.txt	Klempířské prvky jsou dožilé (žlaby a svody odvodnění, oplechování říms, atik, oplechování balkonů, lemování u štítu, oplechování parapetů), oplechování hřebene štítu k čp. 72 nemá přesah přes líc zdiva a způsobuje zatékání vody do omítky. Kamenické prvky – sokl hranolového pilíře 1. PP a předložené schody – mírné poškození vnější vlhkostí a sokl částečně poškozen vzlínající vlhkostí; umělý kámen…	Ad 2.3.2 Stavebně-technický průzkum severní fasády (do ulice) 1. PP-1. NP – omítka hranolového pilíře a výklenku poškozena vzlínající vlhkostí do výše 0,5m, drobná poškození od zatékající vody pod hřebenem, jinak bez významnějších vad, 2. NP – omítka hranolového pilíře poškozena z více než 20 %, drobná poškození omítek stěn do 5 %, 3. NP – drobná poškození omítek stěn do 5 %, omítka podhledu výše…
2136.txt	I proto byla hlavní dějová linka v některých knihách spíše vedlejší. Daleko více šlo o vykreslení onoho světa, té krásnější, barevnější a přetechnizovanější budoucnosti, která je ale spíše děsivá a krutá. Jak se ale blížil závěr, i Ellis se čím dál více soustředil na ústřední střet dvou silných individualit, z nichž každá zastává jiný pól dneška. Callahan reprezentuje brutálního demagoga s dokona…	Ellisův Transmetropolitan je nejen kritikou současné společnosti, ale i varováním před tím, kam by mohla směřovat, pokud se nebudeme mít na pozoru. Je to dílo, které nutí čtenáře přemýšlet a klást si otázky o svobodě, pravdě a moci. Kultura a umění v moderní době Kultura a umění hrají v moderní společnosti nezastupitelnou roli. Jsou nejen prostředkem zábavy, ale i nástrojem reflexe a kritiky spol…
1318.txt	Další novinkou je změna rozsahu souhlasu osoby adresáta s elektronickou fakturací. Do konce minulého roku platilo, že osoba, vůči které se zdanění uskutečňuje, musí souhlasit s vystavením elektronického daňového dokladu. Nově je třeba souhlasu nejenom s vystavením, ale i s použitím daňového dokladu v elektronické podobě. Je vhodné předem tento souhlas získat od svých odběratelů v písemné formě ta…	Tato flexibilita umožňuje společnostem přizpůsobit se různým situacím a potřebám, což může vést k efektivnějšímu řízení dokumentace a snížení nákladů spojených s archivací. Elektronická fakturace v praxi Implementace elektronické fakturace v praxi vyžaduje pečlivé plánování a přípravu. Společnosti musí zajistit, že jejich systémy jsou kompatibilní s novými požadavky a že zaměstnanci jsou dostateč…
851.txt	V domácí skupině teď sdílím hudbu a video, ale právě s tiskárnou si nevím rady. Jde to nějak? Ondřej Bitto: Pokud chcete svou vlastní tiskárnu sdílet s ostatními, musíte ji ve Windows 7 nejprve nalistovat prostřednictvím Centra zařízení a tiskáren v nabídce Start. Otevře se tím okno s přehledem všech dostupných tiskáren. Pro sdílení vybrané tiskárny na její ikonu klepněte ppzz pravým tlačítkem my…	Pokud se problém nevyřeší, můžete zkusit ručně nastavit DNS servery. Otevřete Ovládací panely, přejděte do Centra síťových připojení a sdílení, a poté klikněte na Změnit nastavení adaptéru. Pravým tlačítkem myši klikněte na své připojení a zvolte Vlastnosti. V seznamu položek vyberte Protokol IP verze 4 (TCP/IPv4) a klikněte na Vlastnosti. Zde můžete ručně zadat DNS servery, například 8.8.8.8 a 8…
1592.txt	Zaměstnavatel je povinen škodu nahradit, i když dodržel všechny předpisy a postupy (připomeňte si pojem "objektivní odpovědnost"). Zaměstnavatel se zprostí odpovědnosti, když prokáže, že škoda vznikla tím, že postižený zaměstnanec svým zaviněním porušil právní, nebo ostatní předpisy anebo pokyny k zajištění bezpečnosti a ochrany zdraví při práci, ačkoliv s nimi byl řádně seznámen a jejich znalost…	Zaměstnavatel je povinen nahradit zaměstnanci nejen skutečnou škodu, ale i ušlý zisk, bolestné a ztížení společenského uplatnění. V případě smrti zaměstnance v důsledku pracovního úrazu nebo nemoci z povolání je zaměstnavatel povinen poskytnout pozůstalým jednorázové odškodnění a náhradu nákladů na pohřeb. 5) Odpovědnost zaměstnavatele za škodu způsobenou třetím osobám Zaměstnavatel odpovídá za š…
1768.txt	K OBĚDU SE ŽÁCI z Evropy a Afriky scházejí nad piknikovými stoly – na škole studuje 600 mladých ze 63 zemí. NABÍDKA SPORTOVNÍCH AKTIVIT zahrnuje kromě lehké atletiky a fotbalu také kriket, ragby, tenis a golf. Rozmanitost vychází vstříc různým kulturám ŠKOLA PRO ŽIVOT: osnovy obsahují i 200 hodin sociální práce. Tholoana z Lesotha testovala zrak žáků okolních základních škol a obstarávala jim brý…	Nodder se usmál a s hrdostí v očích dodal: "To je přesně to, co chceme dosáhnout. Chceme, aby naši studenti nejen snili o lepší budoucnosti, ale aby ji také aktivně vytvářeli." V tu chvíli se ozval zvonek a do místnosti vstoupila mladá žena s hnědými vlasy, která nesla tác s čajem a sušenkami. "To je naše nová asistentka, Maria," představil ji Lowry. Maria se usmála a přikývla, než položila tác n…
1741.txt	DOBRÁ RADA Před příjezdem do Strážnice si raději loď telefonicky zamluvte (tel.: 603), zvláště o prázdninách je plavbu velký zájem. Loď si samozřejmě můžete na Baťově kanálu půjčit i jinde než ve Strážnici, ale já jsem udělal se zdejší půjčovnou lodí dobrou zkušenost. Osobní lodě, které jezdí buď na turistické vyjížďky, nebo i mezi městy na Baťově kanálu se do zdymadla vejdou jen taktak Vodník hl…	Každý sklep je unikátní a má svou vlastní atmosféru. Pokud máte rádi historii, určitě navštivte zámek Strážnice, který je obklopen krásným parkem a nabízí prohlídky interiérů i exteriérů. Včely a jejich fascinující svět Včely jsou neuvěřitelně fascinující tvorové, jejichž život a práce jsou plné zajímavých detailů. Například, včely mají schopnost komunikovat mezi sebou pomocí tance, což je jedine…
1812.txt	Víceúčelový batoh Nejen na piknik, ale i na prázdninové cestování se bude hodit batoh, do kterého se vejdou také příbory, plastové nebo papírové talíře a misky. 1290 Kč,, Barevné mlsání Velký výběr plastového nádobí, kelímků na jedno použití apod. nabízí IKEA. Čtyři hrnky za 29, misky za 39 Kč, papírové talíře 39 Kč za 10 kusů. Zdravé pití Kvalitní švýcarské lahve mají nově uzávěr - brčko. Více n…	Děti si mohou hrát na blízkém hřišti nebo v lese, zatímco vy si dopřejete zasloužený odpočinek. A nezapomeňte na knihu, kterou jste si už dlouho chtěli přečíst. Piknik je ideální příležitost k tomu, abyste se ponořili do světa literatury. Rodinné tradice Rodinné tradice jsou důležitou součástí našeho života. Pomáhají nám udržovat pouta mezi generacemi a vytvářejí vzpomínky, které si budeme pamato…
620.txt	Z více než poloviny šlo o novinky (27 titulů). Celkový obrat v roce 2010 (prodej, výměna, dary) – 3 Kč – je ve srovnání s rokem 2009 (2 Kč) vyšší o více než 300 Kč. Sníží-li se částka o odpis publikací provedený v roce 2009, je srovnání výkonů ještě příznivější – celkový obrat se v roce 2010 zvýšil o cca 984 Kč. V roce 2010 bylo provedeno snížení skladu o starší tituly, které byly převedeny či vr…	Byly vytvořeny nové propagační materiály, včetně plakátů, letáků a online bannerů, které byly distribuovány na fakultě i mimo ni. Dále byla posílena spolupráce s knihkupectvími a knihovnami, což vedlo k širšímu rozšíření publikací mezi čtenáře. Ediční referát také zorganizoval několik autorských čtení a diskusí s autory, které se setkaly s velkým zájmem veřejnosti. Tyto akce nejenže přispěly k pr…
1749.txt	Příběh pojednává o Malachi Rectorovi, prodavači se starožitnostmi, kterému jednoho dne vyhoří celý obchod. Když už si Malachi myslí, že je vše ztraceno, objeví se tajemný miliardář Amble Dexter, který mu nabídne, aby vyšetřoval podivné případy. Jenže ouha. Nic není takové, jak to vypadá. Zkrátka tohle bude mysteriózní a tajemné se vším všudy – jak to máme rádi. Snad hra dopadne dobře. Poslední ad…	Moebius slibuje napínavý příběh plný záhad a nečekaných zvratů, jak jsme u Jane Jensen zvyklí. Hlavním hrdinou je Malachi Rector, geniální historik a obchodník s uměním, který má schopnost odhalovat skryté souvislosti mezi minulostí a přítomností. Jeho talent ho zavede do spletitého příběhu, kde bude muset čelit nebezpečným protivníkům a odhalit tajemství, které může změnit svět. Hra se odehrává …
1565.txt	Poskytovatel je tak povinen přijmout při vedení a uchovávání taková opatření, aby nemohlo dojít k neoprávněnému nebo nahodilému přístupu k osobním údajům, k jejich změně, zničení či ztrátě, neoprávněným přenosům, k jejich jinému neoprávněnému zpracování, jakož i k jinému zneužití. V ZOOÚ je upraveno, že je možné zpracovávat osobní údaje pouze se souhlasem subjektu. Výjimkou, kdy není nutný souhla…	Tato dokumentace obsahuje osobní údaje pacientů, které jsou chráněny zákonem. Zdravotnické zařízení je povinno zajistit, aby k těmto údajům měly přístup pouze oprávněné osoby a aby byly tyto údaje chráněny před neoprávněným přístupem, ztrátou, zničením nebo zneužitím. Zdravotnická dokumentace musí být vedena v souladu s právními předpisy a musí obsahovat všechny potřebné údaje o zdravotním stavu …
1820.txt	Potom tužkou v barvě královské modři veďte linky kolem horního okraje víček (B). Zdůrazněte spodní okraj víček perleťovým tyrkysem (C) a oční záhyb a vnější víčka naličte stejnou tužkou (D). Pohyblivé víčko vymalujte tužkou malinové barvy (E). Potom tmavofialovou namalujte špičatý "háček" mezi vnitřním očním víčkem a obočím (F) a rozetřete ho vatovou tyčinkou (G). Nyní zjemněte všechny přechody t…	K tomu budete potřebovat tužky na oči v různých barvách, oční stíny a samozřejmě trochu trpělivosti. Začněte tím, že si na víčko nanesete základní barvu, například světle modrou nebo zelenou. Poté přidejte tmavší odstíny do vnějšího koutku oka a jemně je rozetřete směrem dovnitř. Nakonec použijte třpytivé oční stíny, které dodají vašemu pavímu oku ten správný lesk. Když máte základ hotový, vezmět…
1139.txt	Tento trend směřující k větší mobilitě se značně odráží i v požadavcích jednotlivých SME společností na CRM systémy. Většina CRM systémů dnes ve větší či menší míře tento přístup zohledňuje. V současnosti však vidíme značný příklon ke sdílení informací ze systému samotného a jeho více či méně pasivní konzumaci na úkor aktivního využívání takového mobilního přístupu k zefektivnění například obchod…	Mobilní přístup k CRM systémům se stává nezbytností, protože umožňuje zaměstnancům přístup k důležitým informacím kdykoliv a kdekoliv. To je klíčové pro zajištění rychlé a efektivní komunikace se zákazníky a obchodními partnery, což může výrazně ovlivnit úspěch firmy. Dalším důležitým aspektem je integrace CRM systémů s dalšími podnikových systémy, jako jsou ERP (Enterprise Resource Planning) neb…
2056.txt	Z toho jsem v šoku! On se ještě prsí, že nepracoval pro StB. A jak se dostal k tomu majetku? Svojí moudrostí a schopnostmi? Asi jako Juraj Široký. Toho byste nechtěli k vám do republiky?" Díky … "My vám ho pošleme. Ještě se vrátí Kožený a budete komplet." Máte vysvětlení pro Babišův politický úspěch v Česku? "Když lidé nevědí, o koho jde, jsou snadno manipulovatelní. A tito lidé jsou přímo super …	Andrej Babiš je člověk, který se dokázal prosadit v byznysu a nyní se snaží uplatnit své metody i v politice. Je to takový český Donald Trump. Má obrovské finanční prostředky, které mu umožňují ovlivňovat média a veřejné mínění. Jeho hnutí ANO se prezentuje jako alternativa k tradičním politickým stranám, což je pro mnoho lidí přitažlivé. Ale otázkou zůstává, zda jeho metody a přístup jsou skuteč…
1117.txt	Prostor mezi šasi a podlahou by měl být co nejmenší, aby nehrozilo přejetí nohou. Současně by obsluha měla být v takové vzdálenosti, aby dobře viděla na vidlice a náklad. Je-li vozík vybaven sklopnou stupačkou pro spolujízdu obsluhy, musí být oj kratší, modely bez stupačky mohou mít řídicí oj delší. POHODLNÉ OVLÁDÁNÍ A PRAKTICKÁ ŽELVA Na řídicím rameni jsou umístěné další důležité ovládací prvky …	Tento systém nejen zvyšuje bezpečnost, ale také umožňuje sledovat a analyzovat pracovní výkon jednotlivých operátorů, což může být užitečné pro optimalizaci pracovních procesů a zlepšení efektivity. Další důležitou součástí moderních ručně vedených vozíků je systém automatického vypnutí. Tento systém zajišťuje, že pokud obsluha uvolní řídicí rameno nebo se vzdálí od vozíku, vozík se automaticky z…
575.txt	Limitování velikosti bytu, který smí být pronajat jednočlenné a vícečlenné domácnosti, zajišťuje, že domácnostem z cílové skupiny budou poskytovány pouze přiměřené byty. Ustanovení odstavce 5 řeší situaci, kdy byt postavený s dotací podle tohoto nařízení je dočasně prázdný a obec neeviduje žádného žadatele o bydlení z cílové skupiny vymezené v odstavcích 1 až 4. Za této situace se umožňuje pronaj…	Obec tak má možnost zohlednit individuální situaci nájemce a jeho domácnosti a rozhodnout o prodloužení nájemní smlouvy na další období. Tento mechanismus umožňuje pružně reagovat na změny v příjmové situaci nájemců a zároveň zajišťuje, že byty postavené s dotací budou dlouhodobě sloužit těm, kteří je skutečně potřebují. K § 6 Toto ustanovení upravuje způsob, jakým budou dotace poskytovány. Dotac…
1539.txt	Egypťané však po dobu pěti tisíciletí mnohem více lpěli na poloprůsvitných hnědě oranžových karneolech, které v sobě mají něco ze slunce a medu: objevují se jak na mladších beduínských špercích, tak na osmanských pečetních prstenech ještě v 19. století. Neznám jiný kámen s tak dlouhou a dodnes živou kulturní kontinuitou. Jeho hlavním starověkým zdrojem bylo nejspíše okolí Rajpiply v indickém Gudž…	Tyto nálezy svědčí o tom, že acháty a jiné křemité hmoty byly ceněny již v dávných dobách a jejich krása a trvanlivost je činily ideálními pro výrobu šperků a amuletů. V průběhu staletí se techniky zpracování achátů zdokonalovaly. Římané byli mistři v řezání a leštění těchto kamenů, což dokládají nádherné intaglie a kameje, které se dochovaly do dnešních dnů. V raném středověku se acháty staly ob…
1564.txt	Roztoky barbitalu sodného a kyseliny diethylbarbiturové se smíchají v poměru 83:17. 30 % Methanol ve vodě: se připraví smícháním 150 ml methanolu s 350 ml destilované vody. Barvící lázeň pro acetát celulózy: 1 g amidočerni 10 B se rozpustí ve směsi 20 ml koncentrované kyseliny octové a 180 ml methanolu. Směs se zfiltruje přes papírový filtr. Barvící směs pro agarozový gel: 2,5 g Amidočerně 10 B s…	Pracovní roztok se získá ředěním vodou 1:3. 8.5.1.2 Chemikálie - Bromkresolová zeleň - Měďnaté ionty - Agaróza - Acetát celulózy - Diethylbarbiturát sodný - Kyselina citronová - Destilovaná voda 8.5.2 Postup 1. Příprava vzorků: Krevní sérum se získá centrifugací plné krve při 3000 otáčkách za minutu po dobu 10 minut. Sérum se oddělí a uchová při teplotě 4 °C. 2. Příprava gelu: Agaróza se rozpustí…
1642.txt	Krásnou korunu mají rovněž okrasné jabloně. Například je to odrůda, Hillieri'. Své kouzlo mají i odrůdy třešně pilovité neboli sakury (Prunus serrulata). Třeba odrůda, Kanzan' má v mládí trychtýřovitou korunu, která později nabývá široce rozložitého tvaru. Tvarované živé ploty z buku lesního (Fagus sylvatica, Atropurpurea') jsou velkým hitem Petr Jelínek na své produkční zahradě Katalpa trubačovi…	Její velké srdčité listy a bílé květy s jemným nádechem fialové barvy přitahují pozornost a dodávají zahradě exotický nádech. Dalším zajímavým druhem je javor dlanitolistý (Acer palmatum), který se vyznačuje jemně členěnými listy a nádherným podzimním zbarvením. Tento strom je ideální pro japonské zahrady nebo jako solitér v moderních zahradních úpravách. Petr Jelínek se také zaměřuje na pěstován…
1758.txt	Je nějaký biologický rozdíl? "Ne takový, aby stál za řeč," říká Marion Nestleová, profesorka výživy z New York University. "Každý by měl raději jíst méně obojího." Největší konzumenti sirupu s vysokým obsahem fruktózy Spojené státy 23 Mexiko 15 Kanada 10 Argentina 8 J. Korea 7 roční spotřeba v kilogramech na osobu, 2011největší konzumenti NGM ART. ZDROJ: USDA cukroví košíček Národní den sladkých …	HFCS se stal nepostradatelnou složkou v potravinářském průmyslu, protože umožňuje výrobcům snížit náklady a zároveň zvýšit sladkost svých produktů. Tento sirup se nachází v široké škále potravin, od pečiva a cereálií až po omáčky a nápoje. Jeho všudypřítomnost v moderní stravě je jedním z hlavních důvodů, proč se obezita a cukrovka staly tak rozšířenými problémy. Nick Scurlock, mladý šéfkuchař, k…
1622.txt	Rivalita vznikla hlavně proto, že MOB cítil, že by otázku kandidatury měl nastolovat sám, a především Budapešťské olympijské hnutí žádalo o finanční podporu firmy, které podporovaly Maďarský olympijský výbor. Pokud by hnutí organizovalo olympijské hry, případné zisky by plynuly jemu. V roce 2002 se k moci dostali socialisté, zároveň se ekonomická situace země začala horšit. V důsledku toho pozice…	Přestože myšlenka pořádání olympijských her v Budapešti byla lákavá, obavy z finanční náročnosti a organizačních výzev byly značné. Vedení Maďarského olympijského výboru, včetně jeho předsedy Zsolta Borkaiho, se obávalo, že by takový projekt mohl přetížit státní rozpočet a odklonit prostředky od jiných důležitých oblastí, jako je zdravotnictví a školství. Navzdory těmto obavám se BOM nevzdávalo a…
1841.txt	Hodí se na společenské události a na den tuto sukni 'zevšedníte' tričkem. ÁČKOVÁ Klasický střih, který sluší každé ženě. Stačí jen zvolit délku podle chuti a výšky vaší postavy. Letos vedou velmi barevné a nosí se kapsy. Mýty O OPALOVÁNÍ Víte, že opalování není zdravé, ale zároveň bez pobytu na sluníčku nemůžete být? Poradíme vám, jak si dopřát paprsků, aniž by vám to ublížilo. Čtěte, jaké jsou n…	Plisovaná sukně se skvěle hodí k jednoduchým topům a elegantním botám na podpatku. Pokud chcete dosáhnout ležérnějšího vzhledu, zkombinujte ji s teniskami a volným tričkem. MÓDNÍ TIPY PRO KAŽDÉ ROČNÍ OBDOBÍ Jaro:Jaro je obdobím, kdy se příroda probouzí k životu a my můžeme začít experimentovat s barvami a vzory. Pastelové barvy, květinové potisky a lehké materiály jsou ideální volbou. Sukně s kvě…
2091.txt	Analytici odhadují, že ECB může s něčím takovým začít už v září či říjnu, i když zřejmě ne hned na plný plyn. Vedení ECB totiž trápí skutečnost, že inflační očekávání v eurozóně (0,3 procenta) jsou již delší dobu hluboko pod inflačním cílem (dvě procenta), a co je horší, hrozí, že tento stav může trvat i pět let. Dále Draghi pravil, že rozpočtová politika se musí připojit k měnové politice a bojo…	Tento krok by znamenal, že ECB by začala pumpovat peníze přímo do ekonomiky, což by mělo za cíl zvýšit inflaci a podpořit růst. Draghi také zdůraznil, že fiskální politika musí hrát větší roli při podpoře ekonomiky, což je jasný signál směrem k Německu, které je známé svým důrazem na úsporná opatření. Německo, jako největší ekonomika eurozóny, má klíčovou roli v určování směru evropské hospodářsk…
1800.txt	HEREC JIŘÍ BARTOŠKA U Bartošků jsou už léta věrni plemenu jezevčík, v Čechách velice oblíbenému. Pejsek si nemůže stěžovat - chodí s páníčkem všude, i na křty knih. TANEČNÍK YEMI AD Na psí charitativní módní přehlídce to slušelo sympatickému tanečníku i jeho malému kamarádovi. Barevné sladění vždy funguje! HEREČKA KATEŘINA HERČÍKOVÁ Svého voříška Punťu vzorně hýčká. Než vyrazí do společnosti, Pun…	Marta se netají tím, že její psi jsou pro ni jako děti a věnuje jim veškerou svou lásku a péči. A tak se stalo, že jednoho dne, když se Marta vracela z koncertu, našla na prahu svého domu malého, zuboženého pejska. Byl to malý, špinavý a vyhublý tvor, který se třásl zimou a strachem. Marta ho okamžitě vzala do náruče a odnesla domů. Dala mu jméno Kašpar a od té doby se stal nedílnou součástí její…
2203.txt	Prodejci bytů hlásí, že kvůli krizi ubývá Rusů, kteří si v Praze pořizují byty. Zvláště movití ruští klienti ale naopak začali nakupovat české rezidence více. Rusové dosud tvoří nejpočetnější zahraniční skupinu, která si tuzemské byty kupuje. Jen za novostavby utratí ročně přes miliardu korun. To je zhruba desetina trhu. "V březnu došlo k prudkému poklesu poptávky ze strany rusky mluvící klientel…	Investoři z těchto zemí, kteří v minulých letech hojně nakupovali luxusní byty a komerční prostory v české metropoli, nyní zvažují své další kroky. Nejistota a ekonomické sankce vedly k poklesu zájmu o nové investice a někteří dokonce začali prodávat své nemovitosti. Realitní makléři hlásí, že počet ruských a ukrajinských klientů se snížil o více než polovinu. 'V posledních letech tvořili Rusové …
2021.txt	I když je teď naše pozice horší, ještě se o to porveme. Uděláme všechno, abychom sérii otočili," slíbil na klubovém webu. Večer se uvidí … Jedu vyhrát, ne si zahrát Hokej Reprezentace začala s přípravou v Brně a přišla o Krepse ALEŠ HEMSKÝ JE FIT A TĚŠÍ SE NA ŠAMPIONÁT. "JSEM STARŠÍ, ASI ZRALEJŠÍ," ŘÍKÁ Zápasů odehrál stejně jako za předchozí dvě sezony dohromady, operovaná ramena dělají dobrotu.…	Musíme se semknout a bojovat až do konce. V hokeji se může stát cokoliv, a dokud je šance, musíme ji využít. Věřím, že máme na to, abychom sérii otočili a udrželi se v extralize,' dodal odhodlaně. V kabině Mladé Boleslavi panuje napjatá atmosféra. Hráči si uvědomují, že jsou na pokraji propasti, ale zároveň vědí, že mají schopnosti a zkušenosti, aby se z této situace dostali. Trenér František Výb…
1292.txt	Oblast podpory IT a jejich provozování se tak stává kritickým nástrojem rozhodujícím o úspěchu či neúspěchu na trhu. Na rychle se měnícím energetickém trhu musejí dnes dodavatelé energií především: – Vzdělávat zákazníky s cílem usnadnit jim adaptaci na nové technologie. – Zvyšovat úroveň spolehlivosti, ochrany a bezpečnosti. – Podporovat nové produkty a služby. – Zajišťovat plánovaný finanční obr…	Chytrá síť je koncepce, která integruje moderní komunikační a informační technologie do tradiční energetické infrastruktury, čímž umožňuje efektivnější a flexibilnější řízení energetických toků. Tento přístup zahrnuje nejen modernizaci stávajících sítí, ale také zavádění nových technologií, jako jsou inteligentní měřiče, automatizované distribuční systémy a pokročilé systémy pro řízení spotřeby e…
1897.txt	Pro zájemce, které fascinuje dílo Van Gogha, je to možnost, jak se dostat co nejblíže originálu." Muzeum chce i nadále cílit na asijský trh – především globalizovaná velkoměsta Singapur, Tokio, Peking. Nutno připomenout, že právě asijský svět je kopírováním fascinován a v reprodukování čehokoli od uměleckých děl po malebná evropská městečka nevidí problém. Se snadnou dostupností špičkových reprod…	Bylo to jako kdybychom přivezli samotného Van Gogha, ' říká Rüger s úsměvem. ' A to je jen začátek. Plánujeme podobné výstavy i v dalších asijských metropolích. ' Zatímco v Evropě a Americe se stále vedou debaty o etice a hodnotě reprodukcí, v Asii se zdá, že trh je připraven přijmout tuto technologii s otevřenou náručí. ' Lidé zde mají jiný přístup k umění. Pro ně je důležitější přístupnost a mo…
1559.txt	Tím diabetologie předešla mnoho dalších oborů, např. v moderní době hematologii. Otevřela tak problém, který se objevuje v medicíně v celé řadě dalších oborů: péče o pacienty, kteří byli akutní a pravděpodobně by před 40 lety všichni zemřeli na hematologickou malignitu, a z nichž se stali chroničtí nemocní, či pacienty, kteří by zemřeli na infarkt myokardu a jimž byla provedena angioplastika, a j…	Kimmelstiel a Wilson tedy nejenže popsali první chronickou komplikaci diabetu, ale také otevřeli dveře k dalšímu výzkumu, který se zaměřil na prevenci a léčbu těchto komplikací. Další významný objev přišel v roce 1941, kdy Charles Best a jeho tým objevili, že inzulín může být stabilizován přidáním zinku. Tento objev vedl k vývoji prvních dlouhodobě působících inzulínů, které umožnily pacientům s …
1715.txt	Socha, kterou v roce 1981 během oslav Dne vítězství odhalil Leonid Brežněv, se nachází na pravém břehu řeky Dněpr. Žena třímající v rukou šestnáctimetrový meč a štít o váze třinácti tun je součástí Národního muzea historie Velké vlastenecké války (1941–1945). S postamentem, ve kterém se nachází muzeum, dosahuje monumentální dílo výšky 102 metrů. Oproti většině buddhistických soch Ušiku Daibucu ne…	Socha Krista Spasitele, známá také jako Cristo Redentor, byla postavena na počest stého výročí brazilské nezávislosti. Její rozpažené ruce, které symbolizují mír a přijetí, se staly ikonickým obrazem, který přitahuje miliony turistů ročně. Historie a Význam Soch Sochy, které jsme zmínili, nejsou jen monumentálními díly umění, ale také nositeli hlubokých kulturních a historických významů. Každá z …
1233.txt	Odpovědi na řadu otázek najde v knize i ostatní uživatelská veřejnost. V neposlední řadě může kniha sloužit i jako srozumitelná pomůcka studentům odborných škol. Logo časopisu září nejenom na odborných akcích v oboru, ale také na akcích společenských nebo studentských. Na plesu zeměměřičů nebo na Geopárty 2011 jsme pouhým mediálním partnerem, ale u seminářů o budoucnosti našeho oboru jsme spolupo…	Minimálně polovinu bych mohl opsat i do tohoto čísla. Budoucnost zeměměřictví a KN je možná ve hvězdách, ale 50 odborníků z našeho oboru se ji minulý rok snažilo vtěsnat do Koncepce rozvoje našich oborů do roku 2016. Takřka půlka týmu byla z rezortu ČÚZK, zbytek ze soukromých firem a pár autorů i ze škol a výzkumu. Očekávám tedy, že vznikla zasvěcená studie, která může každému napovědět, kterým s…
1763.txt	To se navíc počítá pro celý tým, takže si sólovou akci opravdu nedáte. Úkoly jsou zcela jedinečné pro každou mapu. Jeden zápas Heroes of the Storm by měl trvat zhruba 20 minut a bude to hodně agresivní a akční jízda. Pokud vás hra zaujala, můžete si vyzkoušet otevřenou betu. Stačí jít na stránky heroesofthestorm. com a přihlásit se. Kdy hra vyjde, zatím nevíme, ale doufáme, že to bude brzy. Tohle…	Například mapy mají různé cíle, které mohou výrazně ovlivnit průběh hry. Hráči tak musí nejen bojovat proti nepřátelskému týmu, ale také plnit úkoly na mapě, aby získali výhodu. Tato dynamika přidává do hry další vrstvu strategie a taktiky, což by mohlo přilákat jak nové hráče, tak i veterány žánru. Platforma: PC Další očekávanou hrou je Watch Dogs. Tato hra od Ubisoftu slibuje otevřený svět plný…
1839.txt	Co na sebe prozradila? Jsem … hodně spací. Často se stane, že nemám šanci se dost vyspat, protože někdy se z koncertu vracím až po půlnoci a ráno musím brzy vstávat, ale vždy se to snažím nějak dospat. Na turné Horehronie... se mohou lidé těšit na velkolepý program, ve kterém zazpívám i svůj zbrusu nový singl Navždy, k němuž jsem natočila krásný videoklip. Budu samozřejmě zpívat i své nejznámější…	Kristina je známá svým energickým vystupováním a charismatem, které dokáže přenést na publikum. Její koncerty jsou vždy plné emocí a nezapomenutelných zážitků. Podzimní móda: Co se nosí? Podzim je ideální čas na to, abyste si osvěžili svůj šatník. Letos jsou v módě teplé barvy jako hořčicová, vínová, tmavě zelená a hnědá. Nezapomeňte na vrstvení, které je nejen praktické, ale i stylové. Kombinujt…
1830.txt	Lepší ochranu vám poskytne oblečení bavlněné, barevné nebo tmavé. Naopak bílé chrání míň. 14. Pozor na oči i hlavu Nezapomínejte, že během slunečných dnů potřebují ochranu i vaše oči a taky pokožka na hlavě, hlavně pokud nosíte vlasy učesané na pěšinku. Letní klobouky tedy rozhodně nejsou od věci. 15. Zklidněte pokožku I když nejste spálení, potřebuje vaše pokožka po pobytu na slunci zklidnit a o…	Oblečení jako ochrana Kromě opalovacích krémů je důležité myslet i na vhodné oblečení. Lehké, světlé a volné oblečení z přírodních materiálů, jako je bavlna nebo len, poskytuje dobrou ochranu před slunečními paprsky. Nezapomeňte také na klobouk s širokou krempou a sluneční brýle s UV filtrem, které ochrání vaše oči. 14. Hydratace je klíčová Během slunečných dní je důležité dbát na dostatečný příj…
1034.txt	Do této kategorie můžeme zařadit nesprávné zpracování pokynu uživatele, únik neveřejných údajů nebo zneužití či neautorizovaný přístup do internetového bankovnictví. Tato rizika jsou spojená s nedokonalostí nebo nesprávnou implementací informačních systémů banky nebo v nedostatečném monitoringu ze strany banky. Avšak nejen nedokonalost informační technologie je pro banky rizikem. Je nutné zmínit …	Toto riziko zahrnuje selhání vnitřních procesů, lidské chyby, systémové chyby a vnější události, které mohou negativně ovlivnit schopnost banky poskytovat své služby. Banky musí proto investovat do robustních IT systémů, které jsou schopny odolat kybernetickým útokům a zajistit nepřetržitý provoz. Důležitou součástí je také školení zaměstnanců, aby byli schopni rozpoznat a reagovat na potenciální…
1142.txt	Jeho proslovy vysílané online po internetu se objevovaly v hlavním televizním zpravodajství, média o jeho výrobcích psala bez placené reklamy, lidé je kupovali, i když za ně museli vydat podstatně více peněz a vzdát se řady pokročilých funkcí. Škarohlídové hovořili o náboženství (a Stevovi jako iPapeži) nebo Apple ovcích ochotných následovat svého iPasáka kamkoliv. Typické oblečení do černého rol…	Jeho charismatické vystupování a schopnost přesvědčit ostatní byly klíčové pro úspěch Applu. Bohužel, v roce 2011 svět zasáhla smutná zpráva o jeho úmrtí. Steve Jobs podlehl rakovině slinivky, se kterou bojoval několik let. Jeho odchod znamenal pro Apple velkou ztrátu, ale firma se dokázala udržet na vrcholu díky pevným základům, které Jobs vybudoval. Po Jobsově smrti převzal vedení společnosti T…
1750.txt	Budou si ale ještě muset B počkat – zatím se obří se vzducholoď vznesla jen pár metrů nad zem. Jaká bude de PS4 Konečně jsme se dozvěděli něco o PlayStation 4. Podle únorové konference společnosti Sony otevře nová konzole dveře vývojářům hardwarovou architekturou, která je podobná PC a obsahuje osm gigabajtů megarychlých pamětí GDDR5. Pozadu nezůstávají ani grafické a centrální procesory, které b…	Vzducholoď je navíc vybavena moderními navigačními a komunikačními systémy, které umožňují její přesné řízení i v náročných podmínkách. Testovací lety probíhaly v Kalifornii a podle vyjádření zástupců společnosti Aeroscraft byly velmi úspěšné. Dragon Dream by měl být plně operativní do konce příštího roku. Tajemství starověkých pyramid Pyramidy v Gíze fascinují lidstvo již po tisíciletí. Tyto mon…
1790.txt	Tak jako si do auta musíte načepovat ten správný benzín, k antibiotikům si musíte pořídit vhodná probiotika. Může se totiž stát, že když si je koupíte jen tak od oka, nebudou vůči antibiotikům, které užíváte, rezistentní. Tím pádem vůbec nemá smysl je užívat, protože mají za úkol ochránit střevní mikrofl óru před antibiotiky, které zatočí nejen se škodlivými bakteriemi, ale také s těmi, které těl…	Ta zároveň omlouvá šéfredaktorku Lucii, která se u doktora zdržela trochu déle. To není morová epidemie v Kondici, ale náš běžný pracovní den. Každé číslo s námi konzultuje kolem třiceti odborníků: doktoři, docenti, profesoři, asistenti. Farmaceuti, fyzioterapeuti, výživoví poradci, trenéři. Ptáme se jich na věci, které nevíme a občas i na věci, které jsou novinkou i pro ně samotné. Žádný článek,…
2001.txt	KLIMKOVICE - Blesk z čistého nebe. Jméno třiašedesátiletého experta Vladimíra Vůjtka, který už v ruské KHL slavil úspěchy s Jaroslavlí, Kazaní i moskevským Dynamem, sice padalo při takřka jakémkoliv odvolání trenéra z ruského klubu. Ale zkušený kouč se z rodinného domku v Klimkovicích jen usmíval. "Čekám na tým, který by pro mě byl opravdu zajímavý." A to Jaroslavl rozhodně je. Před devíti lety t…	Věřím, že se nám podaří navázat na úspěchy z minulých let," prohlásil Vůjtek na letišti před odletem. Vůjtek, který v minulosti vedl i českou reprezentaci, se do Ruska vrací po dvouleté pauze. "Měl jsem několik nabídek, ale Jaroslavl je pro mě srdeční záležitost. Věřím, že se nám podaří znovu vybudovat silný tým," dodal zkušený kouč, který v minulosti vedl také Dynamo Moskva a Avangard Omsk. V Ja…
1939.txt	Nyní je ale život Bartošové opět zalit sluncem! Přišlo z jihu a jmenuje se Domenico Martucci... "Po jeho boku jsem konečně zase šťastná," rozplývala se zpěvačka, která si ve čtvrtek večer s 34letým italským hrabětem poprvé vyšla do společnosti a všem dávala najevo, že tentokrát je to opravdu "osudová" láska. Ale na jak dlouho? Spolu na pódiu, ale jen na zkoušku. Společný duet Iveta a Domenico pře…	Klinika mi vždycky pomohla, a tak jsem ráda, že jim teď mohu něco vrátit,' svěřila se Iveta s úsměvem. 'Navíc, když se cítím dobře a vypadám dobře, je to pro mě i pro mé fanoušky jenom plus,' dodala. Iveta Bartošová, která se v posledních letech potýkala s řadou osobních i profesních problémů, se nyní snaží znovu postavit na nohy. Její kariéra, která kdysi zářila jako hvězda na českém hudebním ne…
1146.txt	Laicky řečeno, pokud by si byl poskytovatel hostingu vědom "důležitosti" dat uložených na jeho serveru a jejich významu pro uživatele a předpokládal, že může dojít například nedostatečným zabezpečením serverů k jejich ztrátě, pak za takovou škodu bude odpovídat. Samozřejmě v limitech sjednaných ve smlouvě. Tato předvídatelnost bude vždy posuzována individuálně ve vztahu ke konkrétnímu porušení sm…	Toto ustanovení je klíčové pro posouzení odpovědnosti poskytovatele za škodu, neboť umožňuje omezit náhradu škody pouze na ty případy, kdy bylo možné předvídat vznik škody při běžné péči a obezřetnosti. Smluvní pokuta a její uplatnění v praxi Smluvní pokuta je nástrojem, který má za cíl motivovat smluvní strany k plnění jejich povinností a zároveň poskytuje určitou jistotu pro případ porušení sml…
923.txt	Mnohé texty té doby charakterizovala nedostatečná věcnost, chabá faktografická hutnost, přebujelá literárnost. Ale zpět k Hoffmeisterovi. Jeho záliba v cestování se tedy projevovala i na stránkách Lidových novin – ostatně již velmi záhy po prvních autorových publikacích v nich. V září 1924 vysokoškolský student práv A. H. zveřejňuje reportáže o cestě na univerzitu v Cambridge, první říjnový den n…	Jeho umělecké ambice se projevovaly i v oblasti výtvarného umění, kde se stal uznávaným karikaturistou a ilustrátorem. Jeho kresby byly často publikovány v různých časopisech a novinách, kde svým ostrým perem a bystrým okem dokázal zachytit podstatu doby a jejích protagonistů. Hoffmeisterovy karikatury byly nejen vtipné, ale také hluboce kritické, což mu vyneslo uznání i nepřátele. V roce 1934 se…
1644.txt	Dům stojí v horní části rozlehlého, mírně svažitého obdélníkového pozemku s výhodnou orientací ke světovým stranám, u vjezdu je umístěna samostatná garáž. Přístup na pozemek vede ze severovýchodu, obytné místnosti jsou orientovány jižním směrem a mají krásný výhled. Dům je částečně podsklepen, ze suterénu se vystupuje po jednoramenném schodišti do haly v přízemí, kde se nachází kuchyň, jídelna, p…	Colin Gold se rozhodl zachovat původní charakter domu, ale zároveň jej přizpůsobit moderním požadavkům na komfort a estetiku. Výsledkem je harmonické spojení tradičních prvků s moderními materiály a technologiemi. Rekonstrukce s respektem k historii Při rekonstrukci bylo nutné pečlivě zvážit každý zásah, aby nedošlo k narušení historické hodnoty objektu. Colin Gold se rozhodl pro citlivý přístup,…
1255.txt	Dělala jsem to jednak z nedostatku jiné "zábavy", jednak z odborného zájmu. Tímto projevem profesionální deformace bývá postiženo více zdravotníků. Tak například Marta Staňková si v průběhu vlastní hospitalizace "dělala poznámky a při tom přemýšlela, zda na bezchybném chování zdravotnického personálu vůči vlastní osobě, ale i vůči ostatním pacientům má nějakou zásluhu i její celoživotní pedagogic…	Mým cílem bylo nejen sledovat kvalitu poskytované péče, ale také analyzovat chování zdravotnického personálu a jejich interakce s pacienty. Výsledky mého pozorování byly často překvapivé a někdy i znepokojivé. Jedním z prvních zařízení, které jsem navštívila, byla ortopedická ambulance v městské nemocnici. Při příchodu mě přivítala recepční, která se zdála být zaneprázdněná a poněkud podrážděná. …
1926.txt	Kdo by nebyl? Virtuální Petr Čech si v reálu přijde na slušný balík. ČEŠI V AKCI ANGLIE Tomáš Rosický odkopal za Arsenal posledních 33 minut, dostal žlutou kartu a jeho tým prohrál doma s West Bromwichem 2:3. NĚMECKO Michal Kadlec nahrál na první branku Leverkusenu, jenž deklasoval Stuttgart 4:1. David Jarolím odehrál za Hamburk celé drama v Brémách. HSV dohnal ztrátu 0:2, ale nakonec 2:3 rupnul.…	Je to skvělá možnost, jak se přiblížit fanouškům a zároveň si užít trochu zábavy mimo hřiště,' řekl Čech s úsměvem. 'Navíc je to skvělý způsob, jak propagovat fotbal mezi mladými lidmi, kteří tráví hodně času u počítačových her.' 28. září Zázrak v Edenu! Slavia porazila Plzeň 2:1 a Jarolím zůstává! PRAHA - Kdo by to byl řekl? Po sérii neúspěchů a ultimát, která visela nad hlavou trenéra Karla Jar…
1840.txt	Letos tam přijedou přední zástupci electroswingu The Parov Stelar Band, kteří pobořili kdejaký evropský stadion. Vedle nich pak zahrají legendy The Subways, z Jamajky přijede charismatický Anthony B, z Británie taneční Dub Pistols nebo Dreadzone. ZAUJALO NÁS LINKIN PARK – THE HUNTING PARTY Pardálové ze Států vydávají šestou desku. Radost z toho má početná fanouškovská základna. To dokázal i žebří…	Tento festival, který se odehrává v malebném prostředí areálu Myslivna ve Vroutku u Podbořan, je známý svou přátelskou atmosférou a skvělým výběrem kapel. Letos se můžete těšit na vystoupení kapel jako jsou Tata Bojs, Wohnout, Vypsaná fixa a mnoho dalších. Festival je ideální příležitostí, jak se rozloučit s létem a užít si poslední prázdninové dny v rytmu rockové hudby. Jak přežít léto ve městě …
2018.txt	Arsenal vyhrál venku v Premier League poprvé od dubna. Chelsea prohrála v lize podruhé za sebou. Chelsea poprvé v této sezoně v lize nezvítězila doma, kouč Villas-Boas doma vůbec poprvé prohrál. PETR ČECH marně reklamoval ofsajd, Robin van Persie vyrovnal na 1:1 a pak českého gólmana obdařil úšklebkem. Útočník Arsenalu hattrickem zápas rozhodl ve prospěch svého týmu 5:3. Pět gólů jsem dostal popr…	Lampard, který je známý svým neúnavným nasazením a schopností střílet z dálky, se prosadil už v 14. minutě. Jeho přesná hlavička po centru Juana Maty rozvlnila síť za zády Wojciecha Szczesného a Stamford Bridge explodoval radostí. Fanoušci Chelsea věřili, že jejich tým má zápas pod kontrolou. Ale Arsenal měl jiné plány. Jejich odpověď přišla rychle a nečekaně. V 36. minutě se po rychlé kombinaci …
2072.txt	Proto mluvíme o volné soutěži. Čím větší konkurence, tím lépe, samozřejmě pro zákazníky. Když zbude na trhu pouze několik málo hráčů, situace se pochopitelně zhoršuje. A stav s jedním dominantním či monopolním subjektem není třeba ani popisovat. Nevšiml si pan Kamberský, jaké byly důsledky tohoto jevu u nás? Neplatil snad bankovní poplatky za služby, které jsou v jiných zemích zdarma? Volání tele…	Avšak v praxi se často stává, že silnější hráči na trhu získávají stále větší výhody, zatímco slabší jsou vytlačováni na okraj. Tento jev vede k prohlubování majetkové nerovnosti, což má dalekosáhlé důsledky pro celou společnost. Jedním z hlavních problémů je, že majetková nerovnost může vést k sociální nestabilitě. Lidé, kteří se cítí být vyloučeni z ekonomického růstu a prosperity, mohou začít …
1435.txt	Etnicitu tento autor (2012, s. 37) definuje následovně: Etnicita je aspekt sociálního vztahu mezi osobami, které se pokládají za zásadně odlišné od členů ostatních skupin, jejichž existenci si uvědomují a s nimiž vstupují do kontaktu. Tohle vymezení etnicity vede k tomu, že etnicita je vnímána některými autory jako synonymum pro sociální či kolektivní identitu a jako vztah jedince k dalším jedinc…	Etnicita není jen otázkou biologických nebo fyzických charakteristik, ale zahrnuje také kulturní, jazykové, náboženské a historické aspekty, které formují identitu jednotlivců a skupin. Identita je dalším klíčovým pojmem, který je úzce spojen s etnicitou. Identita se týká toho, jak jedinec vnímá sám sebe a jak je vnímán ostatními. Je to proces, který zahrnuje jak individuální, tak kolektivní aspe…
1965.txt	Takže už vím, že co je IN, nemusí být pro děti dobré." 7. 1. rodinné focení "Kryšpín pózoval, už když byl malinkatý, ale tohle byla vlastně první naše společná oficiální fotka do alba." 8. "Unikátní fotka a velké rodinné focení. První velká oslava Celá rodina se sešla na chalupě a společně slavíme první narozeniny." Převtěluju se do burana A holky to milují! Ruda z Ostravy Vystudoval konzervatoř,…	Takže jsme se vrátili k obyčejným svetříkům a mikinám bez kapuce. Moje oblíbené aktivity s Kryšpínem Procházky v parkuJednou z našich nejoblíbenějších aktivit jsou procházky v parku. Kryšpín miluje pozorovat ptáky, běhat po trávě a hrát si na dětském hřišti. Je to pro nás oba skvělý způsob, jak strávit čas venku a užít si čerstvý vzduch. Čtení pohádekKaždý večer před spaním si sedneme do křesla a…
1784.txt	Na co se můžete těšit? Samozřejmě na vše, co ke svatebnímu dni nezbytně patří - svatební a společenské šaty, pánskou módu, doplňky, prstýnky, dorty, koláčky, kytice, líčení, účesy, hudbu, zábavu, fotografování, nabídky svatebních agentur, vozů nebo hotelů. Vše doplní pestrý doprovodný program, jako módní přehlídky, barmanská show, ukázky líčení a účesů, vázání svatebních kytic, dále dekorace tabu…	Rok 2010 není výjimkou a přináší s sebou několik zajímavých novinek, které byste rozhodně neměli přehlédnout. Móda a styl 1. Návrat k přírodě:V roce 2010 se móda vrací k přírodním materiálům a ekologickým výrobkům. Bavlna, len, bambus a recyklované materiály jsou na vrcholu popularity. Tento trend je nejen šetrný k životnímu prostředí, ale také velmi pohodlný a stylový. 2. Vintage a retro:Staré d…
1150.txt	Všechny kategorie ve spolupráci s dodavateli průběžně aktualizujeme, každý měsíc se přitom podrobněji zaměříme na některé vybrané kategorie. V listopadu se takto zaměřujeme na systémy pro řízení lidských zdrojů (HRM). V přehledu HRM řešení na SystemOnLine. cz je nyní prezentováno téměř 50 systémů. Najdete zde přehledně strukturované informace o jednotlivých HRM systémech. Můžete se tak rychle zor…	Podle Hněvkovského je pravděpodobnost útoku zevnitř firmy desetkrát vyšší než zvenčí: "Společnosti paradoxně investují pětkrát více do ochrany proti vnějším hrozbám než do všech ostatních rizikových oblastí. Přesto jsou úspěšné útoky na denním pořádku. Manažeři totiž obyčejně nevědí, jak zaměstnanci s daty zacházejí a jestli nedochází k únikům informací. I když mají podezření, nejsou schopni hroz…
2434.txt	Světlejší barva, lehký zákal, hustá pěna, příjemná vůně po banánu i po hřebíčku, správný říz, dobrá sladkost i kyselost. 2,2 známka testu Maisel's Weisse Original Maisel Bayreuth 75 Kč pivovar cena / 0,5 l kvasnicové pšeničné pivo svrchně kvašené koupeno: Pivovarský klub Praha do konce trvanlivosti: 327 dní CO ZJISTIL TEST deklarovaný obsah alkoholu 5,2 % obj. zjištěný obsah alkoholu 5 % obj. ext…	Světle žlutá barva, mírný zákal, pěna střední hustoty, která rychle opadává. Vůně je jemná, s náznaky banánu a hřebíčku. Chuť je vyvážená, ale méně plná, s mírnou kyselostí a sladkostí. 2,5 známka testu Pivovar Bernard Pšeničné Bernard Humpolec 24,90 Kč pivovar cena / 0,5 l pivo světlý ležák, pšeničný, svrchně kvašený, nefiltrovaný koupeno: Tesco do konce trvanlivosti: 90 dní CO ZJISTIL TEST dekl…
2138.txt	V roce 1991 zažili další Východoevropané – Maďaři a tehdy ještě Jugoslávci – umělce rozháraného a pokřikujícího z pódia mystifikující hlášky. Češi se dočkali až v létě 1994, kdy bylo Dylanovo "nekončící turné" (které začalo v roce 1988) již rozkvetlé a v plné formě: Dylan se svou kapelou předvedl tříštivý rock, proložený akustickým setem – a tak to praktikoval až do roku 2002. Tato vichřice kupod…	Tehdy, v roce 1994, byl Dylan na vrcholu své pozdní tvorby, a jeho koncert v Praze byl nezapomenutelným zážitkem pro všechny přítomné. Od té doby se však mnohé změnilo. Dylan se stal laureátem Nobelovy ceny za literaturu, jeho hlas se stal ještě hrubším a jeho koncerty jsou nyní spíše meditativními zážitky než divokými rockovými show. Dylanova současná tvorba je plná nostalgie a reflexe. Jeho pos…
817.txt	Zcela odlišně je tomu u zemské digitální televize DVB-T. Zde se přenáší od studia k přijímači nepřetržitý sled impulzů, tedy bitový tok označovaný jako transportní tok TS. Výsledná kvalita obrazu a zvuku na obrazovce domácího televizoru odpovídá kvalitě obrazu a zvuku na výstupu ze studia, protože k částečné degradaci kvality při přenosu nedochází. Při příjmu digitální televize zjišťujeme, že do …	Tento standard "dobrého příjmu" byl přijat jako základní měřítko pro hodnocení kvality analogového televizního signálu. S příchodem digitální televize se však situace výrazně změnila. Digitální signál je mnohem odolnější vůči rušení a degradaci, což znamená, že obraz a zvuk jsou přenášeny s vyšší kvalitou a stabilitou. Nicméně, digitální signál má také své specifické problémy. Například, pokud je…
2031.txt	Myslím, že to byla Nokia." Jak často jsem na Facebooku? Jan Peterek: "Vůbec, protože jej nemám. Nemám na to čas, nepropadl jsem tomu. Radši svým kamarádům zavolám, nebo se potkáme. Dá se říct, že nemám Facebook z lenosti. Než abych tam vkládal fotky a pořád něco psal … Já vždycky radši mluvil, než psal, takže kamarádům volám." Jan Štencel: "Denně zhruba hoďku až dvě. Většinou večer, abych si mohl…	Byl to nějaký starý model Nokie, ale pro mě to byl poklad. Pamatuji si, jak jsem si hrál s hadem a posílal první SMSky. Jaké jsou vaše největší hokejové úspěchy? Jan Peterek: "Určitě titul s Vítkovicemi v roce 1997. To byl nezapomenutelný moment. A pak samozřejmě účast na mistrovství světa. I když jsme nezískali medaili, byla to obrovská zkušenost a čest reprezentovat naši zemi." Jan Štencel: "Za…
1992.txt	Pokud naopak nějaké nesrovnalosti v evidenci ČSSZ objevíte, je vhodné tyto řešit radši dříve, než dojde ke skartaci potřebných dokumentů. V takovém případě bych nejprve kontaktoval vašeho zaměstnavatele a upozornil ho na možné porušení povinnosti v oblasti evidenčních listů. Teprve když by to po vaší výzvě (a případné výzvě ČSSZ) nesplnil (třeba proto, že už neexistuje), přichází v úvahu dokazová…	Elektronická výplatnice je plnohodnotným účetním dokladem, pokud splňuje všechny náležitosti stanovené zákonem. To znamená, že musí obsahovat všechny potřebné údaje o vašem příjmu, odvedených daních a pojistném. Podpis a razítko nejsou nezbytné, pokud je dokument elektronicky podepsán nebo jinak zabezpečen proti neoprávněným změnám. Pokud máte obavy o dlouhodobé uchování elektronických výplatnic,…
742.txt	Někteří zpěváci osvědčili obdivuhodnou pohotovost a vynalézavost v nejrůznějších výmluvách, jen aby mohli zůstat doma. Na Slovensku se pořádala Politická píseň v Martině a u nás v Sokolově. Napadá mě, že by nebylo marné vzkřísit tradici aspoň vždycky před volbami. Zajímalo by mě, kdo by pěl za jakou stranu a taky hlavně, co. Ne že se uspořádá pár koncertů, kde vystoupí několik dohromady sehnaných…	Jednou z nich byla například Zlatá lyra, která se konala v Bratislavě. Tato soutěž byla velmi prestižní a účastnili se jí nejen zpěváci z Československa, ale i z dalších zemí východního bloku. Vítězství na Zlaté lyře bylo považováno za velký úspěch a často znamenalo start do velké kariéry. Pamatuji si, jak jsme jednou jeli na Zlatou lyru s kapelou. Bylo to v době, kdy jsme už měli za sebou několi…
24.txt	A byla slavnost, byla hostina. Kol dlouhé tabule v prostorném refektáři se usadili bratři pospolu, ve svícnech bronzových tam voskovice září, je plno hovoru a šumu u stolu, i bratr Tomáš mluvit začíná: Náš otče převore, náš otče milovaný, co každý z nás dnes ve svém srdcí cítí, to chceme ti dnes ústy projeviti, tu lásku, vděčnost, úctu, oddanost, za tvoji lásku, vřelou náklonnost, jež od tebe se …	Ale bratři chtějí víc, chtějí, aby ten den byl výjimečný, aby se na něj vzpomínalo dlouho. A tak se rozhodli, že připraví překvapení, které převora potěší a zároveň ukáže jejich vděčnost a lásku. Martin, jakožto zahradník, dostal za úkol připravit květinovou výzdobu. Věděl, že to nebude snadné, ale jeho srdce bylo plné odhodlání. Vždyť květiny byly jeho vášní, a teď měl příležitost ukázat, co vše…
1952.txt	Nemáte-li jich moc, použijte rašelinové květináčky, s nimiž pak letničky vysadíte na záhon. Při jednocení můžete zkrátit příliš dlouhé kořeny. Od dubna sazeničky otužujte. S přesazením na záhony počkejte až do poloviny května. Ale druhy, které klíčí rychle, jako šater, chrpa nebo měsíček, můžete už od poloviny dubna do května vysít přímo na volné místo do slunného záhonu. NOVINKY NA TRHU Jeden ze…	Tímto způsobem zajistíte, že každá rostlina bude mít dostatek prostoru pro svůj růst a vývoj. Nezapomeňte na pravidelné zalévání a přihnojování, aby se rostliny mohly co nejlépe rozvíjet. Péče o zahradu v průběhu roku Jaro je obdobím, kdy se zahrada probouzí k životu. Je to čas, kdy je třeba věnovat pozornost nejen letničkám, ale i trvalkám, keřům a stromům. Pravidelně kontrolujte stav půdy a pod…
1596.txt	Právě v případu Terri Schiavo bylo ze strany soudu přistoupeno vskutku k ryzí formě tzv. zástupnému rozhodnutí o další léčbě (v angl. tzv. subsituted judgement), které spočívalo jednoduše v tom, že se soud na základě veškerých informací, jež vyšly o léčbě, prognóze i osobě pacientky i prostřednictvím znaleckých posudků v řízení najevo, pokusil vcítit do pozice pacientky, a z této perspektivy, jak…	Po dlouhých právních bitvách, které zahrnovaly několik soudních instancí a dokonce i zásahy federální vlády, bylo rozhodnuto o ukončení umělé výživy a hydratace. Terri Schiavo zemřela 31. března 2005, což vyvolalo širokou veřejnou debatu o etických a právních aspektech ukončení života za pomoci lékařských přístrojů. 4.3 Německo V Německu se otázka ukončení života za pomoci lékařských přístrojů do…
591.txt	Plánovaná částka v roce 2004: 450 tis. Kč, v rozpočtu kraje vyčleněna na strojní investice částka 1 tis. Kč. Úprava středního odborného školství v Klatovech Střední školy v Klatovech zatím působí jako samostatné subjekty. Při Střední zemědělské škole v Klatovech je otevřeno konzultační středisko ČZU v Praze a aktivity v tomto směru škola i nadále rozšiřuje. Významnou obsahovou změnou na úseku pos…	Tento krok měl za cíl nejen optimalizovat využití prostor a zdrojů, ale také zvýšit kvalitu vzdělávání prostřednictvím lepšího využití odborných pedagogů a modernizace výukových metod. V rámci tohoto projektu byly provedeny rozsáhlé stavební úpravy, které zahrnovaly renovaci učeben, laboratoří a dílen, stejně jako zlepšení sociálního zázemí pro studenty a učitele. Plánovaná částka v roce 2003: 1 …
609.txt	Písemnou žádost o přiznání prospěchového stipendia podává student děkanovi, nebo řediteli prostřednictvím studijního oddělení nebo referátu UJEP, fakulty nebo vysokoškolského ústavu (dále jen "studijní oddělení nebo referát"). Návrh výše prospěchového stipendia předkládá děkanovi, nebo řediteli předseda příslušné stipendijní komise. Prospěchové stipendium se přiznává na jeden akademický rok a vyp…	Prospěchové stipendium může být přiznáno i studentům, kteří se umístili na předních místech v odborných soutěžích nebo se významně podíleli na vědeckovýzkumné činnosti fakulty či vysokoškolského ústavu. 4. Mimořádné stipendium může být přiznáno studentům za mimořádné výsledky v oblasti studia, vědy, výzkumu, sportu, kultury nebo za mimořádné aktivity, které přispívají k rozvoji univerzity nebo je…
1359.txt	Jestliže v daném případě zaměstnavatel neurčí čerpání dovolené tak, aby mohla být vyčerpána do skončení pracovního poměru, má zaměstnanec právo na poskytnutí náhrady platu za nevyčerpanou dovolenou podle § 222 zákoníku práce. Úrazové pojištění Je nutno platit pojistné na úrazové pojištění z dohody o provedení práce, pokud odměna z dohody nepřesáhne v měsíci částku 10 tisíc korun? Podle výkladu mi…	Pokud se však nedohodnou, rozhodující slovo má zaměstnavatel. V případě, že zaměstnanec nevyčerpá dovolenou do konce pracovního poměru, je zaměstnavatel povinen nevyčerpanou dovolenou proplatit. Tento postup je zakotven v § 222 zákoníku práce, který stanoví, že při skončení pracovního poměru je zaměstnavatel povinen zaměstnanci poskytnout náhradu mzdy za nevyčerpanou dovolenou. Vzdělávání a profe…
1116.txt	Oficiální účast České republiky představovala 40 firem? Český den přinesl seminář, workshop, tiskovou konferenci a společenský večer V Mnichově se prezentovaly též novinky z oblasti vnitropodnikové dopravy, řízení materiálových toků, systémů a služeb pro nákladní a veřejnou osobní dopravu. Ale také logistické systémy pro odvětví letecké a námořní dopravy, bezpečnostní systémy se zaměřením na ochr…	str. 1 str. 1 str. 24 Pokračování ze str. 1 Pokračování ze str. 1 str. 24 Pokračování ze str. 1 str. 24 Pokračování ze str. 1 str. 24 Pokračování ze str. 1 str. 24 Pokračování ze str. 1 str. 24 Pokračování ze str. 1 str. 24 Pokračování ze str. 1 str. 24 Pokračování ze str. 1 str. 24 Pokračování ze str. 1 str. 24 Pokračování ze str. 1 str. 24 Pokračování ze str. 1 str. 24 Pokračování ze str. 1 str…
1905.txt	Vidím to na dceři. Když sleduje silný, dobře odvyprávěný, věrohodný příběh o hrdinech, kteří jednají správně, pak si na ně hraje. Kdybych jí totéž říkala jako máma, ohrne nos, ale když to vidí ve filmu nebo seriálu, je daleko ochotnější podle těchto vzorů jednat. Takže si musíme dát pozor, jaké hrdiny si vybereme a jakým způsobem je dětem představíme," uzavírá. Vizitka V ČT začínala v roce 1993 O…	Je to krásný příběh o lásce, odvaze a přátelství, který má potenciál stát se dalším oblíbeným kouskem v naší pohádkové sbírce. A to je jen začátek. Naše ambice jsou velké a věříme, že se nám podaří přinést dětem i dospělým mnoho radosti a inspirace." Barbara se na chvíli odmlčí, jako by přemýšlela o všech těch příbězích, které ještě čekají na své zrození. "Víte," pokračuje po chvíli, "když se pod…
1379.txt	Radke (1995), který se zabýval konstrukcí SDSS pro modelování pravděpodobnosti výskytu požárů, použil GIS jako základní prostředek pro kvantifikaci rizika požárů v Kalifornii. Uvádí, že rozhodující úlohu pro vznik požárů na západním pobřeží USA, sehrávají zejména povětrnostní podmínky, množství srážek a rychlost větru. Velmi zajímavý pohled na aplikaci SDSS nabízí Márkus (1997), který využívá GIS…	Druhá studie se zaměřuje na hodnocení vhodnosti území pro výstavbu rekreačních zařízení v horských oblastech. Obě studie využívají techniky multikriteriálního hodnocení a GIS pro analýzu a vizualizaci výsledků. Eastman et al. (1993) zdůrazňují význam integrace prostorových dat a multikriteriálního rozhodování pro efektivní plánování a řízení krajiny. Další významnou aplikací GIS a SDSS v plánován…
1756.txt	Ví, že téměř všichni ostatní mají přístup k lékařské péči, že svět je propojený automobily a počítači. Ví, že by děti neměly takto umírat. Mladý vůdce nese velkou odpovědnost. Je mu teprve 32 let a také na ně vypadá - ani knírek nedokáže zakrýt jeho chlapecký vzhled. Navíc je malý, měří sotva 170 centimetrů, a je nabitý nervózní energií jako pouštní zajíc. Má světle hnědé oči a brunátnou, větrem …	Proto se rozhodl, že jeho děti a děti jeho kmene musí získat alespoň základní vzdělání. S pomocí několika dobrovolníků a nevládních organizací se podařilo postavit malou školu, kde se děti učí číst, psát a počítat. Učitelé, kteří sem přicházejí, jsou často mladí lidé z měst, kteří chtějí pomoci a zároveň zažít dobrodružství v této odlehlé části světa. Škola je jednoduchá budova z kamene a dřeva, …
13.txt	Později, když už slunce začalo stoupat nahoru a pronikalo korunami stromů do přítmí houštin, jsme z pozornosti a opatrnosti postupně slevovali. K poledni nás unavené nohy vynesly až na vrcholovou paseku Poháru; usedli jsme na mohutné pařezy, kulovnice položili do trávy, z brašen vytáhli skromné svačiny. Do zad se příjemně opíraly teplé paprsky, které pronikaly až do petrovické doliny; však také c…	Lesní ticho bylo přerušováno jen občasným prasknutím větvičky pod našimi botami nebo šelestem listí, když jsme se prodírali hustým porostem. Josef, zkušený lovec, mě vedl s jistotou a klidem, který jsem obdivoval. Jeho pohyby byly plynulé a přesné, jako by byl součástí lesa samotného. "Vidíš tamhleto místo?" ukázal Josef na malou mýtinu, kde se slunce prodíralo skrz koruny stromů a vytvářelo zlat…
1960.txt	Modelka měla totiž tu čest rozkrojit narozeninový dort. A kromě toho tento den může považovat i za milník ve svém životě. Získala první filmovou roli! Blesk slaví dvacet let, vzpomenete si, co jste dělala před dvaceti lety? "Měla jsem čtyři roky a začínala jsem s tenisem, nikdy jsem to nedotáhla dál než vesnický přebor, ale je moje vášeň i dodnes." A kde se vidíte za dvacet let? "Asi stejně vytíž…	A to nejen kvůli svému šarmu a kráse, ale také díky svému novému projektu. Taťána Kuchařová se totiž rozhodla vstoupit do světa filmu a přijala svou první filmovou roli. 'Je to pro mě obrovská výzva a zároveň splnění jednoho z mých snů,' svěřila se Kuchařová. 'Natáčení začne už příští měsíc a já se nemůžu dočkat, až se ponořím do této nové zkušenosti.' Kuchařová se také podělila o své dojmy z her…
2045.txt	Chápu, že už je čtyři roky po smrti, ale takové jméno musí klub ctít," dodal. Dukla si na slavného českého borce vzpomenula. KOZEL? Myslel jsem, že Plzeň vezme Kapitán Dukly ve slabé chvíli zvažoval konec kariéry Možná se chystá velký návrat. Kdysi slavná Dukla Praha, před níž se třásly nejsilnější kluby starého kontinentu, opět klepe na evropské dveře. Zlehýnka, ale se silnou nadějí. Čtvrtá podz…	Bohužel, osud tomu chtěl jinak. Ale i tak jsme na něj všichni nesmírně hrdí a jeho odkaz budeme dál šířit,' dodal s dojetím František mladší. Zatímco se rodina Veselých loučila s hřištěm, na tribunách se ozývaly vzpomínky na slavné časy československého fotbalu. Starší fanoušci si připomínali nezapomenutelné momenty, kdy František Veselý svými kličkami a přesnými centry přiváděl soupeře k zoufals…
1780.txt	Neopouštějte ani práci, ani koníčky, ani přátele. Nesnažte se být dokonalá. Jeho snahy o idealizaci vaši osobnosti uveďte na pravou míru. Zůstávejte sama sebou. Jeho si rovněž neidealizujte. Odolejte pokušení, že ve dvou se to lépe táhne. S donchuánem to neplatí. UNAVENÝ DON JUAN Ve světě, kde je všechno dovoleno, ztrácí svádění svou přirozenou atraktivnost. Navíc dobývání žen už není mužskou pri…	Pokud se vám zdá, že jeho zájem o vás je povrchní a zaměřený pouze na fyzickou stránku, je to varovný signál. Donchuán se často snaží získat si vaši důvěru a náklonnost rychle, aby mohl co nejdříve dosáhnout svého cíle. Je důležité si uvědomit, že jeho sliby a projevy lásky mohou být jen prostředkem k dosažení jeho vlastních cílů. Donchuánství je fenomén, který se neomezuje pouze na muže. I ženy …
1109.txt	Není divu, že vystavené komponenty - trakční motory s permanentními magnety, podvozky Flexx-Eco a Flexx-Tronic, kondenzátorové akumulátory rekuperační energie Mitrac, hybridní technologie a nový typ klimatizace byly středem pozornosti odborníků. Běžné návštěvníky spíše přitáhla expozice prvních výsledků designové soutěře "Your Rail - Vision od Modern Transportation", ke které se sešlo na 4000 náv…	Bombardier se zaměřuje na čtyři klíčové oblasti: energetickou účinnost, ekologickou udržitelnost, ekonomickou výhodnost a ergonomii. V rámci programu ECO4 byly představeny nové technologie, jako je systém rekuperace brzdné energie, který umožňuje vracet část energie zpět do sítě, nebo lehké materiály snižující hmotnost vozidel a tím i spotřebu paliva. Jedním z nejzajímavějších exponátů byla hybri…
1877.txt	I proto je promyšlený do detailu. "Půdní vestavbu jsem přebíral sotva tři roky po dokončení, což mi ale nezabránilo, abych ji stejně celou hned překopal," směje se Kameník, který místo pro uskutečnění svého snu společně se ženou Veronikou našel až po dvouletém pátrání. A to ještě netušili, jaká je čeká v dalších dvou letech fuška. Dnes je pestrobarevný dvoupokojový byt jedním otevřeným prostorem,…	Vstupní hala je vyzdobena ručně malovanými freskami, které zobrazují historické momenty Brna, a stěny jsou pokryty dřevěnými obklady z místních lesů. Kameník, který je nejen ekonomem, právníkem a lékařem, ale také vášnivým sběratelem umění, zde vystavil několik vzácných obrazů a soch, které dodávají prostoru jedinečný charakter. Kuchyně je vybavena nejmodernějšími spotřebiči, které umožňují přípr…
1660.txt	Kuličky jsem posbíral do plechovky a uzavřel. Uvidíme na jaře, jestli to nejsou potomci slimáků. Pokud ano, mohli bychom jim připravit "rodná místa" a pak jich mnoho zlikvidovat … Jiří Kotlový, Zlín Popel z kamen Po několika marných pokusech (pivo, granule pro psy, sůl) jsem předloni začala sypat cestičky kolem záhonků popelem z uhlí. Údajně je v popelu louh, který plzákům vadí. Nevím to přesně, …	To mě přivedlo na myšlenku, že bych mohl tímto způsobem nejen sbírat dospělé jedince, ale také likvidovat jejich potomstvo. Od té doby pravidelně kontroluji všechny možné úkryty a sbírám nejen plzáky, ale i jejich vajíčka. Je to sice pracné, ale zdá se, že to funguje. Karel Novotný, Brno Přírodní bariéry Jednou z metod, kterou jsem vyzkoušel, je vytváření přírodních bariér. Kolem záhonů jsem nasy…
2006.txt	Reakce domácích trenérů na nevýraznou první půli? Ze hry stáhli nicotného Jeslínka a Matějovského, na něhož se po posledních zápasech snesla kritika. "Marek zapadl to špatné hry celé zálohy. Kupili jsme chyby, nebyla to ale jen jeho vina," podotkl Chovanec. Do hry nasadil čerstvé Sionka s Podaným, Kadlec se posunul na hrot k Wilfriedovi. Tento krok se osvědčil, Letenští začali hrát a být nebezpeč…	Druhá půle přinesla změnu v taktice Sparty. Chovanec poslal na hřiště čerstvé síly a Letenští začali více tlačit na soupeřovu obranu. Přestože se Boleslav snažila udržet vedení, tlak Sparty byl neúprosný. V 83. minutě se konečně dočkali. Po krásné kombinaci na pravé straně se míč dostal k Wilfriedovi, který se nemýlil a srovnal na 1:1. 'Byl to těžký zápas, ale ukázali jsme charakter a bojovnost,'…
831.txt	S respektem k minulosti Tvůrci urbanistického řešení svou práci pojali velmi zodpovědně, a aby jejich stavby do místní lokality co nejšetrněji zapadly, nechali se inspirovat i etnografickými výzkumy. Pátrali po specifice šumavské vesnice a šumavské chalupy a tyto poznatky se snažili do projektu v co největší míře zahrnout, byť v soudobém hávu. Výsledek je zajímavý: z dálky nové domy působí jako s…	Tento systém vytápění je nejen ekologický, ale také ekonomicky výhodný, což je v dnešní době stále důležitější. Kromě technických aspektů se projekt Borová Lada zaměřuje i na estetiku a pohodlí obyvatel. Domy jsou navrženy tak, aby poskytovaly maximální komfort a zároveň respektovaly okolní přírodu. Architektura domů je inspirována tradičními šumavskými stavbami, což se projevuje v použití přírod…
586.txt	Zaměstnanec pověřený vedením podacího deníku může používat ke zjednodušení záznamů o dokumentech zkratky. Jejich seznam s vysvětlením významu však musí přiložit k podacímu deníku, aby bylo možno užitou zkratku kdykoliv identifikovat. (5) O dokumentu se vedou v podacím deníku tyto údaje a) pořadové číslo dokumentu, pod nímž je v podacím deníku evidován, b) datum doručení dokumentu nebo, jedná-li s…	V takovém případě se dokument zaeviduje s datem, kdy byl předán k zaevidování, a nikoli s datem doručení. Pokud je dokument doručen v digitální podobě, je nutné zajistit jeho konverzi do formátu, který je kompatibilní s podacím deníkem, a následně jej zaevidovat stejným způsobem jako dokumenty v listinné podobě. (5) Každý dokument evidovaný v podacím deníku musí být opatřen datem doručení nebo vz…
1742.txt	Celkově nás ale Gravity Rush bavilo. Kromě soubojů tu najdete i různé RPG prvky, jako je třeba plnění vedlejších úkolů, získávání nových kostýmů či prozkoumávání otevřeného světa. Hra trvá zhruba deset hodin, což je na PS Vita titul naprosto úžasná délka. K tomu si připočtěte úchvatné provedení a originální koncept a musí vám být jasno, že Gravity Rush je povinností pro každého majitele PS Vita. …	Ale to je právě to kouzlo Gravity Rush – nikdy nevíte, co vás čeká za dalším rohem, nebo spíše za dalším skokem. Hra je plná překvapení a nečekaných zvratů, které vás udrží v napětí až do samotného konce. Kat se postupně učí nové schopnosti a zlepšuje své dovednosti, což vám umožní prozkoumávat město ještě důkladněji a objevovat skryté oblasti. Město je plné různých úkolů a vedlejších misí, které…
1381.txt	V tabulce 3.1 uvádíme jejich přehled podle Mahera (1987). Tabulka. Charakteristiky konvenčních programů a expertních systémů Podle uvedených charakteristik lze v praxi dobře posoudit kvalitu různých počítačových programů (např. rozhodovacích, konzultačních), které se někdy pokládají za expertní systémy, i když jejich struktura odpovídá konvenčnímu programu. Důležitým znakem expertních systémů je …	Zatímco tradiční programy postupují podle předem definovaných algoritmů, expertní systémy využívají inferenční mechanismy, které umožňují odvozovat nové znalosti z existujících. Tyto mechanismy mohou být založeny na různých metodách, jako jsou pravidla produkce, fuzzy logika, bayesovské sítě nebo neuronové sítě. Jedním z klíčových prvků expertních systémů je tzv. inferenční stroj, který provádí l…
1925.txt	Skočily shodně 692 cm, ale zlato brala díky lepšímu druhému výkonu Ineta. "Nemůžu tomu věřit, překvapila jsem i sama sebe," ošívala se rozpačitě. Aby ne, až dosud žádnou "velkou" medaili nevyhrála; měla pověst průměrné atletky, která na sebe nejvíc upozornila tím, že se před olympiádou v Aténách 2004 svlékla pro Playboy. Vizitku neúspěšné krásky ale ve středu svěřenkyně legendárního dálkaře Igora…	Její vítězný skok 6,92 m byl nejen osobním rekordem, ale také důkazem jejího odhodlání a talentu. "Bylo to neuvěřitelné, cítím se jako v sedmém nebi," prohlásila Raděvičová po závodě, když se objímala se svými trenéry a přáteli. "Vždy jsem věřila, že mohu dosáhnout velkých věcí, ale toto je sen, který se stal skutečností." Její soupeřky, včetně ruské favoritky Olgy Kučerenkové, která skončila dru…
1143.txt	Takových serverů jsou po světě desítky, počty jejich platících uživatelů si netroufám odhadnout - možná statisíce. Věřím, že většina z nich by byla ochotna platit stejné peníze a možná i více, pokud by podobnou službu provozovali legální distributoři. A především by uživatelů takové služby bylo mnohem více, protože v současnosti nejde o službu přizpůsobenou široké veřejnosti. Vše funguje bez podp…	Tento model by mohl být výhodný pro všechny strany - uživatele, kteří by měli snadný a legální přístup k obsahu, a autory, kteří by dostávali spravedlivou odměnu za svou práci. Bohužel, současný stav věcí je takový, že se místo hledání nových a inovativních řešení raději uchylujeme k represivním opatřením a snahám o kontrolu internetu. Internet je jedním z největších vynálezů moderní doby. Je to …
1760.txt	Právě tam stojí předrománský kostel svatého Michaela, v jehož místnostech se zachovaly. Pocítit starodávnou sakrální atmosféru však můžete i na úrovni mořské hladiny – v těsném sousedství proslavených salin. Zdejší kamenný kostelík je koncem jara obklopen rozkvetlou loukou – a také kvasnými tanky, které si tu uskladnilo místní vinařství. Pohled na kamennou stavbu je však i přesto krásný. 3. Lokru…	Kostel svatého Blažeje, patrona města, je jedním z nejvýznamnějších. Postavený v gotickém stylu, jeho interiér zdobí nádherné fresky a oltářní obrazy, které vyprávějí příběhy z biblických dějin. Každý rok se zde koná slavnost na počest svatého Blažeje, která přitahuje návštěvníky z celého světa. Dalším významným kostelem je kostel svatého Mikuláše, který se nachází na malém náměstíčku v centru mě…
1179.txt	Malý dům i ptačí budky Porota ve složení PhDr. A. Kusá, Ing. arch. O. Okamura, Mgr. H. Prixová - Dvorská, doc. R. Sedláková, PhDr. M. Stránská vedená předsedou prof. T. Vlčkem vybrala nejprve tři návrhy do druhého kola. Expozice "20 po 20" Galerie Jaroslava Fragnera představuje čtyřicet vybraných ateliérů z České a Slovenské republiky, které měly vytvořit jednoduchou a funkční architekturu na tém…	Výstava by měla být otevřena nejen odborníkům, ale i laikům, kteří se zajímají o architekturu a její vliv na každodenní život. Přípravy na bienále byly v plném proudu. Organizátoři se snažili zajistit, aby každý detail byl perfektní. Výstavní prostory byly pečlivě připraveny, aby co nejlépe prezentovaly jednotlivé projekty. Každý kout pavilonu byl promyšlený, aby návštěvníci mohli plně vnímat atm…
1803.txt	Brzy vás už uvidím pěkně čistě, bez šmouhy Sex po porodu ANO či NE? A kdy? Ženy se vzájemně v sexualitě po porodu liší, podobně jako se ženy mezi sebou liší před porodem Co vás může potkat po návratu z porodnice a čeho se (ne) bát? Ochablé svalstvo Porod jistě nikdo z nás nepovažuje za nemoc, přesto během něj dochází často k malým a v některých případech i velkým poškozením. V oblasti pánevního d…	Po dokončení laserové fáze operace chirurg jemně odstraní rozmělněné části původní čočky a naimplantuje novou nitrooční čočku. Celý zákrok je prováděn ambulantně, což znamená, že pacient může po krátkém odpočinku odejít domů. Pooperační péče a doporučení Po operaci je důležité dodržovat několik základních pravidel, aby se zajistilo správné hojení a minimalizovalo riziko komplikací. Pacient by měl…
1649.txt	Střešní krytinu pořídíte se slevou 30 až 35 % podle typu, vápenopískové zdivo je levnější o 15 % a omítkové směsi Profi mix o 20 %. Vše lze pořídit i z tepla domova na shop. kmbeta. cz. ZAUJALO NÁS Na vlnách dobrodružství Popusťte uzdu své fantazii a vydejte se ve snech na plavbu oceánem. Nezapomenutelné zážitky si můžete vychutnat s novou textilní kolekcí Benzy návrhářek Océane Delain a Ingy Leo…	V obchodech po celé republice najdete slevy na sekačky, zahradní nábytek, grily a další nezbytnosti pro vaši zahradu. Pokud plánujete větší investici, jako je například skleník nebo zahradní domek, teď je ten pravý čas. A nezapomeňte, že kvalitní nářadí vám ušetří spoustu času a námahy, takže se vyplatí investovat do osvědčených značek. VÁNOČNÍ INSPIRACE Pokud ještě nemáte jasno, jak letos ozdobi…
1778.txt	Dokonce se mě ptala, zda ji dostatečně krmím. Byla menší, to je pravda, třeba vedle buclatého a velkého syna mé švagrové vypadala jako vrabeček, ale ze začátku mi to nepřišlo jako veliký problém. Na roční kontrole už ale pediatrička rozhodla, že Terezku musíme nechat vyšetřit na endokrinologii, protože růst se pořád zpomaloval," vzpomíná Monika. Tak začal kolotoč vyšetření, nepříjemných odběrů kr…	Terezka sice přibírala na váze, ale její růst se zdál být pomalejší než u ostatních dětí v jejím věku. Monika si toho všimla při pravidelných kontrolách u pediatra, kde se Terezka stále držela na spodní hranici růstových tabulek. "Pediatr nás uklidňoval, že každé dítě roste jinak a že je důležité sledovat celkový vývoj, nejen čísla na váze a výšce," vzpomíná Monika. Když Terezka dosáhla šesti měs…
1994.txt	Navíc když je to málem ve filmu pro pamětníky, skoro černobílé! (smích) Jsou trošku v obraze, aby věděly, co jsem dělala, ale berou to spíš jako "před a po". To je ta máma kdysi, a tohle je teď naše máma. Prý se k herectví nechcete vrátit... Já jsem nikdy neřekla, že se nechci vrátit, ale že nepřišla role, kvůli které bych chtěla opustit děti a věnovat se téhle práci. Když člověk jednou hercem je…	Ony si to najdou samy, když budou chtít. Myslím, že je důležité, aby si vytvořily vlastní cestu a zájmy, a ne aby se cítily zavázané pokračovat v mých stopách. Jak se vám daří skloubit rodinný život s prací na uměleckých projektech? Je to výzva, ale myslím, že jsem našla rovnováhu. Pracuji hlavně z domova, což mi umožňuje být flexibilní. Když děti byly menší, bylo to náročnější, ale teď, když jso…
2012.txt	Záleží, co nám řekne." A Pilař? "Tam zastávám jasný názor. V zájmu klubu i jeho samotného by mělo být setrvání v Plzni. Ale podle vyjádření, které mám od jeho agenta, si to všichni zainteresovaní nemyslí. Já bych si přál, aby ještě zůstal." Přestože by Plzeň mohla přijít o podíl z případného prodeje? "Pokud platí naše dohody s Hradcem, nic takového nastat nemůže." Vraťme se k Jiráčkovi. Pokud by …	Věřím, že se rozhodne správně a zůstane s námi alespoň do konce sezóny. Co se týče Václava Pilaře, zájem o něj je také značný, ale zatím jsme neobdrželi žádnou konkrétní nabídku, která by nás přesvědčila k jeho prodeji. Jaké jsou vaše plány pro zimní přestupové období? Máte v plánu posílit tým? 'Samozřejmě, že máme v plánu posílit tým. Naše ambice jsou vysoké a chceme být konkurenceschopní jak v …
132.txt	Tuhle stojím v kuchyni nad dřezem a myju nádobí. A najednou vidím: voda zatejká všude kolem dřezu, protože dřez dělaly zlatý český ručičky po fušérsku. Nebo: EjDžej si nechal na chatě vyměnit toaletu, a ten instalatér tam přidělal mísu, která je strašně velká, takže se tam nedá sedět a zavřít pořádně dveře. Normálně, v normální společnosti, v normální zemi má člověk na záchodě soukromí. Ale tady …	To je přece úplná blbost. Když se podíváte na statistiky, tak zjistíte, že většina z vás ani neumí pořádně zatlouct hřebík. A co teprve ty vaše slavný vynálezy? Kdo z vás vynalezl něco, co by změnilo svět? No, nikdo. A přesto se pořád tváříte, jako byste byli nějakej národ géniů. To je fakt k smíchu. A co ta vaše slavná historie? Pořád se chlubíte, jak jste byli součástí Rakouska-Uherska, ale co …
1335.txt	Dobře naladěný může být ale i ten, kdo se v Dominikánské republice věnuje adrenalinovým sportům. Patříte také k těm, kteří podobný druh zážitků vyhledávají? Ano i ne. Záleží na tom, v jaké situaci to právě je. Když teď budu mít dovolenou (myslím v Česku), chci si v prvé řadě odpočinout a na výšlap do hor by mě nikdo nedostal. Když jsem ovšem potom doma, je prosinec, 30 ° C a příjemná atmosféra, a…	A to je něco, co se nedá naučit, to musí vycházet ze srdce. Ale Dominikánská republika není jen o relaxaci a sportu. Je to také země s bohatou kulturou a historií. Mnoho turistů sem přijíždí, aby objevili koloniální architekturu v hlavním městě Santo Domingo, které je zapsáno na seznamu světového dědictví UNESCO. Procházka po starém městě, kde se mísí španělská koloniální architektura s moderními…
1350.txt	Vedení výcvikových a dalších programů osobnostního rozvoje a prevence sociálně patologických jevů u dětí, žáků a studentů. Psychologické poradenství související se vzděláváním a výchovou dětí, žáků a studentů. 12. platová třída Komplexní zabezpečení psychoterapeutických služeb, rodinného, předmanželského a manželského poradenství. Poskytování edukativního, psychologického i speciálního poradenstv…	Provádění psychologických nápravných, edukačních, reedukačních a kompenzačních činností s jedinci i skupinami dětí, žáků nebo studentů. Psychologické poradenství v oblasti nápravných, edukačních, reedukačních a kompenzačních postupů, prevence poruch chování, negativních jevů v sociálním vývoji a v oblasti vzdělávací dráhy a vedení programů prevence sociálně patologických jevů. Příprava a odborné …
1795.txt	Uvidíte, že rozhodně nebudete litovat. Vydejte se společně do vybraných relaxačních center, kde si můžete dopřát jedinečný zážitek ve dvou. Zvolte třeba privátní finskou saunu, která je určena pro páry či skupinku přátel, takže si proceduru skutečně užijete. Po prohřátí skočíte do ledového bazénku nebo se zchladíte pod sprchou a poté si za poslechu příjemné hudby vychutnáte relaxaci na pohodlných…	Připravte se na něj s péčí a láskou, aby byl nezapomenutelný. Začněte relaxační koupelí s vonnými oleji a svíčkami, která vás uvolní a připraví na večer plný lásky. Po koupeli nezapomeňte na hydrataci pokožky tělovým mlékem nebo olejem, aby byla hebká a voňavá. Nyní přichází na řadu líčení. Vyberte si make-up, který vám dodá sebevědomí a podtrhne vaši přirozenou krásu. Pokud máte ráda výrazné oči…
101.txt	Na skutečném klavíru. A pak... pak.... snad trochu opilá vínem, nebo radostí z míru... šla jsem s Oskarem do sklepa k tomu dřevěnému klavíru a tam jsem byla poprvé jeho … MARIE: (zrovna pila a když to slyšela, vyprskla pití) Cože?! ESTER: Milovali jsme se na těch jeho namalovaných klávesách, padali jsme na zem a zase se vraceli nahoru... MARIE:... ty – jsi – se – milovala – ve sklepě – chrámu – B…	Bylo to jako zázrak, všichni jsme byli plní naděje a radosti. Oskar tam byl také, ale už to nebyl ten stejný Oskar. Válka ho změnila, byl tišší, uzavřenější. Ale když se posadil ke skutečnému klavíru, který pan děkan nějakým zázrakem sehnal, všechno se změnilo. Jeho prsty znovu ožily, a když začal hrát, bylo to, jako by se celý svět zastavil. Všichni jsme stáli v tichu a poslouchali, jak se jeho …
1088.txt	Vyzkoušejte si! Například determinant grafu, což je současně jmenovatel všech požadovaných přenosových funkcí, vychází Výpočet čitatelů přenosových funkcí je ještě snadnější. Tomuto "komfortu "se můžeme u maticových metod přiblížit použitím metody U / I. Adekvátní M-C graf by byl ještě jednodušší, ovšem k jeho sestavení je zapotřebí určité zkušenosti. pro snadné řešení obvodů typu "Tow-Thomas "ex…	Tímto způsobem se výrazně zkracuje čas potřebný k dosažení výsledků a minimalizuje se riziko chyb při ručním výpočtu. 3. Praktické aplikace a příklady 3.1 Analýza jednoduchého RC obvodu Začněme s jednoduchým RC obvodem, který se skládá z jednoho rezistoru a jednoho kondenzátoru. Tento obvod je základním stavebním kamenem mnoha složitějších elektronických systémů. Předpokládejme, že máme rezistor …
2445.txt	Přísně střežení Kamarádi Ze čtyřiačtyřiceti obrazů, které koncem války zůstaly ve vyšebrodském klášteře, jich bylo u nás dohledáno šestnáct. Obraz Kameraden drží Vojenský historický ústav v utajení. Mezi v Česku zanechaná díla přitom patřily pozoruhodné kusy umění, bez ohledu na to, kdo byl jejich původním vlastníkem. Ve Vyšším Brodu byly práce spolupracovníků Andrewa Lloyda Wrighta, německých um…	Tato částka zahrnovala nejen nákupní ceny, ale i náklady na přepravu a údržbu. Hitlerova vášeň pro umění byla dobře známá, a jeho sbírka se stala jednou z největších a nejvýznamnějších v Evropě. V roce 1943, kdy se situace na frontách začala obracet proti Německu, se Hitler rozhodl přesunout část své sbírky do bezpečí. Vyšebrodský klášter byl jedním z míst, kam byla díla převezena. Klášter, který…
1401.txt	Hnací silou tohoto vývoje jsou úvahy k nalezení cest způsobů: - redukce závislosti na používaných fosilních palivech, - drastického snížení emisí skleníkových plynů v celkovém řetězci výroby - rozdělování - a využití paliva, - celkového vývoje vozidla trvalé koncepce pro silniční dopravu budoucnosti na základě ekologie, šetření zdrojů a paliva. V posledních pěti létech se stále důrazněji prosazuj…	Jednou z cest, kterou se automobilový průmysl vydává, je vývoj hybridních vozidel, která kombinují spalovací motor s elektrickým pohonem. Tato vozidla mohou snížit spotřebu paliva a emise, protože elektrický motor může převzít část práce spalovacího motoru, zejména při nízkých rychlostech a v městském provozu. 1.2 Hybridní vozidla Hybridní vozidla představují přechodnou technologii mezi konvenční…
2214.txt	V číslech České dráhy zmodernizují až 93 vozů pro mezistátní vlaky EuroCity a InterCity. Vypsaly dvě výběrová řízení na modernizaci vozů nejvyšší třídy pro rychlost 200 km/h pro mezistátní provoz vlaků EC/IC. 200 % Biopotraviny v obchodech v Česku zůstávají o desítky až stovky procent dražší než srovnatelné běžné produkty. Naopak u vajec či kuřecího masa dosahuje rozdíl mezi klasickými a bioprodu…	Zájemci o koupi pivovaru se mohou hlásit do konce měsíce. Zájem o pivovary v posledních letech roste, a to nejen mezi velkými hráči na trhu, ale i mezi menšími investory a nadšenci do pivovarnictví. Pivovary se stávají atraktivními investicemi díky rostoucí popularitě řemeslných piv a lokálních značek. Pivovar v Krásném Březně má bohatou historii sahající až do 19. století. Jeho budovy jsou archi…
2147.txt	Je ve svém vyprávění maximálně objektivní a odhaluje i Harrisonovy nejistoty a slabé stránky. Ať už to byla jeho podceňovaná pozice ve skupině Beatles, neschopnost prosadit se v kapele autorsky, pokus odejít z ní již v roce 1966, nebo rozčarování nad tím, když McCartney v roce 1970 oznámil svůj odchod ze sestavy, aniž by to s ostatními konzultoval. Nejslabší stránkou byl ale nikdy neskončící boj …	Tímto způsobem se kniha stává nejen biografií, ale i jakýmsi dialogem mezi autorem a čtenářem, který je vyzván k aktivnímu přemýšlení a hodnocení předložených informací. Harrisonova sólová kariéra byla plná vzestupů a pádů. Po rozpadu Beatles se vrhl do sólové tvorby s nadšením a jeho první album "All Things Must Pass" se stalo okamžitým hitem. Písně jako "My Sweet Lord" a "What Is Life" se staly…
1619.txt	Uvnitř sociálního prostoru jsou pozice, mezi kterými jsou rozdíly. Jak jste již určitě uhodli, tyto rozdíly spočívají v rozdílech mezi mírou ekonomického a kulturního kapitálu, který je s každou pozicí spojen. Když Bourdieu aplikoval svůj model na francouzskou společnost 70. let 20. století, zjistil, že pozice v sektoru A jsou charakteristické pro taková povolání, jako jsou vysokoškolští a středo…	Vzdělávací systém totiž nejenže předává znalosti a dovednosti, ale také legitimizuje a reprodukuje existující sociální hierarchie. Školy a univerzity jsou místy, kde se kulturní kapitál přetváří a přenáší z jedné generace na druhou. Tento proces není neutrální, ale je silně ovlivněn sociálním původem studentů. Bourdieu tvrdí, že vzdělávací systém je nastaven tak, aby upřednostňoval ty, kteří již …
1707.txt	ROTORY - Následuje stavba čtyř rotorových listů. Z balsového prkénka tloušťky 4 mm nařežeme lišty o průřezu 4 x 4 mm, ze kterých odřízneme díly pro kostru rotorových listů 11. Slepíme je a po zaschnutí lepidla kostru potáhneme tenkým modelářským papírem. Nyní už jen zbývá připevnit osy rotorových listů 12 (opět jsou zhotoveny z kulaté lišty o prům. 3 mm) a můžeme vrtulník dokončit. MONTÁŽ - Na úc…	Nyní přistoupíme k výrobě rotorových listů. Z balsového prkénka tloušťky 4 mm vyřízneme dva obdélníky o rozměrech 20 x 100 mm. Tyto obdélníky následně zúžíme směrem k jednomu konci, aby vznikly listy tvaru kapky. Hrany listů pečlivě obrousíme jemným smirkovým papírem, aby byly hladké a aerodynamické. Listy připevníme k úchytům 6 pomocí vteřinového lepidla a pojistíme je režnou nití. Nyní přistoup…
19.txt	Sama si lehla na pec k dětem. Ráno dostal Kristuspán se svatým Petrem polévku od večeře a hospodyně se už chystala do práce. Našetřila si na pár loktů plátna a teď že bude měřit a stříhat plátno na košilky pro děti. Kristuspán poděkoval za nocleh a za polévku a řekl hospodyni: "Ať ti práce neubývá!" Hospodyně se rozpačitě zasmála: "Což o to, práce mám až až. Ta mi spíš roste pod rukama." Kristusp…	Ráno, když se probudili, viděli, jak vdova už od časného rána pracuje. Děti jí pomáhaly, jak mohly, a všichni se činili, aby měli co jíst. Kristuspán se usmál a řekl: "Petře, vidíš, jak je požehnaná práce? Tato žena a její děti jsou chudí, ale jejich srdce jsou bohatá. Pomůžeme jim." Svatý Petr přikývl a Kristuspán se obrátil k vdově: "Dobrá ženo, za tvou pohostinnost ti chci požehnat. Od této ch…
1075.txt	Mnohé totiž chtěly listy použít a nové připravit nestačí. Ministr Dobeš i CERMAT však tvrdí, že se nic zásadního neděje. Možnost získání peněz z fondů MŠMT vyhlásilo novou výzvu v oblasti podpory "Rovné příležitosti dětí a žáků včetně těch se speciálními vzdělávacími potřebami" Operačního programu Vzdělávání pro konkurenceschopnost (OP VK). Školy, školská zařízení, VŠ a neziskové organizace mohou…	Vyhrál mezinárodní soutěž v Paříži - ač znevýhodněn tím, že pochází z kulinářsky nezajímavého severu Evropy, se prodral do světové špičky mistrů od plotny. Nad jeho kreacemi jazýčky porotců jen zamlaskaly. Samozřejmě dostal otázku, jak se naučil tak skvěle vařit. Odpověděl, že je na kuchařském vrcholu díky tomu, že vaření je jeho život. Nikdo ho do učení nenutil, vše se dobrovolně naučil sám. A s…
1951.txt	Ne, spíš si myslím, že za deset let to bude o tom, že řeknu, nezlobte se, ale už nikoho nezajímám. Člověk ve chvíli, kdy se vytratí a nelehá si fotografům před foťáky, tak to přijde a já jsem na to, myslím si, připravená. Navíc si myslím, že ženská, která si pořídí rodinu, by se jí měla věnovat. Přece si nepořídím děti proto, abych si pořídila chůvu a běhala po večírcích. SVATBA MÁLEM BEZ PRSTÝNK…	Přesně tak. Mám v plánu se usadit, mít rodinu a věnovat se věcem, které mě naplňují. Možná se budu věnovat nějakému charitativnímu projektu nebo se vrátím ke studiu, kdo ví. Ale určitě nebudu tou matkou, která se honí za kariérou na úkor rodiny. A co tvoje současná práce? Jak to vidíš do budoucna? Mám ráda svou práci, ale vím, že to není něco, co bych chtěla dělat navždy. Ráda bych se časem přesu…
1695.txt	Opět splňuje designérovy principy – velká okna, otevřenost prostoru, střídmost zařízení a kvalitní osvětlení?? Otevřený společenský prostor je vybaven jednoduchým jídelním stolem z dubového masivu a židlemi od B & B Italia. Stropní lampa nad stolem je od Artemide, křeslo s podnožkou od Morosa a komoda je vyrobena podle designérova vlastního návrhu Stůl i křesílka v pracovně paní Moniky nakoupil J…	V obývacím pokoji dominuje velký obraz od Zoubka, který se stal centrálním bodem místnosti a přitahuje pozornost každého návštěvníka. V jídelně pak visí několik menších děl od Davida, která svým minimalistickým stylem dokonale ladí s celkovým konceptem prostoru. Když jsem se rozhodoval o výběru uměleckých děl, měl jsem na paměti, že by měla nejen esteticky doplňovat interiér, ale také vyvolávat u…
2003.txt	Jaká je aktuální situace v týmu po dvou vyhraných bitvách? Nedělní Sport nahlédl pod povrch. Vokoun působí jistě Skvělý proti Slovensku, slušný výkon s Lotyši. Gólman Tomáš Vokoun zůstává v pohodě, samý úsměv, vtipkuje. Nemá důvod klepat se. Naopak. Má dostatečné sebevědomí a to je pro brankáře důležité. Bez špičkové formy u gólmana by to proti sborné nešlo. To je základ! "Přímá cesta do čtvrtfin…	Ruský tým je známý svou ofenzivní silou, a proto bude klíčové nejenom zastavit jejich hvězdy, ale také využít každou příležitost k ohrožení jejich branky. Taktika a strategie Trenér Vladimír Růžička má před sebou nelehký úkol. Musí najít správnou rovnováhu mezi defenzivou a ofenzivou. "Musíme hrát disciplinovaně a vyvarovat se zbytečných vyloučení," zdůrazňuje Růžička. "Každá přesilovka pro Rusy …
1819.txt	Cena se odvíjí od materiálu. Koule na pétanque jsou potaženy kultovním plátnem Monogram. Můžete s nimi hrát i na palubě jachty nebo na dřevěné podlaze. Koule totiž povrch nepoškrábou. Set se skládá z koženého kufříku, tří koulí (nazývaných boules) a dvou malých míčků (takzvaných košonků), které jsou zavěšené z vnější strany kufříku. Má neférová voda Na loňské olympiádě v Londýně získal stříbrnou …	Tato exkluzivní sada je vyrobena z nejkvalitnějších materiálů a je ručně zdobená ikonickým monogramem značky. Hra pétanque tak získává nový rozměr luxusu a elegance, který ocení nejen milovníci módy, ale i nadšení hráči. Pétanque je hra, která spojuje lidi a vytváří přátelskou atmosféru. Na jihu Francie, kde má své kořeny, se často hraje na náměstích a v parcích, kde se setkávají přátelé a rodiny…
1736.txt	Když se totiž do psaní opře někdo s fantazií a geniálním odhadem, bláznivě vypadající vynálezy se mohou proměnit v realitu. A to je případ i Julese Verna K Verneovým vůbec nejpřínosnějším románům patří legendární. V něm statečný a vznešený indický kapitán Nemo bojuje proti roztahovačnému britskému impériu. A jak jinak, využívá těch nejlepších technických metod, jaké si jeho doba uměla představit.…	Vědecká fantastika, nebo sci-fi, jak ji dnes běžně nazýváme, má mnohem hlubší význam a vliv na naši společnost. Je to žánr, který nám umožňuje prozkoumávat neznámé, představovat si budoucnost a zkoumat etické a filozofické otázky, které by jinak zůstaly nepovšimnuty. Jules Verne, jeden z otců tohoto žánru, nám ukázal, jak mocná může být lidská představivost. Jeho příběhy o cestách do středu Země,…
1583.txt	Výsledky faktorové analýzy jsou zachyceny v tabulce 2.4.2. Tabulka 2.4.2 Faktory reprezentující dva typy hodnocených činností místních samospráv – výsledky faktorové analýzy Faktorová analýza vyextrahovala dva faktory, které dohromady vysvětlí celkem 50 % celkové variability (z nichž první faktor 29 %, zatímco druhý 21 %). Věcná interpretace významu obou faktorů je velmi snadná. První faktor je s…	Výsledkem faktorové analýzy byly tři faktory, které jsme interpretovali jako: 1) Transparentnost a informovanost, 2) Čestnost a integrita, 3) Efektivita a kompetence. Tyto faktory nám umožnily lépe pochopit, jak respondenti vnímají různé aspekty činnosti místní samosprávy a jaké oblasti jsou pro ně klíčové při hodnocení její práce. První faktor, Transparentnost a informovanost, zahrnoval otázky t…
1115.txt	Když však energetiky po celé Evropě tomuto schématu uvěřily a začaly budovat nízkoemisní plynové zdroje, nechala EU v ekonomické krizi povolenkový systém takřka zkolabovat. Paralelně s povolenkami se rozeběhla i mohutná výstavba obnovitelných zdrojů na základě požadavků Evropské unie, a to mimo jakoukoli tržní logiku. Tím vznikl přebytek kapacity, který nejvíce dopadl právě na marginální zdroje, …	Jedním z klíčových témat je otázka, jakým způsobem integrovat obnovitelné zdroje energie do stávající infrastruktury, aniž by došlo k destabilizaci energetických sítí. V tomto kontextu se často hovoří o potřebě modernizace a rozšíření přenosových soustav, které by umožnily efektivnější přenos elektřiny z míst, kde je vyráběna, do míst, kde je spotřebovávána. Dalším důležitým aspektem je otázka sk…
1733.txt	Obsahuje minifigurku a psa. Lze přestavět na menší domek se skleníkem či moderní dům. PlayFoam® Boule Třpytivé PlayFoam® si pro vás připravil úplnou novinku. Oblíbenou modelínu plnou vesele blyštivých třpytek. Modelína se blýská jako drahokam díky flitrům. Vytvoř si ty nejzářivější výtvory PlayFoam® všech dob. Třpytivé sluníčko, auto s metalízou, blyštivé květiny s rosou, zářivé noční hvězdy... N…	S robustní konstrukcí a moderním designem je Nanuk nejen funkční, ale také stylový. Jeho odolnost a flexibilita zajišťují, že se budete cítit jistě na jakémkoli terénu, ať už se jedná o čerstvý prašan nebo zledovatělou sjezdovku. Knihařství a papírnictví Když se řekne knihařství, mnohým se vybaví staré řemeslo, které se dnes už moc nevidí. Ale opak je pravdou! Moderní knihařství kombinuje tradičn…
1671.txt	Tím krokem je dvojité glazování, jímž se dosahuje hedvábně hladkého povrchu a vysokého lesku. Tuto přidanou hodnotu ještě provází vyšší odolnost, než je u výrobků s jednou vrstvou glazury. Robotizovaná výrobní linka také zaručí rovnoměrné rozprostření glazury po celém povrchu sanitární keramiky i v místech pod okraji a ve všech záhybech klozetů. Dokonalé spojení glazury se střepem zajistí proces …	Každý kus keramiky prochází přísnou kontrolou kvality, což zaručuje dlouhou životnost a odolnost vůči opotřebení. HATRIA se pyšní nejen estetickým designem, ale také funkčností a ergonomií, což je klíčové pro moderní koupelny. Keramika HATRIA je známá svou hladkou povrchovou úpravou, která usnadňuje údržbu a zajišťuje hygienu. Speciální glazura, kterou jsou výrobky opatřeny, odpuzuje vodu a nečis…
549.txt	Tady venku je příšerná zima." "Já bych nerada –" "Jasně že nerada." Ustoupil jí z cesty. "Tak už pojď." Jen co měla kýžené svolení, vrhla se k němu. "Lucasi, co se to s tebou –" Zavrtěl hlavou. "Potom. Nenechám se vyslýchat mezi dveřmi," prohlásil. Tohle už znělo skoro jako jeho hlas. Lehce ji postrčil dovnitř a zavřel za ní. "Klídek. Nic se neděje. Jsem jako vysušená treska, ale to se za chvilku…	Jeho pohyb byl nejistý, jako by ho každá část těla zrazovala. Pinky se zastavila, její srdce bušilo jako splašené. 'Lucas, co se děje?' zeptala se tiše, ale její hlas zněl naléhavě. 'Můžeš mi to říct?' Lucas se zhluboka nadechl a zavřel oči, jako by se snažil najít sílu odpovědět. 'Je to složité, Pinky,' řekl nakonec. 'Něco, co bych ti neměl říkat. Něco, co bys neměla vědět.' Pinky se přiblížila …
1332.txt	NOVINKA JMÉNEM NORDIC BLADING Nordic walking není nic nového, ale nebyli by to nápadití seveřané, aby nevymysleli novou sportovní adrenalinovou disciplínu, která právě z tohoto základu vychází. Nordic blading je jízda na kolečkových bruslích podpořená soupažným odpichováním speciálními holemi. Při chůzi i in-line bruslení zapojíte převážně svaly nohou, kdežto při nordic blading rozhýbete celé těl…	Bikram jóga je náročná, ale její přínosy jsou nesmírné. Pokud se rozhodnete ji vyzkoušet, nezapomeňte na dostatečný přísun tekutin před i po cvičení, abyste předešli dehydrataci. AEROBIK NA VODĚ Další zajímavou alternativou k tradičním formám cvičení je aqua aerobik. Tento druh cvičení je ideální pro ty, kteří hledají šetrný způsob, jak zlepšit svou kondici a posílit svaly. Aqua aerobik se cvičí …
1223.txt	Zásady pro zacházení se závadnými látkami, které je spojeno se zvýšeným nebezpečím pro povrchové nebo podzemní vody, platí v ochranných pásmech vodních zdrojů I. a II. stupně, přírodních léčivých zdrojů a zdrojů přírodních minerálních vod, v záplavových územích, na vodních tocích či vodních nádržích nebo v jejich blízkosti nebo v bezprostřední blízkosti kanalizačních vpustí a šachet svedených do …	Novela vyhlášky také zavádí povinnost pravidelného monitoringu a hlášení stavu skladovaných závadných látek příslušným orgánům. Tento krok má za cíl zvýšit transparentnost a zodpovědnost při nakládání s nebezpečnými materiály a minimalizovat riziko havárií a úniků do životního prostředí. Ekologické dopady a prevence Ekologické dopady nesprávného nakládání se závadnými látkami mohou být katastrofá…
1386.txt	Cena takovýchto průhledných zobecenění je malá, neboť při aplikaci se lze stejně dobře odkázat na námi uvedené znění příslušných tvrzení. Zassenhausovo lemma a jeho důsledky Připomeňme, že svaz &symbol; je modulární, jestliže splňuje implikaci K pochopení vlastnosti modularity je užitečné si představit, že chceme svazovými operacemi zobrazit prvek &symbol; do intervalu &symbol;. Nabízejí se dva p…	Nicméně, pro účely této diskuse zůstaneme u uvedených definic a podmínek, abychom zachovali konzistenci a srozumitelnost. Nyní se podívejme na další důležité vlastnosti a aplikace &symbol;-grup. Jednou z klíčových vlastností je existence podgrup. Podgrupa &symbol; grupy &symbol; je množina, která sama o sobě tvoří grupu s operacemi zděděnými z &symbol;. Podgrupy hrají zásadní roli při studiu stru…
2316.txt	Takže nejlepším opatřením je průběžná kontrola našich zásob a jejich uchovávání v těsnících dózách. I malou skulinku v pytlíku ovesných vloček či krupice broučci objeví a pak rejdí. Znehodnocené potraviny musíme vyhodit, jsou plné výkalů. Mnohé hospodyňky marně bojují s broučky nastěhovanými ve spárách válu na cukroví. Zde je jednoduchá finta starých kuchařů. Válek ve vaně dobře vydrhneme kartáčk…	Jakmile je objevíme, je třeba jednat rychle. Mouku, krupici, rýži a další sypké potraviny, kde se broučci mohou vyskytovat, je nejlepší přesít a uložit do vzduchotěsných nádob. Prevence je klíčová – pravidelně kontrolujte zásoby a udržujte suché prostředí. Pokud se broučci přece jen objeví, můžete použít bobkový list nebo hřebíček, které jejich přítomnost odradí. Jak na molyMoli jsou další nepříj…
1947.txt	Ale kompaktnost rodiny a hlavní trendy zajišťuje spíš muž." Vy jste tedy jakoby králem? "Ten je zbaven pravomocí. Chtěl bych být předsedou vlády, ale není to vždy přijímáno s pochopením." Když použiji vaše přirovnání ke státům - existuje i rodinné OSN? "Ale jistě, v každé rodině jsou přece členové "federace", kteří jsou zároveň i nepřáteli - tedy někteří příbuzní. Nemilujete je, ale nemůžete být …	Ivana je královna, já jsem premiér. Ale vážně, máme to rozdělené tak, že každý z nás má své oblasti, kde je silnější a kde se cítí komfortněji. Ivana je skvělá v organizaci domácnosti a péči o děti, zatímco já se starám o finance a technické záležitosti. Ale samozřejmě, když je potřeba, umíme si navzájem pomoci a zastoupit se." "Jak se vám daří udržovat rovnováhu mezi prací a rodinným životem?" "…
1552.txt	Další genetická informaci je uložena v plasmidech. Plasmidy obsahují malé kruhovité molekuly dvouvláknové DNA, které se replikují nezávisle na bakteriálním chromosomu. 8.3.3 Typy DNA Klasifikace DNA může být tvořena podle různých hledisek. Podle funkce můžeme DNA rozdělit na DNA, která: kóduje pořadí aminokyselin v polypeptidu (strukturní geny) kóduje tvorbu transferových RNA (tRNA) a ribosomální…	Bakteriální genom je relativně kompaktní a obsahuje málo nekódujících sekvencí ve srovnání s eukaryotickými genomy. Kromě hlavního chromosomu mohou bakterie obsahovat i malé kruhové molekuly DNA nazývané plazmidy. Plazmidy často nesou geny, které poskytují výhodu v určitých podmínkách, například geny pro rezistenci vůči antibiotikům. Plazmidy mohou být přenášeny mezi bakteriemi procesem konjugace…
1676.txt	Zdobíme koktejlovou jehlou s borůvkami. ČERVNOVÉ vychytávka Domácnost STOP ZÁPACHU Osvěžovače vzduchu Ambi Pur Freshelle pohltí nepříjemný zápach ve vašem bytě a zanechá jen příjemnou vůni. K dostání je v šesti voňavých variantách. Balení stojí 89,90 Kč. NA OVOCE Potřebujete oloupat avokádo, mango nebo kiwi? Zkuste šikovné škrabky Nyglass z tvrdého plastu. Dva kousky koupíte za 129 Kč u prodejců …	Poté dolijeme perlivou vodou a nakonec přidáme růžové víno. Ozdobíme několika borůvkami a podáváme s brčkem. Doba přípravy: 10 minut Letní osvěžení SUROVINY: polosuchý moravský Merlot rosé plátky pomeranče limetkový sirup perlivá voda led POSTUP: Do vysoké sklenice nasypeme kostky ledu, přidáme plátky pomeranče a do 2/3 zalijeme růžovým vínem. Přidáme perlivou vodu a nakonec zakápneme limetkovým …
283.txt	Vzhledem k tomu, že se Fantom objevil krátce po Varanovově dezerci, a s přihlédnutím k anarchistově známé vášni pro cíchy a prostěradla, musím tu stopu prověřit. Rozprostřel jsem na stůl nejpodrobnější mapu Mexika, jaká se dala sehnat, a položil kamínek na každé místo, kde Fantom loupil. Kamínky vedly přímou cestičkou z Veracruzu až do městečka Palenque v nejjižnějším mexickém státu Chiapas, kole…	Jeho majestátní knír, pečlivě zastřižený a voskovaný, mi připadal jako symbol moci a elegance, který by mi mohl dodat na vážnosti při mém pátrání po Varanovovi. 29. března Ráno jsem se probudil s lehkou kocovinou, ale s odhodláním pokračovat v pátrání. Navštívil jsem místní tržiště, kde jsem se setkal s různými obchodníky a místními obyvateli. Všichni byli ochotní mi pomoci, ale nikdo neměl žádné…
991.txt	Možností jak ho potlačit a hlavně se zbavit s ním spojeného nepříliš příjemného aromatu je několik. Záleží na tom, jak hodně nás tento problém trápí. Prokletí zvané hyperhidróza Propotí-li někdo více košilí nebo halenek denně a boty si musí vyměňovat několikrát za den, trpí nemocí zvanou hyperhidróza. Nadměrně se potí celoročně a v teplých měsících by nejraději vůbec nevycházel. Třebaže se společ…	Proto se snažíme najít způsoby, jak pocení a s ním spojený zápach minimalizovat. Naštěstí existuje řada metod a produktů, které nám v tom mohou pomoci. Antiperspiranty a deodoranty Antiperspiranty a deodoranty jsou nejběžnějšími prostředky, které používáme k regulaci pocení a eliminaci zápachu. Antiperspiranty obsahují složky, které dočasně blokují potní žlázy, čímž snižují množství potu, který s…
1370.txt	Je třeba zjistit souvislost mezi sportovním výkonem a stupněm oblíbenosti. - Proměnná X udává pohlaví mladistvích, proměnná Y určuje jejich zájem o poezii, který se zjišťoval pomocí písemné ankety. Chceme vysvětlit, zda existuje souvislost mezi pohlavím mladých lidí a jejich zájmem o poezii. V těchto případech hovoříme o statistické závislosti a říkáme, že mezi veličinami existuje korelace. Podle…	Cílem je zjistit, zda existuje souvislost mezi sportovním výkonem a oblíbeností dětí v oddílu. - Proměnná X je počet hodin strávených přípravou na zkoušku a proměnná Y je výsledek zkoušky (počet dosažených bodů). Zde se zkoumá, zda existuje vztah mezi časem věnovaným přípravě a úspěšností při zkoušce. Pro zjištění souvislosti mezi dvěma proměnnými se často používá korelační koeficient. Korelační …
1976.txt	Pak to před lidmi vypadá, že nevíme, o čem hlasujeme." Milan Chovanec (43, ČSSD), poslanec a hejtman Plzeňského kraje "Vůbec nevím. Před schvalováním rozpočtu na rok 2014 se ale na tuto kapitolu speciálně podívám." Vojtěch Filip (58, KSČM), místopředseda Poslanecké sněmovny "Jedná se o náklady na Vojenskou kancelář prezidenta republiky, včetně hradní stráže. Pokud si dobře vzpomínám, čítá asi 600…	Znenadání se od něj odvrátila celá rodina jeho mrtvé ženy. Přitom po celou dobu jeho nedobrovolného pobytu v Egyptě za ním stála. Tchán mu posílal povzbudivé vzkazy. Tchyně za něj orodovala u prezidenta. Co se po Petrově návratu do Česka pokazilo? Názor Při výčtu jednotlivých výdajů ze státního rozpočtu je dobré zpozornět. Zejména v případě tzv. mimorozpočtových fondů. Zmiňme například Technologi…
1793.txt	Když jsem dělal rozhovor s brazilským architektem Oscarem Niemeyerem, zeptal jsem se ho, jestli neměl strach, když v novém hlavním městě Brasílii navrhoval během jednoho roku všechny zásadní správní budovy. Odpověděl mi: "Na strach a pochyby nebyl čas." Jaké pocity máte při začátku nového projektu? Architektura je řehole a nese s sebou neuvěřitelnou zodpovědnost, k níž ale člověk dorůstá. Čím víc…	V Izraeli jsem strávil několik měsíců a vrátil jsem se domů s jasnou vizí, že architektura je cesta, kterou chci jít. Po návratu jsem se plně ponořil do studia na ČVUT v Praze. Byla to doba plná změn a výzev, ale také neuvěřitelných příležitostí. Měl jsem štěstí, že jsem mohl studovat pod vedením některých z nejlepších architektů té doby. Jeden z mých profesorů, pan profesor Karel Hubáček, byl pr…
1107.txt	Pro vlastnosti zdiva je ze statického hlediska velmi důležitá správná vazba jednotlivých prvků. Aby se zajistila, musejí být svislé spáry mezi jednotlivými cihlami vždy ve dvou sousedních vrstvách přesazeny minimálně o 40 mm. Řešení styčných spár se volí podle toho, zdali jde o prvek se systémem pero - drážka (se zazubenou styčnou spárou) nebo bez něj. U prvků bez systému pero - drážka (jde např.…	Tato variabilita umožňuje flexibilní přizpůsobení stavební technologie konkrétním požadavkům projektu a zajišťuje optimální využití materiálu. Při zdění na lepidlo se používá speciální tenkovrstvá malta, která zajišťuje pevné a trvanlivé spojení jednotlivých prvků. Tento způsob zdění je nejen rychlejší, ale také ekonomičtější, protože snižuje spotřebu malty a minimalizuje vznik stavebního odpadu.…
45.txt	Když jste ale kolečkem otočili na jedničku, začaly se dít věci: osoby, které se nacházely v pozorovatelově zorném poli, najednou jako by odložily veškeré svršky – kabáty, pláště, bundy. Na dvojku zneviditelněly i jejich svetry, saka, blůzy, kalhoty a sukně, a na trojku … Holm svůj vynález poprvé vyzkoušel u okna laboratoře. Venku mrzlo, až praštělo, a po ulici zrovna přicházela krásná slečna zach…	Ale stačilo pootočit kolečkem a začaly se dít věci! Při prvním stupni se oblečení začalo postupně ztrácet, jako by se rozpouštělo ve vzduchu. Na druhém stupni už bylo zcela neviditelné, a člověk, na kterého se Holm díval, se jevil jako nahý. Třetí stupeň pak přidával ještě jednu zajímavou vlastnost – umožňoval vidět skrze stěny a jiné překážky, což Holmovi poskytovalo neomezené možnosti pro jeho …
1587.txt	Králík shlédl Arnoštovo nařízení a stanovuje, že nikdo nemá s výjimkou nutnosti přijmout ke zpovědi cizího farníka bez povolení jeho kněze, což má být plebány zveřejňováno o každé neděli a svátcích. Další odkaz na Arnošta se týká již zmíněného článku a po něm následujících ustanovení, kterými jsou kněží vyzýváni, aby v kázáních vybízeli farníky k uskutečnění zpovědi již od začátku kvadragesimy, a…	Kněží jsou povinni zachovávat absolutní mlčenlivost o tom, co bylo vyznáno při zpovědi, pod trestem exkomunikace a dalších církevních sankcí. Zpovědní tajemství je považováno za nedotknutelné a jeho porušení je jedním z nejzávažnějších přestupků, kterého se kněz může dopustit. Další důležitou otázkou, kterou se Králík zabývá, je svátost eucharistie. Plebáni mají dbát na to, aby svátost oltářní by…
2225.txt	Každopádně se firmy obchodující s rozvíjejícími se trhy nemohou tvářit, že politická rizika neexistují, a pokud se něco stane, vyrazit s kloboukem na vládu pro kompenzace. Na druhé straně, pokud by sankce dostaly do potíží celé odvětví, pak stát může využít existující nástroje pro podporu jejich restrukturalizace od zemědělských dotací až po státní pomoc. Ty podléhají schválení Evropské komise, k…	Diverzifikace je klíčem k minimalizaci rizik, a to nejen politických, ale i ekonomických a tržních. Firmy by měly pečlivě sledovat politickou situaci v zemích, kde působí, a být připraveny na rychlé změny. To zahrnuje nejen sledování zpráv a analýz, ale i udržování kontaktů s místními partnery a odborníky, kteří mohou poskytnout cenné informace a rady. V některých případech může být vhodné zvážit…
1912.txt	Dokázali jsme to hlavně proto, že jsme dobře věděli, že 'na slnku je miesta len koľko ukradneš …'" VZHÚRU DO METROPOLE! Píseň približuje pocity jinocha rozechvělého ze stehování do většího mesta. Sušil krávě pindu Tlumočník, hudebník a spisovatel Romain Puértolas debutuje svižným a vtipným románem, který už názvem odkazuje na knížky žánrově spřízněného Jonase Jonassona. Výčet předchozích Puértola…	Všichni jsme byli mladí, plní elánu a odhodlání. Naše první zkoušky probíhaly v malém sklepním prostoru, kde jsme se tísnili mezi starými nástroji a bednami. Bylo to skromné, ale pro nás to bylo místo, kde jsme mohli tvořit a snít o velkých pódiích. Naše první koncerty byly v malých klubech a na studentských akcích. Publikum bylo často malé, ale nadšené. Každý úspěch, každé potlesky nás motivoval…
1544.txt	Přesto je potřeba ještě se zmínit o tzv. teorii flogistonové, která ovládla myšlení chemiků na dalších bezmála dvě stě let. Jejím zakladatelem byl profesor medicíny na univerzitě v Halle Georg Ernst Stahl (1660 - 1734). Flogistonem se rozumělo fluidum, prostupující všechny hořlavé a zpopelnitelné látky. Při hoření flogiston vyprchal a zbyl popel. H. Cavendish studoval plyn vodík, který v zajetí f…	Boyleova práce položila základy moderní chemie a jeho přístup k experimentování a pozorování se stal klíčovým pro další rozvoj vědy. V 18. století se chemie dále rozvíjela díky práci vědců jako Antoine Lavoisier, který je často označován za otce moderní chemie. Lavoisier formuloval zákon zachování hmoty, který říká, že hmota nemůže být vytvořena ani zničena, pouze přeměněna z jedné formy do druhé…
1714.txt	Dva bary odpovídají dvěma kilogramům působícím na centimetr čtvereční lidského těla. V dubnu 2009 dosáhla Campbellová rekordu 96 metrů a překonala tak dosavadní 95metrovou hodnotu Molchanové z roku 2008, která tehdy byla překonáním Sářina 90m rekordu (2007). Pět dní po svém posledním triumfu se Campbellová dokonce ponořila do hloubky 100 metrů, vrátila se na hladinu, dvakrát se nadechla a ztratil…	S každými 10 metry hloubky se tlak zvyšuje o 1 bar. To znamená, že v hloubce 10 metrů je tlak dvojnásobný oproti hladině, tedy 2 bary. Tento tlak působí na celé tělo potápěče, včetně plic a dalších dutin. 15 metrů ZVUKOVÉ VLNY Pod vodou se zvuk šíří rychleji než ve vzduchu, což může způsobit dezorientaci. Zvukové vlny se šíří čtyřikrát rychleji než ve vzduchu, což znamená, že potápěč může mít pro…
1962.txt	Po pondělním poplachu ale už nemohl s přiznáním radostné pravdy otálet. Tím ale padla kosa na kámen, protože se ukázalo, že jediný, kdo neměl o těhotenství Catherine ani ponětí, byla královna Alžběta II. Ta se cítí být velice zklamána, že ji milovaný vnuk neinformoval jako první. Zpráva o těhotenství už pak žila vlastním životem. Jako první poblahopřál nastávajícímu otci britský premiér David Cam…	Mezitím se v Londýně začaly šířit spekulace o tom, jaké jméno by mohlo být pro nového potomka vybráno. Tradiční jména jako George, Victoria nebo Elizabeth se objevují na předních místech sázkových kanceláří. "Je to velká událost pro celou Británii," řekl jeden z obyvatel Londýna. "Všichni jsme napjatí a těšíme se na další zprávy." Vévodkyně Catherine, známá svou elegancí a šarmem, se stala ikonou…
1754.txt	Ne tak docela. Daleko za touto hranicí se ještě pohybují některá ledová tělesa a také jádra komet v Oortově oblaku, která mohou pocházet z naší sluneční soustavy. Z Současná pozice sondy Voyager 1. Čísla udávají vzdálenost od Slunce v astronomických jednotkách (násobcích vzdálenosti Země od Slunce) ZEMI BĚŽÍ ODPOČET Existence Země jako planety by měla skončit za 5,4 miliardy let. Tehdy se Slunce …	To je otázka, na kterou vědci stále hledají odpověď. Voyager 1 nyní pokračuje ve své cestě do neznáma, přičemž nám poskytuje cenné informace o mezihvězdném prostoru. Je fascinující si představit, že tento malý kus lidské technologie putuje tam, kam se žádný člověk dosud nevydal. Záhadné zmizení v Srdově Když jsem se vrátil do Srdova, abych se setkal s Michalem Fišerem a jeho fascinujícími zvířaty…
2163.txt	A vzhledem k tomu, že to není hudba, kterou by mohl svou popularitu bůhvíjak zvýšit nebo snad dokonce rozšířit konto o další nuly, docela mu jeho muziku věřím." Jestli to nakonec bude opravdu hudební zážitek, anebo jen nafouknutá bublina, se ovšem teprve uvidí. Skoro to vypadá, že si obří hudební festivaly u nás už tak nějak rozparcelovaly svá zlatá naleziště. Na opravdu velká a současná jména sv…	Jeho technika je precizní a jeho cit pro blues je autentický," říká Rejžek. "Je to jako kdyby se v něm spojily dvě naprosto odlišné osobnosti – drsný akční hrdina a citlivý muzikant." Seagalova přítomnost na Rock For People je tedy nejen lákadlem pro fanoušky jeho filmů, ale i pro milovníky kvalitní hudby. A kdo ví, možná se dočkáme i nějakého toho filmového kousku přímo na pódiu. "Když jsem ho v…
1744.txt	Jak probíhala konfrontace? Řada přistěhovalců se dokázala na jihu uchytit a tapíři, pekari nebo velbloudi připomínající lamy obohatili tamní živočišnou říši. Naopak na severu přežila pouze menšina imigrantů: například vačice, pásovci a dikobrazi. Některé jižanské druhy, jako obří lenochodi a velcí masožraví ptáci, sice přírodní most překonaly, ale postupně vymřely jak na severu, tak i na jihu. Vz…	Když se obě Ameriky spojily, došlo k velkému střetu těchto dvou odlišných faun. Zatímco severoameričtí predátoři, jako byli šavlozubí tygři a medvědi, se vydali na jih, aby si podmanili nové území, jihoameričtí vačnatci a další unikátní druhy se pokusili proniknout na sever. Tento proces, známý jako Velká americká výměna, měl dalekosáhlé důsledky pro obě strany. Severoameričtí predátoři, díky své…
1958.txt	Tereza Bufková: Občas mě fauluje... PRAHA (jík) – Martin Procházka o sobě říká, že je kopyto. Jenže jeho taneční partnerka Tereza Bufková to vidí jinak. I když... "Někdy mě ale fauluje," zaplní zurčivým smíchem krásná rusovláska zkušebnu. "Třeba ve středu jsme měli vydatný držkopád," práskne Tereza. "Martin je hrozně šikovný, jenom si nevěří, nervy pracují. Doufám, že první večer, který dopadl ús…	Bylo to o překonávání sebe sama, o hledání nových výzev a o tom, jak se člověk může neustále posouvat dál, i když už si myslí, že dosáhl vrcholu. Martin se rozhodl, že se nenechá odradit ani těmi nejtěžšími momenty, a to ho dělalo výjimečným. "Jak se cítíte po těch několika týdnech tréninku?" zeptal jsem se ho, když jsme si sedli na chvíli oddechnout. "Unavený, ale šťastný," odpověděl s úsměvem. …
66.txt	Pořád si otíral vlhké oči. Nemohl dopustit, aby někdo poznal, že plakal. Dozorce to věděl, ale neříkal nic. Nebylo co. Na celách smrti panovalo skličující dusivé ticho, strnulé, rozkladné a mrtvolné jako rybí zdechlina vyvržená na pustý břeh. Muži odsouzení na smrt se do jednoho modlili; modlili se za Raymonda Jensena i za sebe. Ray si sedl na palandu a bezmyšlenkovitě civěl do podlahy. Návštěvy …	Každý krok, který udělal, byl těžší než ten předchozí, jako by ho tíha jeho osudu tlačila k zemi. V hlavě mu vířily myšlenky na minulost, na všechny ty chvíle, kdy byl šťastný, kdy měl pocit, že má život smysl. Ale teď, v této chladné a nehostinné cele, se mu zdálo, že všechno to štěstí bylo jen iluzí, prchavým snem, který se rozplynul jako ranní mlha. Když se posadil na tvrdou postel, zavřel oči…
1120.txt	TČ dokáže získávat teplo z okolí, a to i ve velmi chladných lokalitách. Chladné místo se ještě více ochladí a tím mu lze teplo odebrat. TČ umí získat teplo i ze vzduchu o teplotě –20 ° C. Je to sice méně efektivní, ale pořád se ještě vyplatí. Když čerpadlo odčerpá z okolí teplo dosahující přibližně 8 ° C a převede je na vyšší hodnotu, následně dokáže ohřát vodu pro vytápění v radiátorech nebo uži…	Tepelné čerpadlo tedy funguje na principu přenosu tepla z jednoho místa na druhé, přičemž využívá energii z okolního prostředí, která je zdarma. Tento proces je velmi efektivní, protože tepelné čerpadlo dokáže vyrobit více tepla, než kolik spotřebuje elektrické energie. Typy tepelných čerpadel Existuje několik typů tepelných čerpadel, které se liší podle zdroje tepla, který využívají: 1. Tepelné …
1934.txt	Navíc Rio, to jsou také proslavené pláže... Okouzlující pláž Ipanema se nachází v samém srdci velkoměsta. Obyvatelé Ria tráví celý rok na proslulých plážích Je doslova přeplněna exkluzivními hotely, restauracemi, bary a obchody. Ovšem zdaleka nejslavnější pláží Ria de Janeira je bílá Copacabana. Obklopuje ji stejnojmenná mondénní čtvrť plná restaurací, kaváren a tančíren. Ceny ovšem nejsou příliš…	Pláže jako Copacabana a Ipanema se promění v nekonečné taneční parkety, kde se mísí místní obyvatelé s turisty z celého světa. Všude kolem vás se ozývá smích, hudba a radostné výkřiky. Vzduch je prosycen vůní grilovaného masa, exotického ovoce a mořských plodů, které se prodávají na každém rohu. Pokud se rozhodnete navštívit Rio během karnevalu, připravte se na to, že město nikdy nespí. Noční živ…
110.txt	Dokonalý zločin, který - Viktor jako frajer točí revolverem. Výstřel. Uprostřed slova zmizí Stella. On chlapecky pokrčí rameny: Viktor: Promiň, Stello! Smích z publika. Ze tmy se ozve slábnoucí hlas: Stella: Dík, mistře! Vždyť ta nejzazší touha je zmizet sám! Nic tak sprostě krvavého jako sebevražda … aby nás našli v louži zvratků a s modrým jazykem! Ale rozplynout se jako pára … vyvanout do tich…	Viktor, slyšíš? Někdo chce, aby zmizel jejich šéf! (Viktor se zasměje, ale je vidět, že je nervózní.) Viktor: To je přece jen hra, Stella. Stella: Hra? Možná. Ale někdy se hry stávají skutečností. (Otočí se k publiku.) Dámy a pánové, kdo další? Kdo má odvahu přiznat, co by chtěl nechat zmizet? Kriminalista (zvedne ruku): Já. Stella (s úsměvem): A co byste chtěl nechat zmizet, pane? Kriminalista: …
65.txt	Marek nad nějakým nemastným neslaným eko žrádlem, co je ve finále, alespoň co se ceny týče, dost mastný, donekonečna žvanil o tom, jak bychom nad vším, co vkládáme do úst, měli pozorně přemýšlet. Že bychom měli vždy žádat bio potraviny a produkty fair trade. Že musíme jíst pouze racionální poživatiny vyrobené v přísném souladu s přírodou. "A holku máš, Marku?" zeptal jsem se ho, což bylo sice dos…	No, falafel mě zrovna nezajímal, ale Marek byl jiná liga. Měl v sobě něco, co mě přitahovalo, i když jsem si to nechtěl přiznat. Možná to byla ta jeho nejistota, možná to, jak se mu třásly ruce, když si zapaloval cigaretu. Každopádně jsem se rozhodl, že to s ním zkusím. Sedli jsme si ke stolu a objednali si. Marek se snažil být vtipný, ale jeho pokusy o humor byly spíš trapné. Přesto jsem se smál…
1423.txt	Při rozmnožování dochází se zadanou pravděpodobností k mutacím. Genotyp organismu je tvořen strukturou neuronové sítě a senzoricko-motorickým systémem. Fenotyp sestává z hodnot vah neuronové sítě a několika individuálních vlastností, jako jsou pozice, orientace, obsah vnitřností, věk. V článku (Menczer a Belew, 1996) je uveden experiment se třemi druhy potravy (reakce A + B je exotermická, reakce…	Proces rozmnožování probíhá tak, že se vytvoří nový organismus s genomem, který je kombinací genomů rodičů, přičemž může dojít k mutacím. Nový organismus je umístěn na náhodně vybrané volné políčko v okolí rodičů. Evoluční algoritmus tak umožňuje postupné zlepšování schopností organismů v průběhu generací. 2.5.5 Simulace predátor-kořist Dalším zajímavým typem simulace je model predátor-kořist, kt…
836.txt	My ale doporučujeme jít cestou dvanáctistovky TSI s výkonem 77 kW s akčně rozšířenou výbavou Reference. Ibiza pak v pořadí SC, pětidveřová a ST stojí 249 Kč, 259 Kč a 275 Kč. A Reference nabude o přední mlhovky, elektricky ovládaná zrcátka, dálkový centrál a hlavně prodlouženou čtyřletou záruku. Plyn zůstává Faceliftovaná Ibiza o verzi spalující LPG nepřišla. Šestnáctistovka MPI s výkonem 59 kW s…	Pokud si připlatíte za pětidveřovou verzi, dostanete nejen lepší přístup k zadním sedadlům, ale i větší praktičnost při nakládání zavazadel. Ibiza SC je sice stylovější, ale pro rodiny nebo ty, kteří často převážejí větší náklady, je pětidveřová verze jasnou volbou. Interiér Ibizy je navržen s ohledem na ergonomii a pohodlí. Sedadla jsou pohodlná a poskytují dostatečnou oporu i při delších cestác…
1157.txt	Jedná se o soukromý náhled do vlastních vjemů. Jde o moment, vnímáme fotografovanou scénu jako část němého filmu, která je promítána skrze vlastní mysl na zdi domu. Film, který pozorovatel nikdy předtím neviděl, i přesto zažívá ten pocit déja vu. kdy do 3. června kde ICON Gallery, V Jámě 6, Praha 1 Fotografická skupina Setkání Skupina Setkání vznikla v roce 1975 a byla mimo jiné průkopníkem tzv. …	Martin Stranka se ve svých fotografiích zaměřuje na introspektivní pohledy, které odhalují hluboké emoce a osobní prožitky. Jeho práce je charakteristická jemnou melancholií a tichou elegancí, která diváka vtahuje do světa plného tajemství a nevyřčených příběhů. kdy 1. března – 30. dubna kde Galerie Mánes, Masarykovo nábřeží 250, Praha Výstava "Světlo a stín" v Brně V Moravské galerii v Brně se k…
1755.txt	Tak tomu bylo až do 27. února 2007, kdy se narodila dcera Léonie - a právě po deseti dnech se ještě celá červená přestěhovala z nemocnice v Troms na rudého "Vagabunda". "Prostě se spolehněte na své instinkty a všechno dobře dopadne," ujišťovala porodní asistentka mladé rodiče. Měla pravdu. O půldruhého roku později pár čekal druhého potomka. V tomto bodě vyprávění, vědí rodiče, posluchači obvykle…	V těchto obdobích temnoty a chladu se jejich vztah ještě více prohlubuje. France a Éric se stávají nejen partnery v lásce, ale i v práci, kde se spoléhají jeden na druhého. Každý den je výzvou, ale také příležitostí k objevování a učení se novým věcem. Jednoho zimního rána, kdy teplota klesla hluboko pod bod mrazu, se France probudila s pocitem, že dnešní den bude něčím výjimečný. Vzduch byl tak …
840.txt	S detaily na maximum a rozlišením 2 x 1 bodů jsem se pustil do měření, a ejhle, průměrný počet snímků za sekundu se s výjimkou Crysis (40 fps) pohyboval vysoko nad stovkovou hranicí. Jako mnohem lepší zátěž se ukázalo hraní ve 3D, kde si počítač hravě poradí s maximálními detaily her v plném HD rozlišení (1 x 1 px). Tam se teprve projevil potenciál, který v sobě HAL3000 Phantom Dream ukrývá. Test…	Všechny kabely jsou pečlivě svázány a vedeny podél stěn skříně, což nejen zlepšuje estetiku, ale také zajišťuje optimální chlazení. Při pohledu na vnitřní uspořádání je jasné, že výrobce myslel na každý detail, aby uživatelům poskytl co nejlepší zážitek. Chlazení na maximum Chlazení je klíčovým prvkem tohoto počítače. Kromě již zmíněných deseti ventilátorů je zde také vodní chlazení pro procesor.…
2344.txt	Za vítěze voleb se v Praze mohou považovat také sociální demokraté. Ze 14 mandátů jich sice ztratili šest, ale bez nich se ANO v koalici na magistrátu neobejde. Po koalicích s ODS a TOP 09 budou Praze vládnout i nadále. Na magistrát se vrátí zelení a lidovci, kteří uspěli spolu se starosty pod hlavičkou Trojkoalice. Slaví i piráti, pět procent hlasů získaných od pražských voličů považují za histo…	Její slova rezonují mezi voliči, kteří touží po změně a transparentnosti ve vedení města. Nové tváře a staré problémy S novým vedením přichází i nové tváře do pražské politiky. Mezi nimi je například Jan Novák, který se stal radním pro dopravu. Novák, bývalý manažer v oblasti logistiky, slibuje zlepšení dopravní infrastruktury a modernizaci veřejné dopravy. "Praha potřebuje efektivní a ekologicko…
1703.txt	Přišli jsme sem v devadesátém roce a na jaře dvaadevadesátého jsme otevřeli. Do té doby jsem vlastně žil na Václaváku. A stačilo … Když je člověk vytížený, tak mu Praha dá zabrat. A je jedno, jestli prodáváte boty, nebo něco jiného." MÍSTO PRO VŠECHNY Novostavba rodinného domku, která vznikla ve dvoře za restaurací, respektuje klasickou architekturu a poskytuje dokonalé pohodlí na poměrně malé pl…	Máme tu záhony s bylinkami, zeleninou a ovocnými stromy. Všechno, co potřebujeme k vaření, si můžeme vypěstovat sami. Je to pro mě důležité, protože vím, odkud pochází suroviny, které používám. Navíc je to i skvělý způsob, jak si odpočinout od každodenního shonu a užít si klid a pohodu venkova," říká Jaroslav Sapík s úsměvem. Jeho láska k vaření a poctivému řemeslu se odráží nejen v jeho kuchyni,…
1873.txt	V tomto má velmi dobré postavení Metropole Zličín, díky nedalekému obchodnímu domu Ikea, a také Obchodní centrum Letňany, kde je zase Kika. Ve všech těchto obchodních centrech najdete běžné značky, jako je H&M, Zara, C&A, Promod, Tatuum, Reserved nebo Next. Metropole Zličín zatím drží výhradní zastoupení kvalitní značky Mexx a jako jedna z mála má také španělské Mango. "Značky, které se rozhodnou…	V Novém Smíchově najdete dětský koutek s profesionálním dohledem, kde se děti mohou zabavit různými hrami a aktivitami, zatímco vy si v klidu prohlížíte nejnovější kolekce v obchodech. Kromě toho je zde i multikino Cinema City, kde můžete strávit příjemné odpoledne sledováním nejnovějších filmových hitů. Zličín je dalším oblíbeným cílem pro rodinné nákupy. Kromě široké nabídky obchodů zde najdete…
1250.txt	Všechny trápí to, že mají na kůži něco, co by tam být nemělo. Někdy mohou být změny sotva patrné, jindy postihují kůži jako celek, ale pro konkrétního pacienta to v tu chvíli vždy znamená závažný problém," říká MUDr. Vocilková. I proto se jí ptám na psychologickou podporu pacientů. Dostává se jim v těchto zátěžových situacích vůbec nějaké psychické útěchy, je poskytována v odpovídající míře? "Boh…	Ale každý den je jiný a přináší nové výzvy. Někdy se jedná o běžné kožní problémy, jindy o složitější případy, které vyžadují hlubší diagnostiku a spolupráci s dalšími specialisty. Například bércové vředy jsou často spojeny s cévními problémy, takže spolupracuji s angiologem. Kožní infekce, jako jsou bradavice nebo mykózy, zase vyžadují pečlivou laboratorní diagnostiku a někdy i dlouhodobou léčbu…
1360.txt	Nastavení určitých základních požadavků považuji obecně za správný nástroj, ať formou povinných přijímacích zkoušek, či jinými způsoby. Jako problém ale vidím nepoměr mezi snahou žáků a jejich rodičů získat maturitu doslova za každou cenu v oborech, ve kterých má absolvent mizivou šanci na uplatnění. A současně máme nedostatek určitých profesí na trhu práce. To nemá logiku a není to zdravé z hled…	V současné době se často setkáváme s tím, že úroveň maturitních zkoušek se liší nejen mezi školami, ale i mezi jednotlivými třídami v rámci jedné školy. To je nepřijatelné. Stát by měl zajistit, aby maturitní zkouška byla spravedlivá a objektivní pro všechny žáky bez ohledu na to, kde studují. Dalším problémem, který se v našem školství objevuje, je nedostatek moderních učebních pomůcek a technol…
1110.txt	Tedy období, do kterého vstupovala ve své středověké velikosti sevřená hradbami, a které končí ve dvacátých letech dvacátého století vznikem tak zvané velké Prahy. Věnujeme se pochopitelně dopravním tématům – prvním tramvajovým linkám, dopravnímu napojování nových městských částí Prahy, vzniku Dopravního podniku a jiným. Některé části jsou ale zaměřeny i na pouze zdánlivě nedopravní témata, jako …	Výstava JAK SE TVOŘÍ MĚSTO je tedy nejen retrospektivou, ale i platformou pro diskuzi a výměnu názorů mezi odborníky a laickou veřejností. Historický kontext a význam výstavy Výstava se zaměřuje na období od počátku 20. století až po současnost, kdy se urbanismus a architektura staly klíčovými faktory ovlivňujícími kvalitu života ve městech. Vystavené exponáty zahrnují plány, modely, fotografie a…
1077.txt	Je ale třeba ocenit, že nakladatelství Fraus se vydalo touto neprobádanou cestou. Nemají vaši pedagogové problémy při práci s tablety? Traduje se, že naši žáci jsou v těchto oblastech gramotnější než jejich učitelé. Nezaznamenal jsem s tím žádné problémy. Zpočátku jsme se s kolegy scházeli a sdíleli nápady a informace, ale je to potřeba stále méně. Jaký byl první impulz pro realizaci tohoto nápad…	V současné době se učitelé snaží kombinovat tradiční metody s novými technologiemi, což je náročné, ale zároveň velmi obohacující. Učitelé se musí neustále vzdělávat a přizpůsobovat se novým trendům, což je pro ně velká výzva. Jaké jsou reakce studentů na využívání tabletů ve výuce? Reakce studentů jsou vesměs pozitivní. Tablety jim umožňují pracovat interaktivněji a samostatněji. Mnozí z nich si…
1541.txt	Tyto sedimenty jsou také třetihorní, ale starší než výplň mostecké pánve. První nálezy ryb z mostecké pánve, a to z klasické lokality Břešťany, publikoval až G. K. Laube v roce 1900; tato práce je zároveň první ekologickou studií české miocenní rybí fauny. Nálezy celých jedinců ryb byly velmi vzácné, častěji se vyskytovaly a dodnes se nalézají části koster, shluky kostí a nejhojněji jednotlivé ků…	Reussovy práce byly průkopnické a položily základy pro další generace paleontologů, kteří se věnovali studiu fosilních ryb v této oblasti. Jeho nálezy byly publikovány v několika vědeckých článcích a monografiích, které dodnes slouží jako cenný zdroj informací pro současné badatele. V následujících desetiletích se k Reussovým výzkumům připojili další významní paleontologové, jako byl například An…
1774.txt	Prvním v hierarchii áthoských klášterů je Megísti Lavra. Prý je také nejstarším v "moderní" historii poloostrova. Vznikl v roce 963. Největším a patrně nejbohatším klášterem na Áthosu není paradoxně klášter řecký, ale ruský. Jmenuje se Ágios Panteleimon. Kromě něj na poloostrově stojí i dva další kláštery zahraničních pravoslavných církví: srbský klášter Chilandaríou a bulharský Zográfou. Klášter…	Esfigménou je známý svou přísnou askezí a oddaností pravoslavné víře. Mniši zde žijí v naprosté izolaci od světa, věnují se modlitbám, práci na polích a péči o klášterní budovy. Klášter je obklopen vysokými hradbami, které chrání jeho obyvatele před vnějším světem. Dalším významným klášterem je Vatopedi, který byl založen v 10. století třemi mnichy z Adrianopole. Vatopedi je známý svými bohatými …
2010.txt	Sám jste zmínil že Chicago patří k Original Six. Tlak v tradičních klubech je daleko větší, jste na něj připravený? "Je fakt, že na Floridě jsme měli dva novináře na tým, kdežto v Chicagu jsou dva novináři na jednoho hráče. Tlak k hokeji patří, rád si to taky vyzkouším. Ne, že by na Floridě nebyl, ale není to vyloženě hokejové město. I na tuhle změnu se těším." Na Floridě jste před třemi lety pod…	Už si ani nepřipíjím na zdraví, protože to stejně nemá smysl," povzdechl si Rostislav Olesz, když se ohlížel za svou kariérou na Floridě. Přestože měl za sebou několik těžkých sezón, jeho odhodlání a láska k hokeji zůstaly neotřesitelné. "V Chicagu to bude jiné," pokračoval s nadějí v hlase. "Tady je hokej na úplně jiné úrovni. Fanoušci jsou vášniví, město žije hokejem. To je přesně to, co potřeb…
1904.txt	Začali jsme točit krátké skeče pro Stream. cz s tou první vlnou, jako je Kazma nebo Ruda z Ostravy." Jenže tahle životní epizoda skončila. Když kluci přemýšleli, co dál, inspirovali se krát - kými videi, která zaplavila YouTube a označují se souhrnným názvem Shit Mothers Say (Kraviny, co říkají matky). Dělají si legraci z obvyklých frází, které každý může slyšet od své matky. "Převzali jsme formá…	A tak jsme se do toho pustili naplno, ' dodává Čeněk. Jejich videa jsou plná vtípků o matkách, učitelích, holkách a dalších každodenních situacích, které každý zná. ' Lidé se v tom prostě najdou, ' říká Erik. ' A to je klíč k úspěchu. ' Jejich cesta k úspěchu však nebyla jednoduchá. ' Začínali jsme s minimálním vybavením, ' vzpomíná Čeněk. ' Měli jsme jen starou kameru a hodně nápadů. ' Postupně …
1389.txt	Jak obtížné bylo se v ne zcela vyjasněných požadavcích na systém orientovat, ukazuje kniha Kybernetické modelování vydaná Jiřím Klírem a Miroslavem Valachem v r. 1965. Definici systému v ní najdeme (na str. 21) přibližně v Mesarovičově duchu, ale poněkud naivnější, ale hlavně nedomyšleně interpretovanou, neboť jednou symboly znamenají předměty reálného světa, jindy zase matematické objekty. Podle…	Tento přístup má své výhody i nevýhody. Na jedné straně umožňuje velmi přesné a formální vyjádření systémových vlastností, na druhé straně však může být pro praktické aplikace příliš abstraktní a odtržený od konkrétních reálných situací. Přestože Mesarovičova definice systému je často citována a uznávána, existují i jiné přístupy k definování systémů, které se snaží lépe reflektovat jejich prakti…
1900.txt	Své putování začínám u hlavní kolonády, která je zároveň kavárnou. Po zahřátí chutným kofeinovým nápojem se vydávám kolem pseudogotického kostela svatého Jana Křtitele, který vyrostl mezi roky 1882 a 1885, k dětské léčebně Vesna patřící k nejmodernějším zařízením svého druhu u nás. Přestože mnozí lidé nevěří ve státní podniky, v tomto případě je potřeba smeknout. Vím, o čem hovořím, můj nejstarší…	Bylo to jako vstoupit do jiného světa. Zatímco dole v údolí panovalo typické zimní počasí s občasným deštěm a blátem, nahoře na hoře mě přivítala nádherná zimní krajina pokrytá sněhem. Lanovka se pomalu šplhala vzhůru, a jak jsme stoupali, měnil se i výhled. Stromy byly stále více pokryté sněhem, a když jsme dosáhli vrcholu, ocitli jsme se v pohádkovém světě bílých plání a zasněžených lesů. Na vr…
2022.txt	Jak může Řepka kritizovat muže, který z něj na několik let udělal suverénně nejlépe placeného fotbalistu ligy, a který se za něj až bláhově oddaně stavěl i po jeho nejvýraznějších "blikancích"? Jestli podlehl představě, že se s ním klub rozloučil nedůstojně, měl by si uvědomit, že mu Sparta zorganizovala už jako hráči Českých Budějovic autogramiádu a chystala mu benefiční zápas, k němuž však už t…	Jeho slova vyvolala bouři mezi fanoušky i odborníky. Někteří ho podporovali, jiní ho kritizovali za to, že se snaží destabilizovat klub v klíčovém okamžiku sezony. Řepka se však nenechal odradit a pokračoval ve svých výpadech. 'Sparta potřebuje změnu, a to od základů. Křetínský nemá fotbal v srdci, je to jen byznysmen, který se snaží vydělat peníze,' prohlásil v rozhovoru pro jeden z bulvárních d…
1954.txt	Diváci ji tak neměli možnost zahlédnout jinak než schovanou za příšernými brýlemi, s kovovým úsměvem s rovnátky a "brežněvovským" obočím. "Nikdo mě nepoznával, když seriál skončil, a kdekoli jsem se objevila, nikdo nevěděl, že jsem to já," zoufá si dnes herečka s tím, že od té doby si ji režiséři zaškatulkovali jako strašidlo, a má tudiž po "kšeftech". "Tady jsem zase pro všechny Ošklivka, a žádn…	Ačkoliv se role stala pro Janečkovou průlomovou, přinesla jí i mnoho nepříjemností. 'Lidé mě na ulici často nepoznávali, a když už ano, tak se mi posmívali,' vzpomíná herečka. 'Bylo to těžké období, ale zároveň mě to posílilo.' Janečková se po skončení seriálu rozhodla pro radikální změnu. 'Chtěla jsem se zbavit nálepky 'ošklivky' a ukázat, že umím hrát i jiné role,' říká. A tak se vrhla do divad…
1307.txt	Ale to jsme již v době Havlíčkově, který se ve svých politických článcích poměrně jasnozřivě zabýval úlohou obce. Celý tehdejší proces byl završen zrušením roboty a pozdějším vytvořením modelu moderní občanské samosprávy, jehož autorem byl v dobách revolučního kvasu (1848–1849) ministr vnitra vídeňské vlády hrabě Franz Stadion. Následoval obecní zákon z března 1849 a upřesněný z roku 1862, rozliš…	Představme si malou obec jménem Mildheim, která se nachází v malebném údolí obklopeném lesy a loukami. Tato obec je známá svou harmonickou atmosférou, kde se lidé navzájem respektují a spolupracují na společných projektech. Starostou Mildheimu je paní Anna Nováková, která je ve své funkci již třetí volební období. Její vedení je charakterizováno transparentností, otevřeností a snahou o zapojení v…
1016.txt	ECOCITY = ZDRAVÍ "Kdybyste chtěli docílit ideálně čerstvého vzduchu v běžném bytě, museli byste větrat každou půlhodinu včetně noci," vysvětluje ing. Jan Řežáb, ředitel JRD. Byty v Ecocity Malešice jsou svým zabezpečením koncipovány jako klimatická oáza, prostředí s velmi omezeným zatížením hlukem, vlhkostí či prachem a s výhodou nízké hladiny CO2. Tyto výhody spolu se stálým přísunem čerstvého v…	Vytápění je zajištěno tepelnými čerpadly, která využívají energii z okolního prostředí, a solárními panely, které přeměňují sluneční záření na elektrickou energii. Chlazení je řešeno pomocí pasivních systémů, které využívají přirozené proudění vzduchu a stínění. Ekologické aspekty výstavby a provozu budov jsou dnes stále důležitější. V Ecocity Malešice se klade důraz na minimalizaci energetické n…
1836.txt	Vyzkoušejte si tandemový seskok. Nemusíte ani jezdit daleko. Na letišti Příbram – Dlouhá Lhota na vás čeká parta zkušených tandempilotů ze Sky Centra Příbram, z nichž každý má za sebou více než 6000 seskoků a prošli náročnými přípravnými kurzy. Není proto důvod se bát. Tandemový seskok ze 4000 metrů si po krátké instruktáži užije každý ve věku od 8 do 100 let. Kdy: každý den (počasí je rozhodujíc…	Pak je pro vás parašutismus tou pravou volbou. Tento adrenalinový sport vám umožní zažít neopakovatelný pocit, kdy se po výskoku z letadla řítíte volným pádem k zemi, než se vám otevře padák a vy si můžete vychutnat klidný let s nádherným výhledem na krajinu pod vámi. V České republice je několik míst, kde si můžete tento zážitek dopřát, například v okolí města Prostějov nebo v Příbrami. Pokud js…
1970.txt	Nemoc může postihnout také muže. Často začíná jako reakce na nějakou změnu v životě postiženého, například přechod na střední nebo vysokou školu, rozvod či úmrtí v rodině. Pacientka úmyslně hubne, snižuje příjem potravy i tekutin. Příznaky anorexie nejsou zpočátku nijak alarmující. Pacientka většinou změní jídelníček, vyhýbá se sladkým a tučným jídlům. Postupně se však hlavní částí stravy stávají…	Příčiny mentální anorexie jsou různé, často se jedná o kombinaci genetických, biologických, psychologických a sociálních faktorů. Například životní změna, jako je rozvod rodičů, přechod na novou školu nebo ztráta blízké osoby, může být spouštěčem této nemoci. Důležité je včasné rozpoznání a léčba Léčba mentální anorexie je komplexní a vyžaduje spolupráci několika odborníků, včetně lékařů, psychol…
1588.txt	Mimo tuto základní charakteristiku osoby, zákon také umožňuje vyslovit nesouhlas buď s odběrem všech tkání a orgánů, nebo jen určitých, konkrétně vymezených. Dané skutečnosti pak osoba doručí buď osobně, nebo písemně Koordinačnímu středisku pro resortní zdravotnické informační systémy, které pak bezodkladně zašle oznámení o zařazení do registru. Koordinační středisko je zpracovatelem dat pro Náro…	Tento registr je spravován Ministerstvem zdravotnictví a je přístupný pouze oprávněným osobám, které jsou povinny zachovávat mlčenlivost o všech údajích, které se dozvěděly v souvislosti s výkonem své funkce. Etické aspekty zdravotní péče Etika ve zdravotnictví je klíčovým prvkem, který ovlivňuje každodenní praxi zdravotnických pracovníků. Zdravotnický personál musí jednat v souladu s etickými pr…
1409.txt	Změnu velikosti poměru R 0 (T, l2) v závislosti na měřené teplotě udává obr. 5.12. Nalezení podmínky maxima poměrové veličiny R 0 (T, l2) vede na určení extrému této funkce. Určíme proto nulové body prvé derivace podle vlnové délky l2. Volbou nové proměnné x = T · l a po úpravách lze dojít k výrazu Rozměr R 0 (T, l2max) je. Z tabulky je vidět, že hodnota R o (T, l2max) se s rostoucí teplotou blíž…	Tato optimální vlnová délka závisí na teplotě T a je označována jako lopt. Pro různé teploty T se hodnota lopt mění, což je zřejmé z grafu na obr. 5.12. Tento graf ukazuje závislost optimální vlnové délky lopt na teplotě T, přičemž je patrné, že s rostoucí teplotou se lopt posouvá směrem k menším hodnotám vlnové délky. Další důležitou vlastností poměrového pyrometru je jeho schopnost eliminovat v…
2216.txt	Sestavili World Cup Index, jenž hodnotí potenciál každé země. Podle něj hraje u fotbalového mistrovství významnou roli to, kolik mají jednotlivé země k dispozici hráčů, jak je v které zemi fotbal populární, jak silnou má tradici a jak se vyvíjela forma týmu v posledních letech. Brazílii, Argentinu a Německo řadí mezi největší favority také největší sázkové kanceláře. "Brazílie je doma, nic jiného…	Německo má šanci 14 %, Argentina 11,5 % a Španělsko 9,8 %. Model bere v úvahu nejen historické výsledky týmů, ale i aktuální formu hráčů a další faktory, jako je domácí prostředí. 'Brazílie má nejen výhodu domácího prostředí, ale také velmi silný tým s hráči jako Neymar, kteří jsou v nejlepší formě,' říká Jan Hatlapatka, analytik Goldman Sachs. Ekonomové také upozorňují na to, že fotbal je velmi …
966.txt	Na mědi se stříbro vyloučí. Guibert se pokusil na základě této reakce vysvětlit také vylučování mědi na železe. Nezmínil se však o tom, že by se při vylučování stříbra naopak měď "korodovala ", což samozřejmě při této reakci nastává a vznikající měďnaté kationty přecházejí do roztoku. Bohužel tento badatel své pokusy nekvantifikoval. Kdyby tak učinil, zjistil by, že kovové mědi ubylo, tedy že by …	Podobně i železo ponořené do vitriolové vody neztrácí svou podstatu, ale pouze se mění jeho povrchová vrstva. Guibert tedy tvrdí, že tento proces není skutečnou transmutací, ale pouze povrchovou reakcí, která nemění podstatu kovu. Guibertova argumentace se opírá o pečlivé experimenty, které prováděl ve své laboratoři. V Knize druhé popisuje několik pokusů, které měly za cíl vyvrátit tvrzení alchy…
984.txt	V současné době je ve světě v různých registrech asi 15 milionů dobrovolných dárců a každý další je vítán, stačí se přihlásit na kterékoli transfuzní stanici. Vyšetření HLA systému není jednoduché a vyžaduje speciální laboratorní vybavení, na druhé straně je k němu ale potřeba jen malý vzorek krve. Období po transplantaci Samotná transplantace krvetvorných buněk příjemci připravenému vysokodávkov…	Tato komplikace může být akutní nebo chronická a její léčba je často velmi náročná. Proto je důležité, aby dárce a příjemce byli co nejvíce HLA kompatibilní. Proces hledání dárce Hledání vhodného dárce začíná v rodině pacienta. Pokud se nenajde vhodný dárce mezi příbuznými, přichází na řadu registr dárců kostní dřeně. Tento registr obsahuje údaje o milionech potenciálních dárců z celého světa. Pr…
1567.txt	Ty uvozovky položené u současnosti není žádná zbytečná ozdoba, protože současných 11 let je chápáno z hlediska geologického časového měřítka jako chvilka. Mezi vrstvami starších spraší z glaciálu rissu a mladších spraší z würmu je tmavý proužek černozemí, které měly mnoho znaků typických pro klima s vyššími teplotami, než jsou dnes, a s výraznějším oddělením zimy bohaté na srážky a léta spíše suc…	Tento teplejší klimatický interval umožnil rozvoj bohaté flóry a fauny, což se odráží v paleontologických nálezech z této doby. Například v oblasti dnešního Českého ráje byly nalezeny fosilie rostlin a živočichů, které dnes žijí v teplejších oblastech Evropy. V té době se zde vyskytovaly druhy, které dnes najdeme spíše v jižní Evropě nebo dokonce v oblasti Středomoří. Paleopedologické výzkumy tak…
852.txt	Vývojářská část byla zaměřena především na novinky týkající se uživatelského rozhraní Metro. Je to logické, jedná se asi o největší změnu, kterou Windows 8 přinese. Ovšem neznamená to, že by vývoji desktopových aplikací byl s příchodem Windows 8 konec. Jak v průběhu celé konference zaznívalo, vývoj pro Metro je nyní zdůrazňován právě kvůli tomu, že se jedná o žhavou novinku. Desktopové aplikace s…	Hlavními tématy byly novinky v oblasti vývoje aplikací, cloudových služeb a mobilních technologií. Přednášky se zaměřovaly na praktické ukázky a best practices, které mohou vývojáři okamžitě aplikovat ve své práci. Jedním z hlavních řečníků byl John Smith, senior developer z Microsoftu, který se podělil o své zkušenosti s vývojem aplikací v jazyce C. Zdůraznil, že Cje stále velmi relevantní a bud…
1257.txt	To jsou látky, které pomáhají snížit glykemii tím, že nutí B buňku, aby vydala svůj vlastní inzulin - tedy pochopitelně, pokud je ještě nějaký k dispozici. Ostatní PAD mají na hypoglykemii jen zanedbatelný vliv. Hypoglykemické stavy u diabetiků 2. typu po sulfonylureových derivátech vídáme v nemocnicích dokonce častěji než u těch, kteří jsou na inzulinu. Není to tedy situace vzácná, navíc na rozd…	Tyto léky stimulují sekreci inzulinu z beta buněk pankreatu, což může vést k hypoglykemii, pokud není příjem potravy dostatečný nebo pokud je dávka léku příliš vysoká. Riziko hypoglykemie je u těchto léků nižší než u inzulinu, ale stále existuje. Další skupinou PAD, které mohou způsobit hypoglykemii, jsou meglitinidy, jako je repaglinid a nateglinid. Tyto léky mají rychlý nástup účinku a krátkou …
1673.txt	Musíme si pomoci jinak. Což takhle dát si halloweenský koktejl Černá kočka přes cestu, nebo pořádně pálivou léčivou bombu v podobě horké čokolády s chilli? Pro milovníky svařeného vína a piva je tu něco jako dva v jednom: svařené višňové nebo švestkové pivo s přidaným hřebíčkem a skořicí.?? PÁLIVÁ ČOKOLÁDA Chilli papričku rozkrojíme a zbavíme semínek. Zalijeme ji vodou (250 ml) a vaříme, dokud se…	Moderní kuchyně však není jen o funkčnosti, ale také o estetice a inovacích, které usnadňují každodenní život. V následujících kapitolách se podíváme na různé aspekty moderní kuchyně, od dřezů a baterií až po spotřebiče a úložné systémy. DŘEZY A BATERIE Dřez a baterie jsou základními prvky každé kuchyně. Jak jsme již zmínili, dřezy značky POALGI nabízejí širokou škálu barevných provedení a možnos…
1487.txt	Je to zásadní otázka, bude myslím nutné o ní ještě zvlášť pohovořit." Podobně se k pravomocem ediční rady schvalovat ediční plán vztahovala připomínka z literární redakce (podpis je nečitelný): "Ediční rada, schvaluje' plán – co když něco z plánu neschválí a redakce na vydání trvá?" A dále: "Ediční rada navrhuje a doporučuje autory atd. Zůstane při doporučování? Kdo má konečné slovo?" Definitivní…	Tento názor se mi zdá být správný a logický. Ediční rada by měla být poradním orgánem, který poskytuje odborné a ideové podklady pro rozhodování vedení nakladatelství, ale konečné rozhodnutí by mělo být na vedení, které nese odpovědnost za celkovou činnost nakladatelství.' Tento postoj se stal základem pro další diskuse a úpravy statutu ediční rady. V konečném znění statutu, schváleném v září 195…
1698.txt	Je originální, ale nemusí být drahý. To je styl vintage – vrásky, které interiéru sluší. Styl vintage nachází stále více příznivců. Věci, které nemusejí být nutně letité, ale úspěšně letitost napodobují, dýchají teplem, zklidňují lidskou mysl i atmosféru prostoru, jsou něžné a zároveň reprezentují tradici a určitou jistotu – pro dnešní populaci tolik ceněnou. Pro někoho je vintage životním stylem…	Vintage styl je plný nostalgie a romantiky, přináší do domova teplo a útulnost. Jak na to? Stačí pár dobře zvolených kousků nábytku a doplňků, které dodají vašemu bydlení ten správný šmrnc. VINTAGE NÁBYTEK Vintage nábytek je často vyroben z masivního dřeva, které je buď ponecháno v původním stavu, nebo je lehce opracováno a natřeno pastelovými barvami. Typické jsou také jemné detaily, jako jsou v…
1975.txt	Probíhají procesní úkony, proto zatím není možné poskytnout žádné bližší informace," uvedla policejní mluvčí Andrea Dobiášová. Mojsejová každopádně nocovala v cele předběžného zadržení a nyní čeká, zda na ni bude uvalena vazba. Je podezřelá mj. z krácení daní prostřednictvím až dvou desítek firem a finančních podvodů za téměř 5,5 milionu korun. Thomas má podmínku! Po nejdrsnější hádce přišel tres…	Podle dostupných informací měla Mojsejová využívat své podnikatelské aktivity k zakrývání nelegálních finančních operací. Její právní zástupce však tvrdí, že jde o nedorozumění a že jeho klientka je nevinná. Mojsejová, známá svým extravagantním životním stylem a ostrým jazykem, se stala celebritou díky svému účinkování v reality show, kde se prezentovala jako nekompromisní a tvrdá šéfka. Její zat…
1923.txt	Námět na seriál ze 60. let minulého století se tedy trefil do současného - trendu. 10 NEJVĚTŠÍ překvapení Comeback Tvrzení, že Češi neumějí dělat komediální sitcomy, dnes už neplatí. Hrdinové Comebacku, bývalý diskozpěvák Tomáš Pacovský alias Tomi Paci (Tomáš Matonoha), jeho bratr, zapřisáhlý metalista Ozzák (Martin Dejdar), Pacovského přechytralá dcera Iva (Kristýna Leichtová) a její kamarádi Sa…	Vyprávěj se tak stalo hitem nejen mezi starší generací, která si nostalgicky vzpomíná na své mládí, ale i mezi mladšími diváky, kteří se chtějí dozvědět více o životě svých rodičů a prarodičů. Seriál se pyšní skvělým hereckým obsazením, včetně Veroniky Freimanové, Romana Vojtka, Andrey Kerestešové a dalších. 10 NEJROMANTIČTĚJŠÍ seriál Cesty domů Cesty domů jsou považovány za nejromantičtější seri…
1708.txt	Nakonec přilepte hrazdu s pilotem na vyznačená místa středového dílu 5. Model je určen pro zavěšení, ne jako házedlo. Rogalo Rogalo, závěsný kluzák, umožňuje klouzavý let bez pomoci motoru. Konstrukce rogala je tvořena křídlem z nosných profilů z lehkých slitin a s potahem z polymerových materiálu. Křídlo má trojúhelníkový tvar, který je patentovaným vynálezem Francise Rogalla pro projekty NASA. …	Na závěr přilepte pilota ke středové části křídla a zkontrolujte, zda je vše pevně přilepeno a správně vyváženo. Pokud je vše v pořádku, můžete své rogalo vyzkoušet v letu. KAPITOLA 2: TAJEMSTVÍ STAROVĚKÝCH CIVILIZACÍ Starověké civilizace vždy fascinovaly lidstvo svou tajemností a pokročilými znalostmi, které často předčily naše očekávání. Jednou z nejzajímavějších a nejzáhadnějších civilizací je…
1846.txt	Kostel pro královské svatby najdete na budínském Hradním vrchu. Krásná gotická stavba se střechou pokrytou pestrobarevnými glazovanými taškami pochází z dob panování zakladatele budínského hradu, krále Bély IV. EQ versus IQ: co potřebujeme v životě víc? Proč se některým zcela zjevně chytrým lidem nedaří, zatímco jiní, kteří tolik chytří nejsou, jsou velmi úspěšní? Jak je možné, že chytrost a vzdě…	Most byl dokončen v roce 1849 a stal se symbolem spojení Budína a Pešti, dvou historických měst, která se později spojila do jediné metropole – Budapešti. 5. Pokud máte rádi historii a architekturu, neměli byste vynechat návštěvu Budínského hradu, který se tyčí na kopci nad Dunajem. Tento majestátní komplex, který byl kdysi sídlem uherských králů, dnes hostí několik muzeí a galerií, včetně Maďars…
1824.txt	Co chcete vědět? Tak se zeptejte rovnou, co chcete vědět? Rony Lori se narodil v roce 1951 v polské Vratislavi, odkud byl jako šestileté dítě rodiči převezen nejdříve do Švýcarska a posléze do Izraele. Ač byl otec v polské komunistické straně, atmosféra pro rodinu nebyla v zemi dobrá. Mateřštinou mu je polština, ale jinak je dítě Tel Avivu. Když dostudoval, rovnou cestou vstoupil do světa byznysu…	Rony Lori je muž, který dokáže z každé situace vytěžit maximum a přetvořit ji v nezapomenutelný zážitek. Jeho cesta k úspěchu nebyla jednoduchá, ale jeho odhodlání a smysl pro humor mu pomohly překonat všechny překážky. Když se Rony poprvé objevil v Praze, město bylo v plném proudu transformace. Privatizace byla v plném proudu a příležitosti se nabízely na každém rohu. Rony, s jeho bystrým obchod…
1726.txt	Střední třída mezi 4 - 7000 Kč nabízí vyšší uživatelský komfort v podobě větší úhlopříčky dotykového displeje, podporu paměťových karet pro doplnění mapových podkladů (třeba turistických či historických map), lepší mapové podklady nebo jejich pravidelnou aktualizaci, využití příjmu dopravních informací (uzavírky, hlášení o nehodách a aktuální informace o plynulosti silničního provozu). Uživatelé …	Střední cenová kategorie, která se pohybuje mezi 4 - 8 Kč, nabízí větší obrazovky, podrobnější mapy, více bodů zájmu a často i doživotní aktualizace map. Tyto přístroje mohou mít také funkce jako hlasové ovládání, 3D zobrazení terénu a možnost připojení k internetu pro získávání aktuálních dopravních informací. Nejvyšší cenová kategorie, která začíná na 8 Kč a může dosáhnout až několika desítek t…
974.txt	MUDr. Jitka Vydrová je primářkou ORL ordinace ve zdravotnickém zařízení MEDICO v Praze. Doc. MUDr. Pavel Calda, CSc., se věnuje gynekologii, porodnictví a genetice na Gynekologicko-porodnické klinice 1. LF UK a VFN. MUDr. Radek Klubal se věnuje alergologii, dermatologii, imunologii, infekčnímu lékařství a preventivní medicíně v soukromé ordinaci na Praze 4 a působí i na dalších pracovištích. Prof…	MUDr. Jana Kovářová je vedoucí lékařka oddělení rehabilitace v Rehabilitačním centru Motol a zaměřuje se na fyzioterapii a léčbu pohybového aparátu. Tito odborníci nám poskytli cenné rady a informace, které vám, našim čtenářům, mohou pomoci zlepšit vaše zdraví a kvalitu života. Láska a zdraví jsou dvě neoddělitelné složky našeho bytí. Když se cítíme milováni, naše tělo reaguje pozitivně. Endorfin…
2015.txt	Teď se mohou dít velké věci," říkal Jiří Čelanský, asistent trenéra červenobílých. Velké věci rovná se finále, což se pro podceňované hokejisty rovná takřka zázraku. Pražané vědí, že tyhle výhry jsou nad plán a oni v naprosté pohodě. Dokazují to i akce, po kterých skórují. První gól – Poletínova střela z nulového úhlu, kterou si brankář Martin Vojtek sám srazil nohou za svá záda. Gól druhý – Vond…	Třinečtí hráči se po zápase stáhli do šatny, kde vládla ponurá atmosféra. Trenér Marek se snažil najít slova, která by jeho tým povzbudila, ale bylo to těžké. 'Musíme se z toho oklepat a jít do dalšího zápasu s čistou hlavou. Nic není ztraceno, dokud není konec,' prohlásil Marek, ale jeho hlas zněl unaveně a bez naděje. V pondělí se tedy rozhodne. Třinec bude muset předvést svůj nejlepší výkon, p…
1898.txt	Nicméně to hlavní se odehrává mimo kamery – nejdříve se musí nakoupit. A potřebné potraviny, napoví lehce Prima, si divák opatří "v supermarketech spolupracujícího obchodního řetězce". Jsme doma. Jistě, již i jiní kuchaři dávno propůjčili tváře jiným řetězcům či výrobcům. Ale to ještě není důvod, proč v sobotu večer tančit kolem plotny místo na parketu. Naštěstí vzpurný člen rodinného týmu si můž…	Nová show s názvem "Ke sporáku!" slibuje, že se stane hitem sobotních večerů. Moderátorem pořadu bude známý šéfkuchař Jan Novák, který se proslavil svým nekompromisním přístupem a vtipnými komentáři. "Chceme divákům nabídnout něco víc než jen obyčejné vaření. Půjde o kombinaci reality show, soutěže a kulinářského umění. Každý týden se proti sobě postaví dva týmy amatérských kuchařů, kteří budou m…
931.txt	Od roku 1910 je však už JUDr. J. Dolanský doložen na Jiráskově č. 61, dnes dům Konečného náměstí č. 1. (1907) PELLICOVA ulice č. 61 – návrh a realizace malířského ateliéru Zdenky Vorlové - Vlčkové, profesorky kreslení a výtvarné výchovy na Dívčím lyceu Vesny v letech 1908–1913 a čestné členky KPU; poté i návrh a realizace zahradního bazénu, kamenných květinových mís a zdobné podpůrné zídky v zahr…	Karla Novotného, významného brněnského právníka a mecenáše umění. Tento salonek se stal místem setkávání intelektuálů a umělců, kde se diskutovalo o literatuře, filozofii a politice. JUDr. Novotný byl známý svou vášní pro umění a jeho sbírka obrazů a soch byla jednou z nejvýznamnějších v Brně. Salonek byl zařízen v secesním stylu, s nábytkem navrženým Dušanem Jurkovičem, který byl známý svým jedi…
1264.txt	Výsledky výzkumu provedeného ve VŠÚO v Holovousích prokázaly, že infekce výsadbového materiálu touto virózou byla rozhodujícím faktorem dosavadního rychlého šíření šarky v ČR. Při použití zdravého výsadbového materiálu byly stromy každoročně napadány šarkou pouze v rozsahu kolísajícím od 0 do 3 %, a to v závislosti na infekčním tlaku patogena z okolí. Tento poměrně příznivý stav však platil jen z…	Proto je důležité při zakládání nových výsadeb používat pouze certifikovaný, zdravý výsadbový materiál, který byl testován na přítomnost viru šarky. Ochrana a prevence proti šarce Ochrana proti šarce je komplexní a zahrnuje několik klíčových opatření. Prvním krokem je výběr odolných nebo tolerantních odrůd. I když žádná odrůda není zcela imunní vůči šarce, některé odrůdy vykazují vyšší míru toler…
1901.txt	Hlavní část konstrukce je 120 metrů dlouhá a 22 metrů široká. A je to moc zvláštní pocit procházet se po mostě, který vede odnikud nikam a končí uprostřed vodní plochy. Myslím, že tohle je ideální tečka za dnešním putováním po zajímavostech v okolí D1. TIPY V OKOLÍ V centru Rosic u Brna stojí renesanční zámek. Má téměř čtvercový půdorys, přičemž na severní a západní straně využívá někdejší obvodo…	Dnes jsou tyto mosty fascinujícím svědectvím o neuskutečněných plánech a ztracených ambicích. Voda, která je obklopuje, jim dodává tajemný a melancholický nádech. Když se procházím po břehu, cítím, jak se historie prolíná s přítomností, a přemýšlím o tom, jaké by to bylo, kdyby se tyto mosty skutečně staly součástí dálnice. Zatopené mosty u Hulic jsou také oblíbeným místem pro rybáře a milovníky …
1915.txt	Ivan Ve 23 letech jsem se vdala a odstěhovala. Doma to za moc nestálo a v bytě nás bylo hodně. Takže kdyby to šlo, odstěhovala bych se mnohem dřív. Aspoň že jsem od 17 let bydlela na internátě … Marta Odstěhovala jsem se, když mi bylo 20, šla jsem studovat. Domů jsem se pak už nevrátila. Myslím, že to bylo tak akorát. Martina Osamostatnila jsem se, když mi bylo 20, ale to jen díky tomu, že mi k s…	Nakonec jsem si našel stabilní práci a mohl jsem si dovolit vlastní bydlení. Bylo to pro mě velké osvobození a zároveň výzva, protože jsem se musel naučit starat se o sebe úplně sám. Rodiče mě podporovali, ale zároveň mi dali jasně najevo, že je čas, abych se postavil na vlastní nohy. Bylo to těžké, ale dnes jsem jim za to vděčný." "Já jsem se odstěhovala hned po maturitě. Chtěla jsem studovat na…
1966.txt	Organizátoři si už začínají zvykat, že už pár hodin po zahájení předprodeje téměř není co prodávat. Letošní předprodej vstupenek na Smetanovu Litomyšl začíná 7. března v 10 hodin, samotný festival se uskuteční od 14. června do 8. července a v jeho programu je připraveno celkem třicet pořadů. "Program jsme volili co nejpřijatelnější pro široké spektrum návštěvníků, aby jim v době plné starostí při…	Smetanova Litomyšl je jedním z nejvýznamnějších hudebních festivalů v České republice a každoročně přitahuje tisíce návštěvníků z domova i ze zahraničí. Program letošního ročníku je opět nabitý hvězdnými jmény a atraktivními inscenacemi. Mezi největší taháky patří například vystoupení České filharmonie pod taktovkou Jiřího Bělohlávka, operní gala s Evou Urbanovou nebo koncert světově proslulého k…
2417.txt	Byť se historie hry datuje do konce osmnáctého století, kdy jí holdovali zvláště britští důstojníci v zámořském impériu, za Váňova dětství se hrál v hernách a hostincích. Malý Bohouš nehrál ping-pong odmala, ale od dvanácti let. Poctivé tréninkové dávky – na tehdejší dobu hrál až nevídaných pět hodin denně – mu za pět let pomohly na sportovní vrchol. Bezesporu musel mít také talent. Během kariéry…	Váňa se stal legendou nejen díky svým sportovním úspěchům, ale i díky své skromnosti a oddanosti sportu. Jeho příběh je inspirací pro mnoho mladých sportovců, kteří sní o tom, že jednou dosáhnou podobných úspěchů. Váňa se narodil v roce 1920 v Praze a od mládí projevoval mimořádný talent pro stolní tenis. Jeho rodiče ho v jeho zálibě podporovali a brzy se stal členem místního klubu. Jeho talent n…
1385.txt	Výsledek je tenzor stejného typu. &formula;. Vnější součin Řád výsledného tenzoru je zde roven součtu řádů obou činitelů. Ne každý tenzor je vnějším součinem tenzorů nižších řádů. Jde o operaci asociativní, ne však obecně komutativní. &formula;. Zúžení čili kontrakce je sečtení složek tenzoru podle jednoho horního a jednoho dolního indexu. Výsledek je tenzor, jehož řád byl snížen o 2. &formula; j…	Při práci s tenzory je důležité rozlišovat mezi různými typy indexů a jejich transformacemi. Například, pokud máme tenzor druhého řádu &symbol;, jeho transformace při změně souřadnic &formula; se řídí pravidlem &formula;. Toto pravidlo platí pro kontravariantní indexy, zatímco pro kovariantní indexy platí &formula;. Smíšené tenzory mají kombinaci těchto pravidel, což může vést k složitějším trans…
1240.txt	Ke složení maturitní zkoušky se probojovalo jen 24 z nás. V oblasti geodézie a geodetických výpočtů jsme měli velké štěstí poznat nejen geodety - praktiky, ale i geodety - pedagogy. Dobrých pedagogů v našem školství není mnoho. Umí vysvětlit a odpřednášet odbornou látku tak, že i laik ví, o čem mluví. Představte si, že máte několik roků, někteří i desítky let, od střední školy a máte "ručo-stručo…	První týdny byly plné nejistoty a adaptace na nový režim. Postupně jsme se však začali sžívat s náročným harmonogramem a učebními osnovami. Naši profesoři se ukázali jako velmi vstřícní a ochotní nám pomoci, kdykoliv jsme potřebovali. Výuka probíhala formou přednášek, seminářů a praktických cvičení. Každý předmět měl své specifické požadavky a nároky, ale společně jsme se snažili zvládnout všechn…
1844.txt	Jednak je krásně zjemní, ale také zvýrazní kouřovou příchuť grilování. říchuť Zkoušeli jste už naložit maso na gril v kávě? Tipy, které ušetří čas, práci a vaši peněženku 18 Při řízení auta se raději přezujte Brzda, spojka, plyn - podpatky při jízdě autem velice trpí. Řešením je nechat si ve voze pár pohodlných bot a před jízdou se přezout. Moc vás to nezdrží a alespoň ušetříte peníze za opravu b…	Jak na dokonalé těsto na pizzuPokud chcete, aby vaše pizza byla jako z italské pizzerie, zkuste do těsta přidat trochu medu. Med pomůže těstu krásně vykynout a dodá mu jemnou sladkost, která se skvěle doplňuje s rajčatovou omáčkou a sýrem. Nezapomeňte těsto nechat odpočinout alespoň hodinu, aby se všechny chutě propojily. 19. Domácí zmrzlina bez zmrzlinovačeNemáte doma zmrzlinovač, ale přesto bys…
1842.txt	Kniha Zlín, 399 Kč Pro vášnivé zapisovatele. Pero s tekutým zvýrazňovačem. Penshop, 3 Kč () Na dlouhé večery. Caverna: Sedláci z jeskyní je strategická desková hra pro děti i pro dospělé. Cena 1 Kč, Obal na knihu. Bývaly klasikou, pak najednou zmizely a teď zase slaví návrat. Z ručně vyráběných obalů na knihy si vybere každý. Decente, cena od 279 Kč Napínavý příběh. Mezi starověkými papyry od Mrt…	Jo Nesbø, cena 299 Kč, Knihy pro děti. Pro nejmenší čtenáře máme připravené pohádkové knížky plné barevných ilustrací a kouzelných příběhů. Albatros, cena od 99 Kč, Klasické deskové hry. Šachy, dáma nebo člověče, nezlob se! jsou ideální pro rodinné večery. Cena od 199 Kč, Puzzle pro celou rodinu. Skládání puzzlí je skvělá zábava pro všechny věkové kategorie. Ravensburger, cena od 149 Kč, Kreativn…
1193.txt	I já mám problém hrát komedii před lidmi, kterých si nevážím," zdůrazňuje. Hanke absolvoval gymnázium a poté usiloval o studium na Přírodovědecké fakultě UK. Nebyl přijat, nabídli mu však možnost přejít na Vysokou školu zemědělskou v Praze - Dejvicích. Nabídku využil, školu však po roce opustil. Nastoupil do oddělení vymáhání nesplácených úvěrů kladenské spořitelny, kde pracoval dlouhých čtyřicet…	Tento krok ho sice stál kariéru, ale získal si tím respekt mnoha lidí. Já jsem vyrůstal v prostředí, kde se hodně mluvilo o spravedlnosti, pravdě a lidské důstojnosti. Tyto hodnoty mě provázely celý život a promítly se i do mé tvorby. Fotografování mě začalo zajímat už v dětství. Můj první fotoaparát byl starý Flexaret, který mi dal strýc. Bylo to v době, kdy jsem ještě chodil na základní školu. …
440.txt	To bylo všechno. Posadila se ke stolu a věnovala se psaní. "Kam šel?" naježila jsem se výhružně. Dívka ustala ve své činnosti. "Odvolali ho k nutnému případu. K sebevrahovi, co chce skočit ze železničního mostu," pokračovala vážně. Doufám, že si ta holka ze mě nedělá legraci. Takže co dál? Vyšla jsem na denní světlo, na ulici, která se mi ještě ráno zdála příjemně podzimní. Nyní byla celá šedivá.…	Filip by nikdy neodešel na oběd, když má pacienta. To jsem věděla jistě. "Lžeš," řekla jsem jí přímo do očí. "Kde je?" Kateřina se na mě podívala s výrazem, který říkal, že se mnou nemá chuť se hádat. "Nevím, kde je," odpověděla nakonec. "Ale pokud chcete, můžete na něj počkat v čekárně." Zamračila jsem se, ale nakonec jsem se rozhodla, že to bude nejlepší řešení. Sedla jsem si na tvrdou židli v …
1769.txt	Měli bychom mít zatraceně dobrý důvod, aby se tam něco stavělo, protože to je nevratný proces. Těžební průmysl vždycky dává velkorysé sliby, avšak v současnosti máme v Yukonu zavřené doly, z kterých prosakuje arzen, kyanid a olovo. Místo toho, aby zaplatily odstranění nepořádku, společnosti prostě zbankrotují." Bob Holmes, ředitel odboru nerostných zdrojů v yukonské vládě, však tvrdí, že se celé …	Fleming se na to dívá s neskrývaným odporem. 'Je to jako bys vzal nůž a rozřízl srdce této krajiny,' říká a jeho hlas zní tvrději než obvykle. 'Myslím, že lidé si neuvědomují, co všechno ztratí, když se rozhodnou pro takové projekty.' Naše cesta pokračuje dál, a jak se blížíme k místu, kde se řeka Snake vlévá do širšího toku, začínáme cítit změnu v atmosféře. Vzduch je těžší, vlhčí a zvuky lesa j…
1974.txt	Po rovné a přehledné silnici se blížil ke křižovatce u Zámrsku. Z dosud neznámých důvodů přejel do protisměru a dále do silničního příkopu. Na vozovce nezůstala žádná brzdná dráha. Do jednoho ze vzrostlých stromů vedle silnice narazil pravou stranou auta - náraz šel tedy přímo na spolujezdkyni, která na místě zemřela. Neporušený pás naznačuje, že Šumský nemusel být připoutaný Na zadních sedadlech…	Mladý řidič byl s těžkým zraněním letecky transportován do nemocnice. Osmnáctiletá spolujedoucí utrpěla zranění neslučitelná se životem, kterým na místě podlehla,' stojí v policejní zprávě. Kamarádka Podle zjištění Blesku se jednalo o Nicolasovu kamarádku. 'Co víme, tak přítelkyni neměl,' tvrdí zdroj z Bohemians 1905, za jejichž juniorku také nastupuje. V malém voze, který si Šumský pořídil teprv…
1073.txt	Pár dětí, které se vydaří k našemu obrazu, rozhodně stojí za tu práci," tvrdí Zuzana Míčková. Své zaměstnání musí skloubit s rodinným životem. A to není zrovna jednoduché. "Člověk si říká, zavřu bránu, zventiluji se, abych se nezničila, ale přestože chci vypnout, zcela to nelze, i kdybych si to poručila. I když mám dva týdny dovolenou, jsem často v kontaktu s kolegyněmi a ptám se na děti. Rodina …	Musíme najít rovnováhu mezi pomocí a samostatností, ' říká Zuzana Míčková. ' Děti potřebují cítit, že jsou schopné zvládnout věci samy, ale zároveň vědí, že jsme tu pro ně, když potřebují pomoc. Je to jemná hranice, kterou musíme neustále hlídat. ' V domově se také klade velký důraz na vzdělání. ' Snažíme se, aby děti měly co nejlepší podmínky pro studium. Máme zde knihovnu, počítačovou učebnu a …
1551.txt	Kobaltchromové slitiny se používají pro konstrukce snímatelných náhrad, niklchromové především na zhotovení fixních korunek a můstků. Oba typy se indikují také pro napalování keramiky. Kobaltchromové slitiny slouží také jako chirurgický materiál pro osteosyntézu (mini - a mikrodlahy se šrouby), obturátory nebo endoprotézy. Chrom ve slitině odpovídá za tvrdost a odolnost proti korozi, jeho obsah b…	Mezi nejčastěji používané obecné kovy patří nikl, chrom, kobalt, měď a titan. Tyto kovy se často kombinují do různých slitin, aby se dosáhlo požadovaných vlastností, jako je pevnost, odolnost vůči korozi a biokompatibilita. Nikl-chromové slitiny jsou jedny z nejběžnějších slitin obecných kovů používaných v zubním lékařství. Nikl zajišťuje pevnost a tvrdost slitiny, zatímco chrom zvyšuje odolnost …
1203.txt	Její korkový povrch se po delším nasazení na fotoaparátu nelepí ke spodní stěně jako u destiček s gumovým podkladem. Do detailu Velmi subtilní středové složení stativu nemá problém s pevností, což je samozřejmě dobře. Pouze musíte počítat s malým omezením polohování jednotlivých noh. Zatímco většina stativů má tři volitelné úhly noh, zde najdete jen dva – to je daň z "reverzního" provedení skládá…	Celkově se tedy jedná o velmi solidní a spolehlivý stativ, který by měl uspokojit potřeby většiny fotografů, a to jak amatérů, tak i profesionálů. Přechod k dalšímu modelu Po důkladném testování Giottos VGR 9264MC jsme se rozhodli podívat se i na další modely z této řady. Naším dalším cílem byl menší a levnější Giottos VGR 9255MC. Tento model je určen především pro ty, kteří hledají kompaktnější …
1136.txt	Opět existuje několik verzí (tzv. Category), které podporují rychlosti od 0,73 Mb/s, až po 11,5 Mb/s. V Česku se hodně používá především kategorie umožňující přenosy rychlostí 5,76 Mb/s. Pokud operátor použije obě datová zrychlení, setkáte se občas s lehce matoucí zkratkou HSPA nebo HSxPA (zkrátka High-Speed Packet Access). Sítě vylepšené o HSDPA i HSUPA se navíc někdy označují jako sítě tříapůlt…	Maximální teoretická rychlost činí 5,76 Mb/s, ale v praxi se setkáte s nižšími hodnotami. HSUPA je méně rozšířené než HSDPA, ale pokud váš operátor nabízí HSDPA, je pravděpodobné, že podporuje i HSUPA. Sítě čtvrté generace Abychom se dostali k současnému stavu mobilních sítí, musíme zmínit sítě čtvrté generace, známé jako 4G nebo LTE (Long Term Evolution). Tyto sítě přinášejí výrazné zlepšení ryc…
1655.txt	Restaurace Stars je umístěna v nejvyšším patře a poskytuje dech beroucí pohled na panoráma hor a jezer v údolí, který si můžete vychutnat společně s bohatou snídaní. Večerní menu vás pak provede po světových kulinářských výspách. Stejně vstřícnou obsluhu a poctivou čerstvou kuchyni najdete v restauraci Stalla Veglia. Na jejím menu jsou převážně tradiční švýcarské speciality jako fondue, rösti neb…	Restaurace Stars, která se nachází na nejvyšším patře hotelu, nabízí panoramatický výhled na okolní hory a jezerem Silvaplana. Hosté si zde mohou vychutnat jak tradiční švýcarské speciality, tak i mezinárodní kuchyni. Menu se mění podle sezóny, aby reflektovalo aktuální dostupnost čerstvých surovin. Pro ty, kteří preferují neformálnější prostředí, je tu restaurace Stalla Veglia, která se nachází …
506.txt	Taky hodně staré a dlouho nepoužívané zařízení z dřevních dob osídlení Luny. Vyletěl na chodbu. Ramenem narazil do Machiové. Ta stačila jen kviknout. Pak už jen pádil chodbou. Lidé se před ním rozestupovali... Dole u hlavního vchodu se zastavil a dýchal z plných plic. Prosklenou výplní viděl modré policejní gravo. Pořez s psychinou v rukou se opíral o kapotu s grácií Amora, rozhazujícího růžové l…	Ron se otočil a vyběhl ven, aniž by se ohlédl na Nikolajeva, který se právě zvedal z podlahy. Věděl, že má jen pár minut, než se policista vzpamatuje a začne ho pronásledovat. Musel najít Minie a zjistit, co se děje. Běžel chodbou, která vedla k výtahům. Srdce mu bušilo a v hlavě mu vířily myšlenky. Kde by mohla být? Kdo ji mohl unést? A proč? Věděl, že nemá moc času. Pokud se Nikolajev dostane k…
1747.txt	To, že Nizozemí hraje prim v dodávce řezaných květin, dokazuje jeho 63 % podíl na celosvětové produkci. Někdy urazí holandské květiny za svými zákazníky až několik tisíc kilometrů. Počátek jejich cesty je na květinových burzách v Naaldwijku. Tady si v nabídce květin vyberou nákupčí, kteří je exportují do desítek zemí. Květiny putují buď v kamionech, nebo v letadlech z rotterdamského letiště a ješ…	Každý květ je pečlivě zkontrolován, aby splňoval přísné standardy kvality, které si nizozemští pěstitelé stanovili. Květiny jsou pak expedovány na aukce, kde se prodávají za nemalé částky. Nizozemí se tak stalo synonymem pro květinový průmysl, který je nejen ekonomicky významný, ale také kulturně zakořeněný v životě této země. Přesuneme-li se od květin k jinému fenoménu, který ovlivňuje životy li…
1555.txt	Fyziologickým příkladem je volní hyperventilace, doprovázená hypokapnií nejen v alveolárním vzduchu, ale i v arteriální krvi. Hypokapnie vede k posunu pH na alkalickou stranu, vzniká respirační alkalóza. Naopak, jestliže se v důsledku snížení ventilace (např. úmyslná apnoe) hodnoty pCO2 v alveolárním vzduchu zvyšují, mluvíme o hypoventilaci doprovázené hyperkapnií. Zvýšení pCO2 v alveolárním vzdu…	Tento stav se nazývá hyperventilace. Naopak, pokud se alveolární ventilace sníží pod úroveň potřebnou pro adekvátní výměnu plynů, dochází k hypoventilaci, což vede ke zvýšení obsahu oxidu uhličitého a snížení obsahu kyslíku v alveolárním vzduchu. 4.2 Difuze plynů přes respirační membránu Difuze plynů přes respirační membránu je řízena několika faktory, mezi které patří parciální tlak plynů na obo…
1910.txt	Jenomže v kopii se její e-mail dostal i ke mně. Byl jsem z toho šokovaný. Napsal jsem jí tedy v angličtině, vše jsem vysvětlil a přiložil jsem k tomu mé studijní výsledky. Hned se mi omlouvala. Přiznávám ale, že je to i tak trochu moje vina, na své české gramatice už moc nepracuji." Zbytek naší ruské skupiny takové negativní zkušenosti nemá. Až si po chvíli Irina vzpomene na jednu zvláštní situac…	To mě opravdu zasáhlo, protože jsem se snažil co nejlépe vyjádřit a ukázat, že mám zájem a schopnosti. Nakonec jsem se na kurz nedostal, což mě velmi mrzelo. Ale na druhou stranu, takové zkušenosti mě posilují a učí mě, jak se vypořádat s překážkami. Anna R. se mezitím rozhodla, že se bude věnovat podnikání naplno. Její jazyková škola se rozrůstá a ona má stále více studentů. ' Je to náročné, ale…
594.txt	Veřejný zadavatel je oprávněn nahradit uveřejnění předběžného oznámení jeho uveřejněním na svém profilu zadavatele. V takovém případě je povinen elektronickými prostředky zaslat oznámení o uveřejnění předběžného oznámení na svém profilu zadavatele na formuláři Oznámení na profilu kupujícího k uveřejnění. Veřejný zadavatel zahajuje zadávací řízení uveřejněním oznámení o zahájení zadávacího řízení …	V tomto typu řízení může jakýkoli dodavatel podat nabídku, což zajišťuje širokou konkurenci a možnost získat co nejvýhodnější nabídku pro zadavatele. Veřejný zadavatel i sektorový zadavatel jsou povinni uveřejnit oznámení o zahájení otevřeného řízení v Úředním věstníku Evropské unie a v informačním systému o veřejných zakázkách. Oznámení musí obsahovat všechny podstatné informace o veřejné zakázc…
50.txt	To si pomyslel vždycky, když potkal Mushrooma touhle dobou. Stávalo se to tak jednou týdně. Obvykle však vstával pan Mushroom před svítáním, aby se stačil v klidu nasnídat, a přesto dorazit do lesa za rozbřesku, jak se to pro houbaře sluší. Všichni v okolí však věděli, že pan Mushroom píše jakousi vědeckou knihu, že někdy pracuje dlouho do noci a že potom jezdí jenom na hodinku dvě do prvního les…	Pan Mushroom mu odpověděl přátelským mávnutím a pokračoval v jízdě. Po několika minutách dorazil na své oblíbené místo, kde zaparkoval auto a vydal se pěšky do lesa. Les byl tichý a klidný, jen občasné šustění listí a zpěv ptáků narušovaly ticho. Pan Mushroom se cítil, jako by vstoupil do jiného světa, kde čas plyne pomaleji a starosti všedního dne zůstávají daleko za ním. S košíkem v ruce a nože…
1728.txt	Celý zábavní park bude? mít přes 350 m2 a kromě her od Blizzardu tu najdete také anime atrakce. Warhammer 40: Dawn of War II – Retribution Válka budoucnosti Strategie ze světa Warhammeru mají už dlouhá léta status těch nejlepších, co herní průmysl nabízí. A rozhodně to platí i o těch z daleké vesmírné budoucnosti. Ne jinak je tak na tom druhý díl Dawn of War, který vyšel před dvěma roky, všude po…	Park bude rozdělen do několika tematických oblastí, kde si návštěvníci budou moci vyzkoušet různé atrakce, které simulují zážitky z her. Například v oblasti inspirované Warcraftem se budou moci návštěvníci zapojit do bitev mezi Hordou a Aliancí, zatímco v části věnované Starcraftu budou moci prozkoumávat mimozemské světy a bojovat proti Zergům. Zajímavostí je, že park bude mít i speciální sekci v…
2183.txt	Dvě představení budou začínat v 18 a 20.30 hodin. Klub se otevře v 17 hodin. Jazz: Ondřej Galuška JIHLAVA – Sólovým projektem zpěváka, kytaristy, pozounisty a autora Ondřeje Galušky z kapely Eggnoise pokračuje 29. dubna od 19 hodin městem podpořený cyklus Jazz & swing do Jihlavy. Na klubovou scénu Radničního pivovaru přijede formace O. G. & The Odd Gifts. Debutové album vydala kapela na podzim 20…	Pořad začíná ve 20 hodin a slibuje večer plný smíchu a zábavy. Stand-up comedy Na stojáka se stala fenoménem, který si získal srdce diváků po celé republice. Vstupenky jsou již v předprodeji a zájem je veliký, takže neváhejte a zajistěte si své místo včas. Mezitím se v Jihlavě chystá další kulturní událost, která přitáhne pozornost milovníků divadla a literatury. V rámci festivalu Jihlavské divad…
1648.txt	Aby masivní prvky vynikly a kuchyň byla stylově čistá, rozhodli se pro bílý nábytek, který příjemně doplní antracitová velkoformátová dlažba. Konkrétní řešení a výběr nábytku se rozhodli svěřit odborníkům. V několika kuchyňských studiích, která postupně navštěvovali, ale nebyli spokojeni. Nakonec se rozhodli pro kuchyň značky KORYNA. "Ve studiu na Újezdě v Praze jsme se seznámili s paní Študlarov…	Po dlouhém hledání a konzultacích s odborníky se rozhodli pro kombinaci světlého dubu a bílého lesku. Tato kombinace nejenže dodává prostoru svěžest a eleganci, ale také zajišťuje, že kuchyň působí prostorně a světle. PLÁNOVÁNÍ A REALIZACEPři plánování kuchyně se rodina zaměřila na funkčnost a praktičnost. Hlavním prvkem se stal velký kuchyňský ostrůvek, který slouží nejen jako pracovní plocha, a…
1677.txt	Na trhu se však najdou i takové, které jsou vybaveny kvalitními matracemi (sezení na samostatných sedácích a spaní na jiné matraci) i rošty a snesou srovnání s klasickým lůžkem. + DĚTSKÝ TIP DĚTEM NA MÍRU Postel Thuka z masivní borovice, záclonka z bavlny, 102 x 206 cm, výška 112 cm, cena bez matrace 4 Kč, VARIABILNÍ SEZENÍ A STOLOVÁNÍ Máte balkon či lodžii? Skládací židle vhodné i do exteriéru s…	Při výběru dbejte na kvalitu matrace, aby poskytovala dostatečnou oporu pro zdravý spánek. 4 SKLÁDEJTE Skládací postele jsou další možností, jak ušetřit místo. Moderní skládací postele jsou navrženy tak, aby byly pohodlné a snadno se skládaly a rozkládaly. Některé modely dokonce nabízejí úložný prostor, což je další výhoda v malých bytech. 5 ZÁVĚSNÉ LŮŽKO Pro odvážné a kreativní jedince může být …
130.txt	Ale neboj se, není tady, je na olympiádě v Pekingu demonstrovat. Chtěla jsem jet s ní, ale ta vidina celýho víkendu na chatě, vždyť jsem ti to včera říkala. LÁĎA Mě vůbec nezajímá, kam si jezdíte na víkend meditovat, stačí mi, že jsem musel přežít vaše dvoje nemytý nohy. Co jsem komu udělal, že musím mít takovou smůlu. Vlezu dvakrát zcákanej do stejnýho bytu. Je mi blbě. Musím pryč. JANA Strašně …	To je snad nějakej rodinnej podnik nebo co? JANA Jo, máma je taky buddhistka. A táta je vegetarián. LÁĎA No to je skvělý. Takže celá rodina je na dietě. JANA Nejsme na dietě, prostě jen jíme zdravě. LÁĎA Zdravě? To je relativní pojem. Pro mě je zdravý pořádný kus masa a pivo. JANA To je tvoje volba. Každý má právo na svůj životní styl. LÁĎA Jo, jo, právo na svůj životní styl. A co když můj životn…
1164.txt	Dobře to dopadlo, přišel jsem pouze o boty. Zbytek dne jsem chodil bos. Na druhém konci světa Poslední sopkou, kterou jsem zatím navštívil, je mediálně proslulá islandská sopka Eyjafjöll. O Vánocích 2009 se začala prudce zvyšovat aktivita v oblasti tohoto vulkánu. Stále byla zaznamenávána slabá zemětřesení obvykle o magnitudě 1 - 2 stupňů Richterovy škály. V březnu měřicí GPS stanice zaznamenaly …	Rychle se snažím vyprostit, ale každý pohyb mě vtahuje hlouběji. Nakonec se mi podaří dostat se na pevnější půdu a pokračuji v obezřetném průzkumu. Město Chaitén je jako duch, tiché a opuštěné, ale zároveň plné příběhů a vzpomínek, které se vznášejí ve vzduchu spolu s jemným prachem. Přemýšlím o tom, jaké to muselo být, když sopka vybuchla. Lidé museli opustit své domovy v panice, nevěděli, zda s…
1666.txt	Proto od sedací soupravy žádejte víc než jen plochu vhodnou k pohodlnému sezení. Zákazník se touto otázkou málokdy zabývá, upřednostňuje design a později je nemile překvapen. Textilní čalounění má nižší životnost a omezenou stálobarevnost, jeho předností je přírodní původ. Kůži ale doporučuji i v případě, že jsou v rodině malé děti. Kůže je přírodní materiál, který časem získává na kvalitě. Je ko…	Kožené čalounění je oblíbené pro svůj luxusní vzhled a dlouhou životnost. Nicméně, jak jste správně zmínili, údržba může být náročnější, zejména pokud máte malé děti. Kožené povrchy vyžadují pravidelné čištění a ošetřování speciálními přípravky, aby si zachovaly svůj vzhled a odolnost. Na druhou stranu, kůže je odolná proti skvrnám a snadno se čistí, což může být výhodou v domácnostech s dětmi. P…
613.txt	Odvolat se může jen ten, kdo byl potrestán. Za jednotlivce nemůže podat odvolání nikdo jiný, než on sám. Je-li potrestáno družstvo, může podat odvolání kterýkoliv jeho člen. V případě potrestání členského klubu se může odvolat pouze příslušný orgán (výbor, představenstvo, správní rada apod.). O odvolání rozhodují odvolací orgány podle Stanov FA ČR (výkonné výbory, ORK) Článek 25 Podání odvolání O…	ZÁSADY PRO UPLATŇOVÁNÍ DISCIPLINÁRNÍCH TRESTŮ Článek 24 Zásady spravedlnosti a přiměřenosti Disciplinární komise (DK) při ukládání trestů dbá na zásady spravedlnosti a přiměřenosti. Tresty musí být v souladu s povahou a závažností provinění a musí být ukládány tak, aby plnily preventivní a výchovnou funkci. DK se snaží, aby tresty nebyly nepřiměřeně tvrdé ani příliš mírné, a aby byly v souladu s …
1678.txt	Dobře promícháme a okořeníme. Hřebenatky na jehle se slaninou 16 ořechů hřebenatek i s jikrami, 150 g slaniny, 200 g másla, olej, šťáva z 1 citronu, sůl, pepř Čisté maso hřebenatek osušíme, osolíme a opepříme. Slaninu nakrájíme na kousky. Na špízové jehly střídavě napichujeme ořech, jikry a slaninu. Nebo maso do plátku slaniny zabalíme. Rozpustíme 150 g másla, vmícháme citronovou šťávu a dochutím…	Vše důkladně promícháme, osolíme a opepříme podle chuti. Podáváme ihned, ideálně s čerstvým bílým chlebem a sklenkou bílého vína. Historické Příběhy a Zajímavosti Když se ponoříme do historie, objevíme nespočet fascinujících příběhů a zajímavostí, které nám mohou přiblížit život našich předků. Jedním z takových příběhů je například legenda o Bílé paní, která se traduje na mnoha českých hradech a …
1227.txt	Rostliny obsahují několik charakteristických skupin látek fenolového charakteru, z nichž nejvýznamnější jsou flavonoidy, antokyany, antrachinony a třísloviny. Pro rostlinu mají význam především obranný (flavonoidy chrání před oxidačním a fotochemickým stresem, třísloviny činí rostlinu obtížně stravitelnou pro býložravce aj.) a obecně se dobře extrahují z biologického materiálu ethanolem. Řada z n…	Každá složka má specifickou barvu a intenzitu, což je důležité pro následné vyhodnocení. Vzniklé skvrny porovnejte s referenčními vzorky a zaznamenejte jejich Rf hodnoty. Rf hodnota (retardation factor) je definována jako poměr vzdálenosti, kterou urazila složka od startu, k vzdálenosti, kterou urazilo čelo rozpouštědla. Tento poměr je charakteristický pro každou látku za daných podmínek a umožňu…
409.txt	Prázdná kavárna podle mě hraje světlem jako černobílá snivá fotka, plná kavárna ryčí ruchem jako digitální fotka barvama. Obě maj něco do sebe, ale já preferuju klasiku. Občas za mnou do kavárny dorazili kluci. Tranquilo si zvlášt oblíbil Kryštofa, protože uměl naslouchat. Nejradši vyprávěl o svym dětství. Znal sem to už nazpaměť, takže sem byl rád, že Kryštof ho vydržel poslouchat, zatímco my s …	Byly to chvíle, kdy jsem mohl přemýšlet o všem a o ničem, kdy jsem se mohl ztratit ve svých myšlenkách a snít o budoucnosti, která se zdála být plná nekonečných možností. Jednoho rána, když jsem právě utíral stoly a připravoval kavárnu na další den, vstoupila dovnitř mladá žena. Měla na sobě dlouhý kabát a šátek, který jí zakrýval vlasy. Její oči byly hluboké a smutné, ale zároveň v nich bylo něc…
730.txt	Načež ona udělá polovičního salchova a vrací se k tabuli, kývajíc svou těžkou hlavou. "Tak jiná než ty ostatní," zopakuje ještě, ale to už říká do jiné tváře. Miluju třídní schůzky. "Je mi moc zle. Miluju vás. "Napsal táta na papír v sobotu. Byl za ním Tom s mamkou. Odjížděli, když jsme ještě vyhrávali. Pak se vrátili a Tom byl popelavej v tváři. "Netušil jsem, že je to tak zlý," řekl. Mluvili na…	Všechno dělá jinak. Když ostatní děti kreslí, ona píše básničky. Když ostatní děti běhají, ona sedí a čte si. Když ostatní děti zpívají, ona tancuje. Je to prostě... zvláštní." Přikývnu a usměju se. "Ano, to je naše Maruška. Je prostě svá." Paní učitelka Doubravová se na mě podívá s mírným úsměvem. "Ano, to je pravda. Ale je to také velmi chytré dítě. Má obrovskou představivost a kreativitu. Jen …
1752.txt	Deset kroků, otočit se a vypálit. A s velkými puškami půjdou s trochou fantazie hrát i klasické paintballové disciplíny. Třeba Capture the Flag, kde proti sobě soupeří dva týmy a každý chrání svoji vlajku nebo poklad. Tak až budete zase jednou sedět s jazykem na vestě v rozpáleném letním pokoji, zkuste s kamarády vyrazit na venkovní akční osvěžení. Shotwave Shotwave kombinuje kapesní pistoli s vy…	Naopak, větší modely s batohy a výměnnými zásobníky jsou ideální pro týmové bitvy, kde se můžete cítit jako opravdoví vojáci. Ať už jste kdekoliv, s těmito hračkami se nudit nebudete. Dobrodružství v džungli Když se řekne džungle, většina lidí si představí hustý prales plný exotických zvířat a nebezpečí. Pro některé je to místo, kde se mohou ztratit a objevit neznámé kouty světa. Pro jiné je to d…
1542.txt	Rozšíření v ČR Sjezdové dráhy jsou na území ČR soustředěny do horských a podhorských oblastí, i když v posledních letech se nové areály staví i v nižších polohách. Nejvíce rozšířeny jsou sjezdové lyžařské dráhy v Krkonoších, na Šumavě, v Jeseníkách a Beskydech. V Krkonoších je na české straně pohoří 142 km pravidelně upravovaných sjezdových tratí soustředěných zejména do hlavních lyžařských střed…	Skokanské můstky jsou často vybaveny moderními technologiemi, které zajišťují bezpečnost a optimální podmínky pro skokany. Patří sem například umělé zasněžování, větrné bariéry nebo speciální povrchy, které minimalizují riziko zranění. Historie a vývoj skokanských můstků Historie skokanských můstků sahá až do 19. století, kdy se první skoky na lyžích začaly objevovat v Norsku. První oficiální záv…
1643.txt	Dnešní trh nabízí jak dveře s kovovým bezpečnostním jádrem, tak dveře masivní se speciálně tvrzeným celodřevěným jádrem. Plné modely dveří se speciálním celodřevěným jádrem splňují podle norem kritéria pro 2. bezpečnostní třídu. Dřevěná výplň je natolik tvrdá, že je plně dostačující, aby odolala stejně jako její kovová alternativa. Navíc jsou dveře vybaveny vícebodovým bezpečnostním zámkem a pasi…	Moderní bezpečnostní dveře jsou vybaveny vícebodovými zámky, které zajišťují pevné uzamčení v několika bodech po celém obvodu dveří. Kromě toho mohou být dveře opatřeny bezpečnostními panty, které znemožňují jejich vysazení. Další možností je instalace bezpečnostních skel, která jsou odolná proti rozbití. Pro maximální bezpečnost je vhodné kombinovat několik těchto prvků. Venkovní dveře by měly b…
1886.txt	Krokodýl se jmenuje Kuba a po zatčení svého majitele putoval nejdříve do výzkumného ústavu a odtamtud do soukromé zoo. Dnes je mu 40 let a náramně se mu daří, dorostl do délky tří metrů. Jen pro zajímavost – cena velkých krokodýlů jde do statisíců. KROKODÝLI V OBÝVÁKU Manželka pana Procházky Monika svému muži fandí. První pár kajmanů si prý pořídil, když spolu začínali. Krokodýli ale brzy vyrostl…	Tento krokodýl, pojmenovaný Kuba, se stal jedním z největších lákadel zoo. 'Kuba je skutečně unikátní exemplář, jehož příběh přitahuje mnoho návštěvníků. Je to jeden z nejstarších krokodýlů v naší zoo a jeho přítomnost zde je pro nás velkou ctí,' říká Procházka. Kuba, který měří přes tři metry, je známý svou klidnou povahou, ale ošetřovatelé si jsou vědomi, že i on může být nebezpečný. 'Kuba je s…
2051.txt	Ve třetí třetině už frustrovaní domácí hlavně faulovali, Čajánek s Matějíčkem byli na trestné lavici třikrát. Hosté triumfovali i v bitce, když zadák Ondřej Vitásek zpacifikoval Zdeňka Okála. Veselého snížení při power play a hře šesti proti čtyřem zůstalo jen kosmetickou úpravou výsledku. "Nehráli jsme až tak špatně," tvrdil Balaštík. "Je to otázka jednoho umláceného zápasu. Je to v hlavě, to je…	Je to bojovník, který se vrátí na led, jakmile to bude možné,' dodal Černý s nadějí v hlase. Zatímco se Liberec radoval z vítězství, Zlínští hráči se museli smířit s další porážkou a hledat odpovědi na otázky, které se jim honily hlavou. Trenér Vlach měl před sebou nelehký úkol – najít způsob, jak zvednout morálku týmu a vrátit ho na vítěznou vlnu. 'Musíme se soustředit na základní věci, hrát jed…
2060.txt	Samozřejmě ze všeho nejdřív musím mít odpovídající výkonnost, a aby o mě měli zájem i trenéři. Hrát v Praze světový šampionát je obrovská motivace." Je to zvláštní obývat v kabině místa, kde sedával Honzík Marků, můj největší kamarád, co jsem vůbec měl … Na to nejde zapomenout. Znovu musím zopakovat, že to pro nás všechny ve Lvu byl šok. Že je najednou konec. Kouč Simpson byl odvolán Jen devět zá…	Hrát před domácím publikem, v Praze, to by byla obrovská čest a zážitek, na který bych nikdy nezapomněl. Vždycky jsem se snažil reprezentovat naši zemi co nejlépe a myslím, že domácí šampionát by byl vrcholem mé kariéry. Samozřejmě, že to není jen na mně, musím být ve formě a trenéři mě musí vybrat, ale udělám všechno pro to, abych se tam dostal. Když se vrátím k našemu týmu, musím říct, že máme …
1870.txt	Monika Vaňková se rozhodla řevnický Sokol "zachránit" Divadlo, taneční sál a tělocvična, tak dál vypadá řada sokolských zázemí... Měli to tak i v Miličíně Takto to mají v Hlásné Třebani Budova Sokola v Praze na Vinohradech je památkově chráněná UNESCO Řevnická sokolovna má moderní zrcadlový sál pro komornější cvičení Smíří se "staří" sokolové s tím, že si jejich mladí kolegové budou říkat bratře …	Po roce 1989 se však Sokol, Orel i DTJ znovu obnovily a začaly se věnovat svým původním aktivitám. Sokol se stal symbolem národní hrdosti a tělesné zdatnosti, což je hodnota, kterou si uchovává dodnes. Sokolské hnutí se v průběhu let vyvíjelo a přizpůsobovalo měnícím se společenským podmínkám. V současnosti se Sokol zaměřuje nejen na tělesnou výchovu, ale také na kulturní a společenské aktivity. …
1037.txt	Kdo trpí nespavostí, měl by si večer uvařit bylinkový čaj s medem, nejlépe meduňkový. Taky by neměl dělat nic náročného na přemýšlení nebo na fyzickou námahu. Měl by ulehnout do postele ve vyvětrané místnosti. A pro ty, kterým ani tohle nepomůže, se doporučuje autogenní trénink. Je to takové relaxační cvičení, při kterém se leží v posteli na zádech a se zavřenýma očima si člověk představuje, že m…	Maminka nám poradila, že je dobré před spaním číst klidné pohádky nebo poslouchat uklidňující hudbu. Také nám řekla, že bychom neměli před spaním koukat na televizi nebo hrát na tabletu, protože to může narušit náš spánek. Jednou jsme se s Gábinou rozhodli, že si před spaním budeme číst pohádky navzájem. Já jsem jí četl o statečném rytíři, který zachránil princeznu, a ona mi zase o kouzelném lese…
1114.txt	Podmínkou úspěšně přihlášeného projektu je jeho pětiletá finanční udržitelnost, čili de facto odhadnout budoucí příjmy. Pokud bude projekt maximálně úspěšný, lze se na poskytnuté finance dívat jako na bezúročnou půjčku. Více informací naleznete na stránkách MŠMT: / strukturalni-fondy/vyzva-c-6-3-na-podporu-pre-seed-aktivit-po-3-op-vavpi? highlightWords=pre-seed První vysoká pec v Dolní oblasti Ví…	Poskytnuté prostředky mohou být využity pouze na aktivity spojené s transferem technologií, což zahrnuje například právní služby spojené s ochranou duševního vlastnictví, marketingové aktivity, které pomohou uvést produkt na trh, nebo náklady na školení a vzdělávání realizačního týmu. Důležité je, aby všechny tyto aktivity směřovaly k úspěšné komercionalizaci výsledků výzkumu a vývoje. Příkladem …
1706.txt	Tato nová kuchařka pro dceru obsahuje nejen nápady na snídaně, ale i svačinky a obědy. SUPER VOLBA V SUPER CENA Kdy jindy se hodí dobrá sušička než právě teď... Velikost XXL V elektrické sušičce potravin Concept SO1025 usušíte díky 12 dodávaný sítům o průměru 32 cm veliké množství sušeného ovoce, hub a zeleniny. Tichý provoz Sušička na ovoce, zeleninu, houby i bylinky Sencor SFD 130A je rozdělena…	Tentokrát se zaměříme na snídaně, které jsou nejen chutné, ale i zdravé a plné energie. OVESNÁ KAŠE S OVOCEM A OŘECHY Ingredience: - 100 g ovesných vloček - 500 ml mléka nebo rostlinného nápoje - 1 lžíce medu - 1 banán - 1 jablko - hrst ořechů (vlašské, lískové nebo mandle) - špetka skořice Postup: 1. Ovesné vločky nasypte do hrnce a zalijte mlékem. Přiveďte k varu a za stálého míchání vařte asi …
2055.txt	Bylo to trochu specifické, když už na vesnici žákovský tým byl, působili v něm kluci od šesti až do nějakých čtrnácti let. Proto bylo pro nás šestileté hodně těžké se prosadit. Ale i když nám plandal dres až někam po kotníky, strejda nám vždycky dával šanci, abychom si to trochu osahali. A v jednom zápase nás tam dal do útoku proti Budišovu. Oni tehdy té soutěži dominovali a asi nás trochu podcen…	Byl to on, kdo mi vštípil disciplínu a lásku k fotbalu. Vzpomínám si, jak jsme trénovali na hřišti, které bylo spíše pastvinou než regulérním fotbalovým hřištěm. Ale to nám nevadilo, protože jsme měli chuť hrát a zlepšovat se. Když jsem se dostal do dorostu, začal jsem si uvědomovat, že fotbal by mohl být víc než jen koníček. Měl jsem štěstí, že jsem se dostal do hledáčku skautů z větších klubů. …
739.txt	I když pronesl jen několik vět poděkování, cítím tu atmosféru a sílu okamžiku dodnes. Vl. Luňáčková, Ostrava Jan Pavel II. dává V. Luňáčková růženec. (foto papír Vl. Luňáčková) Nejkrásnější dárek k mým 50. narozeninám byla pouť za Svatým otcem do Říma v roce 1999. Předávali jsme vánoční strom z Moravy. Byl ozdobený podle našich tradic: české sklo, slaměné i háčkované krajkové ozdoby. Když se pak …	Bylo to pro nás obě nezapomenutelné. Papež Jan Pavel II. nás přijal s otevřeným srdcem a jeho slova byla plná moudrosti a lásky. Vzpomínám si, jak nám vyprávěl o svých zážitcích z Polska, o své lásce k horám a přírodě, a také o tom, jak důležité je pro něj spojení s lidmi z celého světa. Bylo to setkání, které mě hluboce zasáhlo a dodnes na něj vzpomínám s vděčností. Po návratu do České republiky…
672.txt	Důležitým znakem plodnic je typ hymenoforu. Jako hymenofor (v doslovném překladu "nosič rouška" nebo "rouškonoš") označujeme tu část plodnice, která má na svém povrchu rouško. Jsou to útvary, které zvětšují výtrusorodou plochu houby. Existují následující typy hymenoforu (obr. 13): hladký - ten vlastně plochu rouška nezvětšuje; je přítomen u holothecií a některých rozlitých plodnic hrbolkatý - hrb…	Tento proces je často doprovázen různými mechanismy, které napomáhají šíření výtrusů, jako je například tlak vzduchu, vlhkost nebo dokonce mechanické působení zvířat. Některé břichatkovité houby, jako například pýchavky, mají schopnost vystřelovat své výtrusy do vzduchu při dotyku nebo nárazu dešťových kapek, což zvyšuje jejich šance na rozšíření do nových prostředí. Další zajímavou skupinou stop…
1737.txt	Jistě jste si už povšimli, že označení "absinthe" neodpovídá českému názvu absint. Jde o větší rozdíl, než byste si mysleli. Ten pravý a originální absint poprvé vyrobili ve Švýcarsku. Postup na jeho výrobu má několik fází. Základní složkou je trojice bylinek – pelyněk, anýz a fenykl. Ty se macerují v alkoholu a poté dojde k jejich destilaci. Z tohoto procesu vzniká tzv. blanche (čirý, čistý) abs…	Základními ingrediencemi jsou pelyněk, anýz a fenykl, ale různé receptury mohou obsahovat i další byliny jako yzop, meduňku, koriandr nebo jalovec. Pelyněk, hlavní složka absintu, je rostlina známá svými léčivými vlastnostmi, ale také obsahem thujonu, látky, která je považována za potenciálně toxickou. Thujon je často zmiňován jako hlavní příčina halucinogenních účinků absintu, ačkoli moderní výz…
572.txt	Takže policista si může vynucovat po Vás pomoc a ne o spolupráci. V tom je dost podstatný rozdíl, jak je výše uvedeno. Proto nevidím důvod, aby strážník nepomohl policistovi při zákroku v rámci teritoria obce, kde lze, díky přítomnosti v ulicích, rychle reagovat na nebezpečí bezprostředního ohrožení života a zdraví nebo majetku a může plně použít své pravomoci. Avšak pomáhat pravidelně policii př…	V praxi to znamená, že pokud PČR požádá o pomoc strážníka MP, mělo by to být v rámci dohodnuté spolupráce a s ohledem na pravomoci a povinnosti obou stran. Nyní se pokusím odpovědět na Vaše konkrétní otázky: 1. Je policista oprávněn vyzvat strážníka ve výkonu služby ke spolupráci při zákroku, nebo při ohledání MTČ a to i mimo rajón strážníka? Ano, policista může vyzvat strážníka ke spolupráci, al…
847.txt	Obměna celého storage systému, ta je spojena s vysokými náklady, musí se v podstatě vše vyhodit; v USA se ustálil pojem Fork-Lift Upgrade (tedy upgrade vysokozdvižným vozíkem). Tato situace nastává ve chvíli, kdy vyprší záruka storage systému. Pak je společnost postavena před obnovu storage. Řešením je často prodloužení záruky – někteří výrobci umožňují natažení přes periodu pěti let. Například f…	Compellent však nabízí řešení, které umožňuje plynulý přechod na novou technologii bez nutnosti kompletní výměny. Díky modulární architektuře a podpoře různých typů disků a konektivit je možné postupně přidávat nové komponenty a technologie, aniž by bylo nutné zastavit provoz nebo provádět složité migrace dat. Tato flexibilita je klíčová pro firmy, které chtějí udržet krok s rychle se měnícím tec…
1817.txt	Lukáš Loskot NEB. O LUKÁŠ LOSKOT JE KREATIVNÍ ŘEDITEL multibrandového butiku Simple Concept Store a spolumajitel parfumerie Ingredients. Muž, který se vyzná v posledních módních trendech, stojí třeba i za uvedením značky Victorie Beckham v České republice. Na schůzku pak často zamíří do jedné z bočních uliček Starého Města, kde sídlí restaurace NEB. O, v níž je k mání asijská kuchyně z čerstvých …	Edita Šilhánová, která pracuje v pivovaru, si objednala vepřové s pivní omáčkou, což bylo pro ni jako milovnici piva naprosto přirozené. Lukáš Loskot, který se pohybuje v módní branži, si vybral smržové rizoto s čerstvými těstovinami, což odráželo jeho vytříbený vkus a lásku k italské kuchyni. Aleš Černý, který pracuje v privátním bankovnictví, si objednal zelené palačinky s kokosem, což bylo neo…
998.txt	Nic z toho nehrozí, jestliže se rozhodnete chovat želvu. Sladkovodní želvy se sice od suchozemských v mnohém liší, ale i ony jsou zajímaví a vděční chovanci. Pěkně zařízené a udržované akvaterárium, jak se ubikace pro sladkovodní želvy nazývá, se může stát velice dekorativním doplňkem bytového zařízení. Jeho umístění není třeba podřizovat tak přísným pravidlům, jako je tomu například u akvária s …	V takových případech může být sladkovodní želva ideálním řešením. Její chov je relativně nenáročný a přitom velmi zajímavý. Želvy jsou fascinující tvorové, kteří mohou poskytnout mnoho radosti a poučení. Sladkovodní želvy jsou vhodné pro chovatele všech věkových kategorií, včetně dětí. Jejich pozorování může být velmi poučné a zábavné. Děti se mohou naučit zodpovědnosti a péči o živého tvora, což…
2384.txt	Asi proto, že už začínám chápat mechanismus, kterým se docela milí lidé stávají součástí nenávistného davu. Je to koktejl, jehož hlavní složkou je strach. Dalšími komponentami jsou životní nejistota, zklamání a nespokojenost. Nebo jakékoli jiné negativní pocity. Ale ten strach je zásadní, protože ze všeho nejvíc zatemňuje myšlení a vlastní emoce se pak člověku jeví jako racionální myšlení. Chodím…	Strach a nejistota jsou mocné síly, které mohou vést k iracionálnímu chování. A právě v takových chvílích se ukazuje, jak důležité je mít silné a stabilní vedení, které dokáže lidi uklidnit a nasměrovat správným směrem. V Ostravě se situace začíná měnit. Díky iniciativám jako je ta Šerudova, se lidé začínají více zajímat o své okolí a hledají způsoby, jak ho zlepšit. Ačkoli se to může zdát jako m…
2069.txt	Rozvaha jde stranou, odvaha degeneruje na siláckou rétoriku. Co je tedy nutné dělat: Hlavně rozšiřovat chápání pojmu demokracie ve vědomí jednotlivých občanů, chování politiků, odstraňovat korupci a kultivovat spravedlnost. Jak zachovat naději do budoucna Ernesto Galli della Loggia upozorňuje na další problém: Nikdo za nic nenese odpovědnost. Máme před sebou vysoký veřejný dluh, plýtvání veřejným…	V takovém prostředí se ztrácí prostor pro konstruktivní dialog, pro hledání kompromisů a společných řešení. Demokracie se stává křehkou, náchylnou k manipulaci a zneužití. Vraťme se však k otázce, jak jsme se změnili za deset let členství v Evropské unii. Na jedné straně jsme dosáhli mnoha úspěchů. Ekonomická integrace nám přinesla stabilitu a růst, otevřely se nám nové trhy a příležitosti. Naše …
1530.txt	Jak je patrné, pro tuto vlnu platí Z rovnic (2.2.9) a (2.2.8) vyplývá, že složky jednotkového vektoru šíření a výchylky této vlny jsou dány vztahy Obdobné výsledky platí pro podélnou lomenou vlnu Pro určitý typ dopadající vlny, charakterizovaný polarizací, jednotkovým vektorem a vlnovým číslem, se odražená a lomená vlna stanoví z podmínek pro složky napětí a výchylek na rozhraní dvou prostředí. N…	Vektory vertikálně polarizované střižné vlny jsou zakresleny na obr. 2.2.1c. Pro SV-vlnu platí podobné vztahy jako pro SH-vlnu, avšak s odlišnou orientací vektorů výchylky. 2.2.2.2 Odraz a lom vln na rozhraní dvou prostředí Při odrazu a lomu vln na rozhraní dvou prostředí dochází k rozdělení energie dopadající vlny mezi odražené a lomené vlny. Tento proces je popsán zákony odrazu a lomu, které vy…
91.txt	IVAN: Tak proč mi tohle děláš? ANNA: Nic to neznamená, je to můj … jenom tak píšu, pro sebe. IVAN: Seženu ti psychiatra, jestli se potřebuješ vymluvit. ANNA: Myslela jsem, že tě můžu mít ráda … IVAN: Opakuješ se! Slyšíš? … přestal sám. On ví, že se na tebe nedá spolehnout. 4. Přítomnost VYŠETŘOVATEL: Ta nahrávka je určená komu? ANNA: Mému muži. VYŠETŘOVATEL: Vašemu … Váš manžel zemřel před půl ro…	Ale teď? Teď jsi jenom stínem toho, kým jsi býval. IVAN: (sarkasticky) A ty jsi snad pořád ta stejná Anna? Ta, která mě milovala, která mi věřila? Kde je ta žena, která mi slíbila, že bude stát po mém boku, ať se děje cokoliv? ANNA: (s hořkostí) Ta žena je pryč. Ztratila se někde mezi tvými lžemi a mými sny. IVAN: (s hněvem) A co teď? Co budeš dělat? Budeš psát básně a doufat, že tě někdo zachrán…
1899.txt	Jenže kocour se vždycky záhadným způsobem dostal ven, nikdo nechápal jak. Až po čase vyšlo najevo, že po třech nohách dokáže vylézt po strmém žebříku na střechu. Uvnitř prostě nebude! Je to osobnost, která velmi rychle pochopila zásady přežití mezi tolika psy. Může s nimi spát v boudě, může mezi ně chodit, když jsou v klidu. Pak jsou ale okamžiky, kdy je dobré se ohradě vyhnout. Je to přece jen s…	Už od dětství měl blízko k přírodě a zvířatům, i když tehdy ještě netušil, že se jednou stane mašérem. ' Vždycky jsem měl rád procházky lesem a pozorování zvěře, ' vzpomíná. ' Ale nikdy by mě nenapadlo, že se jednou budu věnovat psím spřežením. ' Jeho cesta k tomuto neobvyklému sportu začala, když mu bylo třicet. Tehdy se rozhodl, že potřebuje změnu. ' Pracoval jsem v továrně, kde jsem trávil dva…
642.txt	V nepřítomnosti uživatele může pracovník manipulovat s osobními věcmi uživatele pouze s jeho souhlasem nebo v případě jeho náhlé hospitalizace za přítomnosti svědka. Hygienicky závadné potraviny je personál oprávněn vyhodit, popř. předat oděv k vyprání do prádelny. Zbytky jídel a odpadky musí být ukládány do odpadkových košů, které jsou pravidelně vynášeny. Je zakázáno vyhazovat jakékoliv odpadky…	K dispozici jsou sprchové kouty, které mohou uživatelé využívat dle potřeby. Personál DD je připraven poskytnout pomoc při osobní hygieně těm uživatelům, kteří ji potřebují. Pravidelně se provádí dezinfekce společných prostor a povrchů, aby se minimalizovalo riziko šíření infekcí. Uživatelé jsou povinni dodržovat pokyny personálu týkající se hygienických opatření. 4. STRAVOVÁNÍ Stravování v DD je…
755.txt	Zaměstnání: 1965–66 Zemědělské noviny, 1966–67 Čs. armádní film, 1967–71 Čs. televize, externí spolupráce, 1968–69 Norská televize (Norsk Rigskringkasting), střih, asistent kamery, Oslo, 1972–91 svobodné povolání – činnost publicistická, literární, fotografická, scénáristická, 1991–95 Informační a poradenské středisko REGIS, spolupráce se všemi národnostními a etnickými menšinami žijícími na územ…	Po ukončení studií jsem se věnovala především dokumentární tvorbě, kde jsem mohla uplatnit své znalosti a vášeň pro historii a umění. První roky po absolvování AMU byly plné nadšení a elánu. Pracovala jsem na několika projektech, které mi umožnily cestovat po celé republice a poznávat různé kouty naší země. Byla to doba, kdy jsem se setkávala s mnoha zajímavými lidmi, kteří mě inspirovali a oboha…
1537.txt	Navíc je nutno připustit, že rozdělení substitucí v tetraedrech není zcela náhodné, ale existuje jisté uspořádání v malých doménách struktury tak, že pravděpodobnost výskytu centrálního atomu Si, Al, nebo Fe je pro každý ze dvou sousedících tetraedrů stejná (Číčel et al., 1981). Například Gatineau (1964) při analýze struktury muskovitu odvodil, že tetraedry [AlO 4] 5 - vytváří ve struktuře souvis…	Tento jev je znám jako Loewensteinovo pravidlo a je důležitým faktorem při studiu struktury fylosilikátů. 1.2.1.2 Oktaedrická síť Oktaedrické sítě v planárních fylosilikátech jsou tvořeny oktaedry, kde centrální atom (obvykle Al, Mg, Fe) je obklopen šesti anionty (obvykle O nebo OH). Tyto oktaedry sdílejí hrany nebo vrcholy a vytvářejí tak dvojrozměrné sítě. V ideálním případě mají tyto sítě hexa…
1490.txt	Výrazná byla zejména v první polovině šedesátých let snaha zvýšit podíl členů KSČ. Přesto však, snad až na malé výjimky, byli nově zvolení členové ČSAV osobnosti s vynikajícími vědeckými výsledky, respektovaní i v mezinárodní vědecké komunitě. Na pozice řádný členů byli v průběhu šedesátých let zvoleni např. dosavadní členové - korespondenti: hydrolog Oto Dub, archeolog Jan Filip, matematik Miros…	V roce 1965 se počet řádných členů zvýšil na 100 a dopisujících členů na 150. Přestože se akademie snažila přilákat mladší vědce, průměrný věk členů zůstával vysoký. Tento problém byl částečně řešen zavedením nových forem spolupráce s vysokými školami a dalšími vědeckými institucemi, což umožnilo zapojení mladších odborníků do výzkumných projektů. V roce 1968, v období tzv. Pražského jara, došlo …
78.txt	S takhle připravenou prezentací máš ten konkurz vyhraný předem. Daniela To ještě uvidíme. Ale máš to u mě. (Jde k lednici.) Dáš si pivo? Robert Jo, rád. Vstoupí potichu Andrea. Vezme ze stolku rozprašovač, který tam odložila Daniela, a zmáčkne ho nic netušícímu Robertovi před obličejem. Andrea Potřebuješ zchladit, frajere! Robert Áááá! Bacha na ten comp! Obě ženy se smějí. Ozve se domovní zvonek.…	Pamatuješ, jak jsme se tam ztratili? Daniela (směje se) Jak bych mohla zapomenout? Bylo to děsivé, ale zároveň úžasné. Jekyll (vypravěč) Robert je můj nejlepší přítel. Známe se už od dětství. Je to skvělý fotograf a cestovatel. Vždycky má nějaký nový příběh, který nás všechny pobaví. Robert (k Danielě) A co ty, Dani? Jak se máš? Daniela (s úsměvem) Dobře, děkuji. Práce je hodně, ale baví mě to. A…
845.txt	Některé země a instituce splnění těchto certifikací vyžadují pro nasazení v rámci svého IT. Windows 7 a Windows Server 2008 R2 jsou tak nyní plně připraveny pro případné nasazení. Šifrovačka Co umí a jak funguje BitLocker BitLocker je standardní součástí vyšších edicí operačního systému Windows Vista a 7, a není tak nutné investovat do nástrojů třetích stran v případě, že potřebujete šifrovat dat…	Certifikace EAL4+ potvrzuje, že produkty prošly důkladným testováním a splňují všechny požadavky na bezpečnostní funkce a ochranu před hrozbami. Nové trendy v IT sektoru V posledních letech se IT sektor neustále vyvíjí a přináší nové trendy, které mění způsob, jakým pracujeme a komunikujeme. Jedním z nejvýznamnějších trendů je rozvoj umělé inteligence (AI) a strojového učení. Tyto technologie umo…
1680.txt	Chtěli jsme mít v podkroví otevřený obytný prostor. Abychom byli v kontaktu s dětmi, i když vařím nebo je tu návštěva. Přitom tu má manžel i pracovnu, sice malou, ale jen pro sebe. Klid si člověk může užít i na dvou terasách. Na té se vstupem z kuchyně často jíme a trávíme letní večery. O přednostech zahrady nemluvě! Mám na ni přímý vstup z ateliéru v přízemí." Petra Šafářová vytváří vedle modern…	Každý měl své nápady a představy, ale nakonec se vše podařilo sladit do harmonického celku. Petra se rozhodla zachovat co nejvíce původních prvků domu, aby si uchoval svůj prvorepublikový šarm. "Miluji retro styl, a tak jsem se snažila, aby se v domě objevovaly prvky, které připomínají staré časy, ale zároveň jsou moderní a funkční," vysvětluje Petra. V obývacím pokoji dominuje starožitný krb, kt…
1759.txt	Je tedy nasnadě, proč mezi Dunhillovy zákazníky patřily movité osobnosti jako princ waleský, vévoda z Yorku a Winston Churchill, který na doutníky Dunhill nedal dopustit. Dnešní pohled: Letos značka Dunhill slaví 120 let a s další neméně slavnou značkou Cartier patří do švýcarského holdingu Richemont. Noční hlídka Elitní vojenské jednotky se svými portréty příliš nechlubí. Izraelská jednotka námo…	Dnes je značka Alfred Dunhill synonymem pro luxus a prestiž, a to nejen v oblasti kuřiva, ale i v módním průmyslu. Jeho výrobky jsou vyhledávány po celém světě a staly se symbolem elegance a vkusu. Ale vraťme se k našemu hlavnímu tématu - impériím. Jak jsme již zmínili, dějiny jsou plné příkladů vzestupů a pádů mocných říší. Každé impérium mělo své specifické rysy, které ho odlišovaly od ostatníc…
1893.txt	Kam na kole tipy na výlet v okolí Brna Poblíž Brna je spousta skvělých cest pro cyklisty, ať už jsou to zarytí sportovci, rekreační turisté nebo rodiny s dětmi. Brno je město cyklistům zaslíbené. Možná to tak "papírově" nevypadá, hustotou cyklostezek jihomoravská metropole opravdu nevynikne. Jenže zatímco uvnitř města se o každou modrou značku s panáčkem na bicyklu téměř válčí, v jeho nejbližším …	Sama vždy jezdí s někým, buď má na pomoc asistenta, nebo maminku. Potřebuje je třeba při vystupování z tramvaje nebo právě při zdolávání nerovností ulice či schodů. 'Razím heslo, že v zásadě se vždycky všechno zvládne. Ale je škoda, že často se nám vozíčkářům lidi prostě stydí pomoci, třeba v té tramvaji. Bojí se, aby něco neudělali špatně. Nebo že se snad urazím. Já jim rozumím, ale chtěla bych …
38.txt	Náš vztah se vleče jako chřipka. Když jsme se kdysi poznali, nedokázala jsem opustit Václava, a když se mi to nakonec podařilo, byl Eda už unavený a vrátil se k dívce, která mu později porodila dítě. "Přicházíš se mnou žít?" ptala jsem se. "To ne, ale jedu ráno na obhlídky a nechci se vracet domů pro kufr." Chtěla jsem mu vysvětlit, že mám ve skříni otcův popel, ale vypadalo by to jako hrubý žert…	Ale jestli se to nehodí, můžu jít jinam.' 'Ne, ne, to je v pořádku,' odpověděla jsem rychle, i když jsem cítila, jak se mi v hrudi svírá úzkost. Eda vešel dovnitř a postavil kufr do předsíně. V jeho očích jsem viděla únavu, ale také něco, co jsem nedokázala přesně pojmenovat. Možná to byla naděje, možná zoufalství. 'Jak se máš?' zeptal se, když jsme se usadili v obývacím pokoji. 'Jde to,' odpověd…
4.txt	Ten dolil nepevnou rukou nejprve jemu, do nové sklenice, ze které předtím udiveně vysypal rozdrcený, ještě dýmající doutník, a pak sobě. Mokré alkoholové skvrny na uniformě si nevšímal. Pozvedl svou upadanou odlivku a rozšířenýma, vlhce lesklýma očima pozoroval třpyt holé žárovky v sametové hnědi nápoje. Pak jeho zrak sklouzl na nádherně vymalovanou plechovou reklamu, kterou nechal pověsit na jin…	Pawlowitz se zvedl, přičemž se mu v hlavě mírně zatočilo. "Dobrá, jdu pro dalšího zpěváčka," pronesl a zamířil k východu z podzemní místnosti. Jeho kroky se ozývaly v tichu, které následovalo po jeho odchodu. Klötzke se mezitím otočil k Jeschkemu a s úsměvem, který měl být přátelský, ale působil spíše děsivě, pronesl: "Mladý Jeschke, dneska je tvůj večer. Ukaž nám, co v tobě je." Jeschke přikývl,…
2412.txt	Volební programy všech stran dosud neznám. Proto nemám důvod vyjmenovávat strany, se kterými bychom zásadně nešli do koalice. Politika je i o kompromisu a dohodě, ke kterým jsme připraveni. Musí to však vždy být ku prospěchu většiny jihlavských občanů, a nikoliv jednotlivců a klientelistických skupin. Našim budoucím partnerům v zastupitelstvu mohu vzkázat, že jsme čitelní a držíme slovo. Za rozho…	Zásadně bychom se vyhnuli spolupráci s těmi, kteří prosazují netransparentní a nedemokratické postupy, nebo kteří ignorují potřeby a přání obyvatel Jihlavy. Občanská angažovanost a její význam Občanská angažovanost je klíčovým prvkem demokratické společnosti. Bez aktivní účasti občanů na veřejném životě by demokracie ztratila svůj smysl. V Jihlavě jsme svědky toho, jak se občané snaží prosadit sv…
636.txt	Aby bylo možné Karlovi pomoci, musela se na rehabilitaci podílet i manželka. Karel se musel postupně naučit zvládat různé činnosti samostatně, nejprve se učil prostorové orientaci a sebeobslužným dovednostem. A jaký je výsledek důsledného působení Karlovy manželky a instruktorky Tyfloservisu? Po roční rehabilitaci se po svém domě sebejistě pohybuje úplně nový Karel. A nejenom po svém domě. Také p…	Karel se cítil bezmocný a zbytečný. Jeho manželka byla vyčerpaná a zoufalá. Vše se změnilo, když se dozvěděli o službách Tyfloservisu. Karel začal docházet na rehabilitace, kde se učil základním dovednostem, které mu umožnily znovu získat nezávislost. Naučil se používat bílou hůl, orientovat se v prostoru, připravovat si jednoduchá jídla a dokonce i číst pomocí speciálních pomůcek. Jeho sebevědom…
2013.txt	Na ten F liv liverpoolský zvrat nejde zapomenout. A pak, ten můj zápas ve Stuttgartu... Největší sen Přestoupit do Machačkaly. Potkal bych se s Robertem Carlosem a i na kávu by bylo... Pan Nepolapitelný. Michal Breznaník si v utkání na Spartě dělal, co chtěl. Marně se ho snažil zastavit i záložník Ladislav Krejčí. Liberecká pohoda. Klub s Ještědem ve znaku slovenskému záložníkovi okamžitě přirost…	Jeho fyzická síla, technika a schopnost skórovat z jakékoliv pozice jsou neuvěřitelné. Navíc má charisma, které z něj dělá vůdce na hřišti i mimo něj. Je to hráč, který dokáže rozhodnout zápas jediným momentem geniality. Největší zklamání v kariéře? Asi když jsem se zranil těsně před důležitým zápasem. Bylo to v době, kdy jsem měl skvělou formu a cítil jsem, že můžu týmu hodně pomoct. Bohužel, zr…
1072.txt	Pořadatelem Klokana v ČR je Jednota českých matematiků a fyziků ve spolupráci s Katedrou matematiky PdF UP a Katedrou algebry a geometrie PřF UP v Olomouci. Ministerstvem školství a mládeže ČR byl Matematický klokan zařazen mezi soutěže kategorie A - plně hrazené z prostředků MŠMT. Soutěžící jsou podle věku rozděleni do 5 kategorií: Klokánek (4. - 5. třída ZŠ), Benjamín (6. - 7. třída ZŠ), Kadet …	Soutěžící řeší 24 až 30 úloh různé obtížnosti, přičemž za správné odpovědi získávají body a za nesprávné odpovědi se jim body odečítají. Soutěž je rozdělena do několika kategorií podle věku a ročníku studia. Vítězové jednotlivých kategorií získávají diplomy a věcné ceny. Po skončení soutěže se všichni účastníci shromáždili v aule školy, kde proběhlo slavnostní vyhlášení výsledků. Atmosféra byla n…
1443.txt	Z původně veristických pozic se však Věra Chytilová postupně začala zabývat možnostmi snového, symbolického a dokonce čistě vizuálního působení filmu. Ve spolupráci s kameramanem Jaroslavem Kučerou vytvořila snovou scénu na závěr své kapitoly Perliček na dně pod názvem Automat svět. Extrémní polohou filmařského vyjádření je pak první celovečerní film Sedmikrásky. Vedle Chytilové a Kučery se na fi…	Její filmy se vyznačují silným feministickým podtextem a snahou o narušení tradičních genderových rolí. V roce 1966 natočila svůj nejznámější film Sedmikrásky, který se stal ikonou československé nové vlny. Tento film, plný surrealistických obrazů a experimentálních technik, je ostrou kritikou konzumní společnosti a patriarchálních struktur. Sedmikrásky byly v době svého vzniku považovány za kont…
1705.txt	NEJVYŠŠÍ BYTOVÝ DŮM Princess Tower v dubajské Marině od firmy Tameer dokončená v roce 2012 je vysoká 413,4 m. Nadzemních obytných pater má 101, nejvyšší je 356,9m nad terénem. NEJVYŠŠÍ BUDOVA S HOTELEM ELEM Hotel Ritz - Carlton Hong Kong najdete ve 102. - 118. patře 484 m vysoké budovy International Commerce Centre. Svítidla do něj dodala i česká firma Lasvit. NEJDÉLE SVÍTÍCÍ ŽÁROVKA Žárovka The …	Její sbírka zahrnuje židle všech tvarů, velikostí a materiálů, od dřevěných po kovové, od historických replik po moderní designy. Každá židle má svůj příběh a Barbara je hrdá na to, že může sdílet svou vášeň s návštěvníky galerie. NEJVĚTŠÍ KOLEKCE DOMÁCÍCH SPOTŘEBIČŮ V roce 2015 se německý sběratel Hans-Peter Gruber zapsal do Guinnessovy knihy rekordů s největší kolekcí domácích spotřebičů. Jeho …
1605.txt	V čem konkrétně tkví význam ontogenetické psychologie pro sociální pracovníky? 1. Pomáhá jim poznat různorodost chování a jednání i motivů klientů různých věkových kategorií. 2. Pomáhá jim chápat rozdíly v prožívání dětských, dospělých i starších a starých klientů. 3. S její pomocí snadněji nalézají odpovídající způsob jednání a komunikace s klienty rozdílného věku. 4. Poznatky ontogenetické psyc…	Tento přístup zdůrazňuje, že vývoj je dynamický proces, který probíhá po celý život a je ovlivňován jak vnitřními, tak vnějšími faktory. 1.2 Determinanty psychického vývoje Psychický vývoj člověka je ovlivňován řadou faktorů, které můžeme rozdělit na vnitřní a vnější determinanty. Vnitřní determinanty zahrnují genetické predispozice, biologické faktory a individuální temperament. Vnější determina…
1785.txt	Někdy mě fascinuje, před jak krátkou dobou jsem měla něco tak příšernýho na sobě. Člověka určitě ovlivňuje, jak žije, s kým žije, co dělá za věci a tak. A když už jsme u toho, vždycky se mi strašně líbilo, jak se oblíkají chlapi. Chlap když má na sobě jen kalhoty a porozepnutou košili a sako, tak je to úžasná věc. Takže styl Marlene Dietrichové. Marlene Dietrichová není můj idol. Můj idol je třeb…	Každé období má svůj specifický styl, který odráží nejen módní trendy, ale i osobní prožitky a nálady. Třeba v období, kdy jsem byla na vysoké škole, jsem nosila hodně volné oblečení, oversized svetry a džíny. Bylo to období svobody, experimentování a hledání sebe sama. Pak přišlo období, kdy jsem začala pracovat v korporátu, a můj šatník se změnil na formálnější, elegantní kousky. Kostýmky, koši…
1982.txt	Každej ten turnaj se snažíme nějak vylepšit, naposledy přijel Milan Hejduk jako osobnost turnaje, teď bysme chtěli třeba pozvat už zmíněnýho pana Bartošku, protože ten rád hraje golf. Když jste začal mluvit o pozvání nějaké osobnosti, čekal jsem, jestli to nebude Kasatonov … Myslím, že ten, i kdybych ho pozval, tak nepřijede. Do roku 2013 vstoupilo pardubické dostihové závodiště pod novým názvem.…	Karlovy Vary mají své kouzlo, a když k tomu přidáme golf, je to ideální kombinace. Navíc, když se podíváme na historii Pytlák cupu, vždycky jsme se snažili přinést něco nového, něco, co by naše přátele a účastníky potěšilo. A letos to bude právě Karlovy Vary. Jak jste se vlastně dostal k organizování golfových turnajů? To je přece jenom trochu jiná disciplína než hokej. To máte pravdu, ale golf m…
2280.txt	Jeho první generace bývá považována za nejkrásnější škodovku a rozhodně šlo o jedno z nejuniverzálnějších aut v modelové paletě automobilky. Druhé provedení Škody Octavie Scout chce na úspěšnou předchůdkyni navázat. Opět nechybí brnění v podobě plastů, které mají ochránit karoserii mimo zpevněné cesty. Pohyb na nekvalitním podkladu usnadní pohon všech kol prostřednictvím už páté evoluce takzvané …	Tento model je určen pro ty, kteří hledají spolehlivý vůz pro každodenní použití i pro dobrodružné výlety mimo město. Nová Octavia Scout je vybavena pohonem všech čtyř kol, což zajišťuje lepší trakci a stabilitu na různých typech povrchů. Kromě toho nabízí zvýšenou světlou výšku, která umožňuje snadnější průjezd terénem. Interiér vozu je navržen s důrazem na komfort a praktičnost. Sedadla jsou po…
1584.txt	Mezi předními teoretiky demokracie panuje shoda v přesvědčení, že účast ve volbách je nutnou podmínkou pro úspěšné fungování celého demokratického systému jako takového [Dahl 1989; Katz 1997; Norris 2002]. Zájem o studium volební účasti a faktorů, které ji ovlivňují, má ovšem nejenom teoretické důvody. Správně provedený odhad volební účasti je prvním předpokladem k tomu, aby mohly být z výběrovýc…	Vysoká volební účast je často považována za indikátor zdraví demokracie a angažovanosti občanů. Naopak nízká volební účast může signalizovat apatii, nedůvěru v politický systém nebo nespokojenost s nabízenými politickými alternativami. Volební účast v České republice V České republice se volební účast v posledních desetiletích pohybuje na různých úrovních v závislosti na typu voleb. Například úča…
1702.txt	CO ZLODĚJE ZMATE Naše snaha vzbudit dojem, že jsme přítomni. K tomu využijeme třeba elektronické spínací zařízení, které podle nastavení rozsvítí světla, ale pomůže i spolehlivý soused nebo příbuzný, kteří budou v době naší nepřítomnosti zalévat květiny a kontrolovat naši domácnost. Zajistíme si také pravidelné vybírání poštovní schránky. MOŽNOSTI MECHANICKÉ OCHRANY Patří k základům zabezpečovací…	Proto je dobré investovat do venkovního osvětlení s pohybovými čidly, které je odradí. Další možností je instalace bezpečnostních kamer, které mohou být propojeny s vaším mobilním telefonem, takže budete mít přehled o dění kolem vašeho domu i na dálku. KOUZLO DOBOVÉHO NÁBYTKU Také rádi s nostalgií vzpomínáte na krásnou malovanou kredenc z babiččiny kuchyně či mohutný psací stůl u dědy v pracovně,…
1764.txt	Pátrání po něm se zúčastnila i tato australská loď Ocean Shield, která za sebou táhne lokátor zvuků (malá fotografie) ve velkých hloubkách. Ten by mohl zachytit signály černých skříněk letadla a vytipovat tak oblast pátrání pro dálkově řízenou ponorku. Moc času už na to ale nemá – životnost baterií černých skříněk se totiž pohybuje kolem jednoho měsíce. NEJSTARŠÍ ZPRÁVA O POČASÍ Nápis vyrytý do 3…	Pátrání se soustředilo na jižní část Indického oceánu, kde se předpokládá, že letadlo havarovalo. K lokalizaci trosek a černých skříněk se používají podvodní lokátory, které vysílají signály zachytitelné speciálními přijímači. Tyto lokátory jsou schopné pracovat v hloubkách až několika tisíc metrů a jejich signály mohou být detekovány na vzdálenost několika kilometrů. Přestože technologie pokroči…
1384.txt	Několik poznámek o principu linearisace První seznámení s předmětem Řešení soustav rovnic a Výpočet objemu pravidelného dvacetistěnu Už Pythagorejci měli za emblém pravidelný pětiúhelník, obrazec, jehož podivuhodné vlastnosti byly skryty obyčejným smrtelníkům (a některé z nich i samotným Pythagorejcům, jak uvidíme později v kapitole o Penroseově pokrytí) a jehož zkoumání musí předcházet studiu dv…	Tento objem můžeme vyjádřit pomocí determinantů, což je klíčový pojem v lineární algebře. Determinant matice složené z vektorů a, b, c je roven objemu rovnoběžnostěnu, který tyto vektory vymezují. Tedy, pokud máme matici A složenou z vektorů a, b, c jako sloupců, pak objem V(a, b, c) je roven absolutní hodnotě determinantu matice A, tedy |det(A)|. Nyní se podívejme na konkrétní příklad. Mějme vek…
2054.txt	Pozor, nemluvím o rozhovorech, které vyšly, ale o pozdějších odkazech na jiné hráče. A tam vidím dost velké opomenutí. Když se podívám na žurnalistiku v NHL, tam to je taky. Ale vždycky je uveden protinázor. I v článku nějakého sloupkaře. Jinak s kritikou vystoupení kouče naprosto souhlasím. Reakce z jeho strany byla nepřiměřená, včetně některých výroků, je to absolutní nepochopení pozice repreze…	Ale to neznamená, že by měl být ten jeden hlas umlčen nebo ignorován. Naopak, je to příležitost pro hlubší analýzu a pochopení dynamiky uvnitř týmu. Když se podíváme na historii sportovní žurnalistiky, vidíme, že kontroverzní názory a vnitřní konflikty často vedly k významným změnám a zlepšením. Například, když se v roce 1998 český hokejový tým potýkal s vnitřními problémy, otevřená diskuse a kri…
2145.txt	Skladatelé hodně cestovali a globalizace, o níž se dnes tolik hovoří, byla tehdy vlastně samozřejmostí," dodává Semerádová. Na koncertním projektu, který vznikl ve spolupráci s Francouzským institutem, se budou podílet francouzská sopranistka Isabelle Druetová a basista Alain Buet. Oba pěvci, kteří se staré hudbě soustavně věnují, si pochvalují českého barokního mistra Zelenku. "Psal neobyčejně o…	Rameau pak přináší zcela jiný, ale neméně náročný přístup k hudbě. ' Koncert ve Španělském sále bude vrcholem letošních Letních slavností staré hudby, které se konají již po dvacáté. ' Každý rok se snažíme přinést něco nového a zajímavého, ' uzavírá Semerádová. ' Letos jsme se zaměřili na propojení české a evropské hudební tradice, což se nám, doufám, podařilo. ' Zájem o barokní hudbu v posledníc…
262.txt	Petr se nadechl. "Prosí o pomoc." "Mluv dál," přikázal baron tónem, který nesnesl odmítnutí. A Petr mluvil. Popsal vše, co se stalo od chvíle, kdy byli svědky vraždy v hostinci. Shrnul drby a klepy, nastínil důkazy i vlastní účast. Za celou dobu ho nikdo nepřerušil. Někteří muži v místnosti se mračili nebo během vyprávění cosi nelibě mumlali, ale do vyprávění nevstoupili. "Chceš říct, že paní Erz…	Mluv, posle, a nezapomeň, že každé slovo, které vyřkneš, může mít váhu zlata nebo těžkost olova.' Petr se zhluboka nadechl a začal vyprávět. 'Můj pane, paní Erzsébet mě poslala s naléhavým vzkazem. Říká, že situace v Horním mýtě je kritická. Nepřátelé se blíží a město je na pokraji pádu. Potřebuje vaši pomoc, a to co nejdříve. Prosí vás, abyste vyslal své vojsko na pomoc, jinak bude město ztracen…
1221.txt	Nepovede hospodářská recese k utlumení některých vašich osvětových činností či "osekání" motivačních programů? Možná až paradoxně nám recese trochu pomohla. Jak totiž výkupní ceny kovového šrotu loni klesaly, snižovala se u překupníků, kteří se na vysloužilých elektrospotřebičích přiživují, ochota za ně a jejich "vykuchané" části platit. Pravda, nastal i šťastný souběh s novou legislativou, podle…	Tímto způsobem chceme zajistit, aby zpětný odběr elektroodpadu byl co nejdostupnější a nejpohodlnější pro všechny zúčastněné. Další novinkou, kterou plánujeme zavést, je rozšíření informační kampaně zaměřené na osvětu veřejnosti o důležitosti recyklace elektroodpadu. V rámci této kampaně budeme spolupracovat s místními školami, kde budeme pořádat přednášky a workshopy pro žáky a studenty. Chceme,…
1683.txt	Ušetřit se dá i tím, že lednice bude minimálně ze 70 procent zaplněná. Nanovo naživo Rok fungoval obchod Nanovo jen na internetové síti, v létě se však přestěhoval do kamenného obchodu. Prodejní showroom má sympatickou retro adresu: bývalá továrna Praga ve Vysočanech. Chtěli jsme dát zákazníkům a příznivcům kvalitního designu z 60. – 80. let možnost si věci prohlédnout a osahat, ale hledali jsme …	Proto je důležité nejen vybírat energeticky úsporné modely, ale také se o ně správně starat. Například pravidelné odmrazování mrazničky a čištění zadní části chladničky může výrazně snížit spotřebu energie. Když už mluvíme o kuchyních, nemůžeme opomenout ani další důležité spotřebiče, které nám usnadňují každodenní život. Mikrovlnné trouby, myčky nádobí, varné desky a trouby – všechny tyto přístr…
[truncated: 184 more rows]
