# Supplementary material for: Learning to detect AI texts and learning the limits
Source: PLoS One. 2025 Oct 15;20(10):e0333007. doi: 10.1371/journal.pone.0333007 (PMC12527182; doi:10.1371/journal.pone.0333007)
Supplement: S2 File — All data and scripts used in the study, some additional descriptive statistics, scalable formate figures. (ZIP) [file pone.0333007.s002.tgz › data and scripts/OSF/results/LABELS/20250225_142819_815.tsv]

<settings>{"version":"1.1","user_system":"Mozilla/5.0 (Windows NT 10.0; Win64; x64) AppleWebKit/537.36 (KHTML, like Gecko) Chrome/133.0.0.0 Safari/537.36 Edg/133.0.0.0","interface_language":"ces","content_language":"ces","stimuli_URL":"https://hypertext.cz/experimentcz/koditex_chat_gpt-4o__0.tsv","control_stimuli_URL":"https://hypertext.cz/experimentcz/control_koditex_chat_gpt-4o__0.tsv","agreeme…
<demographics>{"gender":"female","age":"26","language":"czech","language_other":"","reading_disorder":"false","currently_studying":"true","education_level":"4_bachelor","education_other":"","completed_education":"","completed_education_other":"","field_current":["human"],"field_completed":[],"ai_usage":"daily","ai_improve":"7","ai_risk":"2","ai_quality":"2","ai_creativity":"6","ai_understanding":…
<ideas>Moje strategie při plnění úkolu bylo prvně text rychle projet očima, zda dokážu na první pohled v něm najít všechny podstatné informace, poté jej projet a zjistit, zda se v textu vyskytují čísla, nebo odborná označení čehokoliv. Pokud ano, tak šlo o text napsaný AI.
Pokud se jednalo o citově zabarvený text, kde bylo vše hodně slovně rozvinuté, tak šlo o člověka.</ideas>
<results>id	pair id	Human position	Human guessed position	More readable position	Confidence	Is learner	Control question success	Timestamp of trial begin	Timestamp of trial end
1	1004.txt	1	2	2	6	false	None	2025-02-25T13:17:39.528Z	2025-02-25T13:18:12.059Z
2	1861.txt	2	2	1	5	false	None	2025-02-25T13:18:12.059Z	2025-02-25T13:18:49.812Z
3	1845.txt	1	1	2	4	false	Incorrect	2025-02-25T13:18:49.812Z	2025-02-25T13:19:14.407Z
4	2194.txt	2	2	1	5	false	None	2025-02-25T13:19:22.399Z	2025-02-25T13:19:50.010Z
5	48.txt	2	2	1	4	false	None	2025-02-25T13:19:50.010Z	2025-02-25T13:20:17.211Z
6	1016.txt	2	1	1	5	false	None	2025-02-25T13:20:17.211Z	2025-02-25T13:20:46.050Z
7	2031.txt	1	1	1	3	false	None	2025-02-25T13:20:46.050Z	2025-02-25T13:21:05.057Z
8	1812.txt	1	2	2	7	false	None	2025-02-25T13:21:05.057Z	2025-02-25T13:21:20.355Z
9	1757.txt	1	1	2	6	false	None	2025-02-25T13:21:20.355Z	2025-02-25T13:21:45.839Z
10	1904.txt	1	1	1	2	false	None	2025-02-25T13:21:45.839Z	2025-02-25T13:22:14.685Z
11	1740.txt	1	1	2	5	false	None	2025-02-25T13:22:14.685Z	2025-02-25T13:22:34.267Z
12	1237.txt	1	2	1	4	false	None	2025-02-25T13:22:34.267Z	2025-02-25T13:22:51.745Z
13	1921.txt	2	2	1	6	false	Incorrect	2025-02-25T13:22:51.745Z	2025-02-25T13:23:06.253Z
14	1348.txt	2	1	1	5	false	None	2025-02-25T13:23:32.161Z	2025-02-25T13:23:59.543Z
15	1970.txt	2	2	1	6	false	None	2025-02-25T13:23:59.543Z	2025-02-25T13:24:14.434Z
16	977.txt	1	2	1	5	false	None	2025-02-25T13:24:14.434Z	2025-02-25T13:24:30.645Z
17	1686.txt	2	1	2	3	false	None	2025-02-25T13:24:30.645Z	2025-02-25T13:24:50.301Z
18	1312.txt	2	2	1	3	false	Correct	2025-02-25T13:24:50.301Z	2025-02-25T13:25:09.415Z
19	1834.txt	1	2	2	4	false	None	2025-02-25T13:25:15.003Z	2025-02-25T13:25:36.975Z
20	2126.txt	2	1	1	5	false	None	2025-02-25T13:25:36.975Z	2025-02-25T13:25:49.951Z</results>
