# Supplementary material for: Learning to detect AI texts and learning the limits
Source: PLoS One. 2025 Oct 15;20(10):e0333007. doi: 10.1371/journal.pone.0333007 (PMC12527182; doi:10.1371/journal.pone.0333007)
Supplement: S2 File — All data and scripts used in the study, some additional descriptive statistics, scalable formate figures. (ZIP) [file pone.0333007.s002.tgz › data and scripts/OSF/results/LABELS/20250225_143240_333.tsv]

<settings>{"version":"1.1","user_system":"Mozilla/5.0 (Linux; Android 10; K) AppleWebKit/537.36 (KHTML, like Gecko) Chrome/133.0.0.0 Mobile Safari/537.36","interface_language":"ces","content_language":"ces","stimuli_URL":"https://hypertext.cz/experimentcz/koditex_chat_gpt-4o__0.tsv","control_stimuli_URL":"https://hypertext.cz/experimentcz/control_koditex_chat_gpt-4o__0.tsv","agreement_URL":"https…
<demographics>{"gender":"male","age":"20","language":"czech","language_other":"","reading_disorder":"false","currently_studying":"true","education_level":"5_master","education_other":"","completed_education":"","completed_education_other":"","field_current":["human"],"field_completed":[],"ai_usage":"weekly","ai_improve":"6","ai_risk":"4","ai_quality":"5","ai_creativity":"6","ai_understanding":"6"…
<ideas>Bylo velmi těžké poznat co napsala AI a co člověk, upřímně si nejsem jistý správnosti svých odpovedi (zjistím až po odeslání experimentu), řekl jsem si ze člověk má více emocí než AI a podle toho jsem se rozhodoval</ideas>
<results>id	pair id	Human position	Human guessed position	More readable position	Confidence	Is learner	Control question success	Timestamp of trial begin	Timestamp of trial end
1	2436.txt	2	1	1	5	false	None	2025-02-25T13:17:28.892Z	2025-02-25T13:18:22.457Z
2	530.txt	1	2	2	5	false	None	2025-02-25T13:18:22.457Z	2025-02-25T13:18:54.391Z
3	1845.txt	2	1	1	4	false	Correct	2025-02-25T13:18:54.391Z	2025-02-25T13:19:18.594Z
4	2022.txt	2	2	1	2	false	None	2025-02-25T13:19:39.351Z	2025-02-25T13:19:55.866Z
5	1258.txt	2	2	1	1	false	None	2025-02-25T13:19:55.866Z	2025-02-25T13:20:22.407Z
6	831.txt	1	1	2	3	false	None	2025-02-25T13:20:22.407Z	2025-02-25T13:21:31.058Z
7	658.txt	2	2	1	6	false	None	2025-02-25T13:21:31.062Z	2025-02-25T13:21:59.807Z
8	1763.txt	1	2	2	7	false	None	2025-02-25T13:21:59.807Z	2025-02-25T13:22:28.328Z
9	1963.txt	1	2	1	5	false	None	2025-02-25T13:22:28.328Z	2025-02-25T13:22:55.160Z
10	846.txt	1	2	2	1	false	None	2025-02-25T13:22:55.163Z	2025-02-25T13:23:27.697Z
11	1640.txt	1	2	2	5	false	None	2025-02-25T13:23:27.701Z	2025-02-25T13:23:56.323Z
12	1984.txt	2	2	1	2	false	None	2025-02-25T13:23:56.323Z	2025-02-25T13:24:11.024Z
13	1921.txt	1	1	2	5	false	Correct	2025-02-25T13:24:11.024Z	2025-02-25T13:24:38.405Z
14	1594.txt	1	1	1	5	false	None	2025-02-25T13:24:42.483Z	2025-02-25T13:25:16.040Z
15	1965.txt	2	2	1	1	false	None	2025-02-25T13:25:16.044Z	2025-02-25T13:27:27.461Z
16	2003.txt	1	1	2	4	false	None	2025-02-25T13:27:27.463Z	2025-02-25T13:27:51.034Z
17	1650.txt	1	2	2	6	false	None	2025-02-25T13:27:51.034Z	2025-02-25T13:28:16.718Z
18	1312.txt	2	1	2	3	false	Correct	2025-02-25T13:28:16.719Z	2025-02-25T13:28:30.826Z
19	1348.txt	2	2	1	1	false	None	2025-02-25T13:28:47.904Z	2025-02-25T13:30:34.064Z
20	1541.txt	1	1	2	3	false	None	2025-02-25T13:30:34.071Z	2025-02-25T13:30:44.173Z</results>
