# Supplementary material for: Learning to detect AI texts and learning the limits
Source: PLoS One. 2025 Oct 15;20(10):e0333007. doi: 10.1371/journal.pone.0333007 (PMC12527182; doi:10.1371/journal.pone.0333007)
Supplement: S2 File — All data and scripts used in the study, some additional descriptive statistics, scalable formate figures. (ZIP) [file pone.0333007.s002.tgz › data and scripts/OSF/results/LABELS/20250225_143325_277.tsv]

<settings>{"version":"1.1","user_system":"Mozilla/5.0 (Macintosh; Intel Mac OS X 10_15_7) AppleWebKit/605.1.15 (KHTML, like Gecko) Version/17.0 Safari/605.1.15","interface_language":"ces","content_language":"ces","stimuli_URL":"https://hypertext.cz/experimentcz/koditex_chat_gpt-4o__0.tsv","control_stimuli_URL":"https://hypertext.cz/experimentcz/control_koditex_chat_gpt-4o__0.tsv","agreement_URL":…
<demographics>{"gender":"female","age":"19","language":"czech","language_other":"","reading_disorder":"false","currently_studying":"true","education_level":"4_bachelor","education_other":"","completed_education":"","completed_education_other":"","field_current":["human"],"field_completed":[],"ai_usage":"weekly","ai_improve":"5","ai_risk":"5","ai_quality":"2","ai_creativity":"6","ai_understanding"…
<ideas>Přečetla jsem si text a zjistila jsem kdo psal co právě díky tomu že člověk používal své dojmy a dával to najevo díky slovům - mně se to líbilo, mohu doporučit atd..</ideas>
<results>id	pair id	Human position	Human guessed position	More readable position	Confidence	Is learner	Control question success	Timestamp of trial begin	Timestamp of trial end
1	1822.txt	1	1	2	3	true	None	2025-02-25T13:24:43.839Z	2025-02-25T13:25:01.131Z
2	1961.txt	2	1	2	3	true	None	2025-02-25T13:25:06.329Z	2025-02-25T13:25:32.916Z
3	1921.txt	2	2	2	4	true	Correct	2025-02-25T13:25:36.950Z	2025-02-25T13:25:58.402Z
4	1732.txt	1	2	2	5	true	None	2025-02-25T13:26:07.137Z	2025-02-25T13:26:25.688Z
5	1117.txt	1	1	2	5	true	None	2025-02-25T13:26:29.055Z	2025-02-25T13:26:49.341Z
6	1565.txt	1	2	2	3	true	None	2025-02-25T13:26:53.158Z	2025-02-25T13:27:18.061Z
7	851.txt	2	2	2	4	true	None	2025-02-25T13:27:20.960Z	2025-02-25T13:27:30.128Z
8	2278.txt	2	2	2	4	true	None	2025-02-25T13:27:34.779Z	2025-02-25T13:27:52.697Z
9	1870.txt	2	1	1	4	true	None	2025-02-25T13:27:56.581Z	2025-02-25T13:28:14.499Z
10	2141.txt	1	2	2	3	true	None	2025-02-25T13:28:16.166Z	2025-02-25T13:28:46.086Z
11	1111.txt	1	2	1	4	true	None	2025-02-25T13:28:47.836Z	2025-02-25T13:28:59.953Z
12	2025.txt	2	2	2	6	true	None	2025-02-25T13:29:02.670Z	2025-02-25T13:29:23.723Z
13	1845.txt	1	1	1	3	true	Incorrect	2025-02-25T13:29:26.023Z	2025-02-25T13:29:41.108Z
14	1834.txt	2	1	1	5	true	None	2025-02-25T13:29:54.726Z	2025-02-25T13:30:18.295Z
15	984.txt	1	1	1	5	true	None	2025-02-25T13:30:21.429Z	2025-02-25T13:30:34.513Z
16	700.txt	1	1	1	4	true	None	2025-02-25T13:30:35.896Z	2025-02-25T13:30:49.131Z
17	1034.txt	1	2	1	4	true	None	2025-02-25T13:30:50.714Z	2025-02-25T13:31:01.932Z
18	1312.txt	2	2	2	4	true	Correct	2025-02-25T13:31:03.499Z	2025-02-25T13:31:20.919Z
19	1899.txt	1	2	2	6	true	None	2025-02-25T13:31:26.551Z	2025-02-25T13:31:41.220Z
20	1335.txt	2	2	2	6	true	None	2025-02-25T13:31:42.287Z	2025-02-25T13:31:56.238Z</results>
