# Supplementary material for: Learning to detect AI texts and learning the limits
Source: PLoS One. 2025 Oct 15;20(10):e0333007. doi: 10.1371/journal.pone.0333007 (PMC12527182; doi:10.1371/journal.pone.0333007)
Supplement: S2 File — All data and scripts used in the study, some additional descriptive statistics, scalable formate figures. (ZIP) [file pone.0333007.s002.tgz › data and scripts/OSF/results/LABELS/20250225_143736_557.tsv]

<settings>{"version":"1.1","user_system":"Mozilla/5.0 (Windows NT 10.0; Win64; x64) AppleWebKit/537.36 (KHTML, like Gecko) Chrome/133.0.0.0 Safari/537.36 Edg/133.0.0.0","interface_language":"ces","content_language":"ces","stimuli_URL":"https://hypertext.cz/experimentcz/koditex_chat_gpt-4o__0.tsv","control_stimuli_URL":"https://hypertext.cz/experimentcz/control_koditex_chat_gpt-4o__0.tsv","agreeme…
<demographics>{"gender":"female","age":"23","language":"czech","language_other":"","reading_disorder":"false","currently_studying":"true","education_level":"5_master","education_other":"","completed_education":"","completed_education_other":"","field_current":["human"],"field_completed":[],"ai_usage":"several_weekly","ai_improve":"6","ai_risk":"7","ai_quality":"3","ai_creativity":"6","ai_understa…
<ideas>Jsem hodně překvapená, že jsem to v mnoha případech nerozeznala. Sama vnímám, jako novinářka, velký rozdíl proti mému článku a článku od AI, ale u ostatních už ten rozdíl nevidím. Hledala jsem rozdíly především ve strukturách věty, ale moc jsem v otm žádný systém nenašla. </ideas>
<results>id	pair id	Human position	Human guessed position	More readable position	Confidence	Is learner	Control question success	Timestamp of trial begin	Timestamp of trial end
1	1922.txt	1	1	1	5	true	None	2025-02-25T13:16:28.148Z	2025-02-25T13:17:41.613Z
2	1317.txt	1	2	2	5	true	None	2025-02-25T13:17:45.979Z	2025-02-25T13:18:45.484Z
3	1312.txt	2	2	2	4	true	Correct	2025-02-25T13:18:50.381Z	2025-02-25T13:19:53.975Z
4	1029.txt	2	1	2	3	true	None	2025-02-25T13:20:07.314Z	2025-02-25T13:21:22.401Z
5	1705.txt	1	2	2	4	true	None	2025-02-25T13:21:25.380Z	2025-02-25T13:22:23.179Z
6	1362.txt	2	1	1	5	true	None	2025-02-25T13:22:27.507Z	2025-02-25T13:23:43.283Z
7	652.txt	2	2	2	4	true	None	2025-02-25T13:23:46.303Z	2025-02-25T13:24:55.288Z
8	639.txt	2	1	1	5	true	None	2025-02-25T13:24:56.787Z	2025-02-25T13:25:35.275Z
9	2278.txt	2	2	1	5	true	None	2025-02-25T13:25:38.393Z	2025-02-25T13:26:38.048Z
10	1309.txt	1	1	2	6	true	None	2025-02-25T13:26:41.521Z	2025-02-25T13:27:06.069Z
11	1817.txt	2	1	1	4	true	None	2025-02-25T13:27:08.580Z	2025-02-25T13:27:43.213Z
12	2.txt	2	2	2	6	true	None	2025-02-25T13:27:45.594Z	2025-02-25T13:28:20.071Z
13	1921.txt	2	2	2	5	true	Correct	2025-02-25T13:28:22.847Z	2025-02-25T13:28:44.467Z
14	1237.txt	2	2	1	5	true	None	2025-02-25T13:28:51.711Z	2025-02-25T13:29:29.627Z
15	1662.txt	2	2	2	6	true	None	2025-02-25T13:29:32.615Z	2025-02-25T13:29:58.812Z
16	1075.txt	1	1	2	4	true	None	2025-02-25T13:30:01.103Z	2025-02-25T13:31:44.948Z
17	1961.txt	2	1	1	4	true	None	2025-02-25T13:31:46.804Z	2025-02-25T13:33:06.362Z
18	1845.txt	2	2	2	5	true	Correct	2025-02-25T13:33:08.619Z	2025-02-25T13:33:23.879Z
19	318.txt	1	2	2	4	true	None	2025-02-25T13:34:39.602Z	2025-02-25T13:35:15.384Z
20	1292.txt	1	2	2	6	true	None	2025-02-25T13:35:17.164Z	2025-02-25T13:35:26.650Z</results>
