# Supplementary material for: Learning to detect AI texts and learning the limits
Source: PLoS One. 2025 Oct 15;20(10):e0333007. doi: 10.1371/journal.pone.0333007 (PMC12527182; doi:10.1371/journal.pone.0333007)
Supplement: S2 File — All data and scripts used in the study, some additional descriptive statistics, scalable formate figures. (ZIP) [file pone.0333007.s002.tgz › data and scripts/OSF/results/LABELS/20250225_144112_683.tsv]

<settings>{"version":"1.1","user_system":"Mozilla/5.0 (Windows NT 10.0; Win64; x64) AppleWebKit/537.36 (KHTML, like Gecko) Chrome/133.0.0.0 Safari/537.36","interface_language":"ces","content_language":"ces","stimuli_URL":"https://hypertext.cz/experimentcz/koditex_chat_gpt-4o__0.tsv","control_stimuli_URL":"https://hypertext.cz/experimentcz/control_koditex_chat_gpt-4o__0.tsv","agreement_URL":"https…
<demographics>{"gender":"male","age":"22","language":"czech","language_other":"","reading_disorder":"dont_know","currently_studying":"true","education_level":"4_bachelor","education_other":"","completed_education":"","completed_education_other":"","field_current":["cs"],"field_completed":[],"ai_usage":"several_weekly","ai_improve":"7","ai_risk":"5","ai_quality":"6","ai_creativity":"5","ai_underst…
<ideas>Jen jsem se zamyslel, jak každý text zní a jestli by to takhle formulovala AI, nebo spíše člověk.</ideas>
<results>id	pair id	Human position	Human guessed position	More readable position	Confidence	Is learner	Control question success	Timestamp of trial begin	Timestamp of trial end
1	579.txt	2	2	1	5	false	None	2025-02-25T13:21:45.574Z	2025-02-25T13:22:19.123Z
2	115.txt	1	1	2	5	false	None	2025-02-25T13:22:19.123Z	2025-02-25T13:23:16.179Z
3	1921.txt	2	2	1	7	false	Correct	2025-02-25T13:23:16.179Z	2025-02-25T13:23:35.459Z
4	1872.txt	2	1	2	5	false	None	2025-02-25T13:23:44.971Z	2025-02-25T13:24:54.575Z
5	644.txt	1	1	2	6	false	None	2025-02-25T13:24:54.575Z	2025-02-25T13:25:06.916Z
6	2270.txt	1	2	2	5	false	None	2025-02-25T13:25:06.916Z	2025-02-25T13:25:37.137Z
7	582.txt	1	2	1	5	false	None	2025-02-25T13:25:37.137Z	2025-02-25T13:26:08.079Z
8	1689.txt	1	1	2	6	false	None	2025-02-25T13:26:08.079Z	2025-02-25T13:26:43.756Z
9	4.txt	2	1	1	6	false	None	2025-02-25T13:26:43.756Z	2025-02-25T13:27:40.493Z
10	766.txt	1	1	1	6	false	None	2025-02-25T13:27:40.493Z	2025-02-25T13:28:20.127Z
11	1541.txt	1	1	2	4	false	None	2025-02-25T13:28:20.127Z	2025-02-25T13:30:04.283Z
12	1847.txt	1	2	2	6	false	None	2025-02-25T13:30:04.283Z	2025-02-25T13:30:25.781Z
13	1312.txt	1	2	2	5	false	Correct	2025-02-25T13:30:25.781Z	2025-02-25T13:30:49.303Z
14	755.txt	2	1	1	5	false	None	2025-02-25T13:30:56.479Z	2025-02-25T13:34:33.842Z
15	647.txt	2	1	2	3	false	None	2025-02-25T13:34:33.842Z	2025-02-25T13:35:51.921Z
16	586.txt	1	2	1	4	false	None	2025-02-25T13:35:51.921Z	2025-02-25T13:36:14.882Z
17	2061.txt	1	1	2	6	false	None	2025-02-25T13:36:14.882Z	2025-02-25T13:36:32.707Z
18	1845.txt	2	2	1	4	false	Correct	2025-02-25T13:36:32.707Z	2025-02-25T13:37:05.165Z
19	1644.txt	2	1	2	3	false	None	2025-02-25T13:37:23.678Z	2025-02-25T13:38:00.499Z
20	1442.txt	2	2	1	5	false	None	2025-02-25T13:38:00.499Z	2025-02-25T13:38:35.201Z</results>
