# Supplementary material for: Learning to detect AI texts and learning the limits
Source: PLoS One. 2025 Oct 15;20(10):e0333007. doi: 10.1371/journal.pone.0333007 (PMC12527182; doi:10.1371/journal.pone.0333007)
Supplement: S2 File — All data and scripts used in the study, some additional descriptive statistics, scalable formate figures. (ZIP) [file pone.0333007.s002.tgz › data and scripts/OSF/results/LABELS/20250225_144502_275.tsv]

<settings>{"version":"1.1","user_system":"Mozilla/5.0 (Macintosh; Intel Mac OS X 10_15_7) AppleWebKit/537.36 (KHTML, like Gecko) Chrome/133.0.0.0 Safari/537.36","interface_language":"ces","content_language":"ces","stimuli_URL":"https://hypertext.cz/experimentcz/koditex_chat_gpt-4o__0.tsv","control_stimuli_URL":"https://hypertext.cz/experimentcz/control_koditex_chat_gpt-4o__0.tsv","agreement_URL":…
<demographics>{"gender":"female","age":"21","language":"czech","language_other":"","reading_disorder":"false","currently_studying":"true","education_level":"5_master","education_other":"","completed_education":"","completed_education_other":"","field_current":["nature"],"field_completed":[],"ai_usage":"never","ai_improve":"5","ai_risk":"2","ai_quality":"6","ai_creativity":"6","ai_understanding":"…
<ideas>uvozovky, chyby </ideas>
<results>id	pair id	Human position	Human guessed position	More readable position	Confidence	Is learner	Control question success	Timestamp of trial begin	Timestamp of trial end
1	1583.txt	1	1	2	4	true	None	2025-02-25T13:20:34.972Z	2025-02-25T13:21:52.692Z
2	1149.txt	2	2	1	5	true	None	2025-02-25T13:21:58.503Z	2025-02-25T13:22:39.524Z
3	1312.txt	2	2	2	4	true	Correct	2025-02-25T13:22:41.497Z	2025-02-25T13:23:46.875Z
4	2145.txt	1	1	2	5	true	None	2025-02-25T13:23:57.054Z	2025-02-25T13:24:54.676Z
5	1853.txt	2	1	1	5	true	None	2025-02-25T13:24:56.373Z	2025-02-25T13:25:43.215Z
6	1642.txt	2	1	1	4	true	None	2025-02-25T13:25:59.075Z	2025-02-25T13:27:49.827Z
7	1537.txt	2	1	1	4	true	None	2025-02-25T13:28:02.758Z	2025-02-25T13:29:28.801Z
8	1877.txt	2	1	2	3	true	None	2025-02-25T13:29:36.830Z	2025-02-25T13:30:39.625Z
9	1678.txt	2	2	2	1	true	None	2025-02-25T13:30:46.367Z	2025-02-25T13:32:01.637Z
10	1373.txt	2	2	2	2	true	None	2025-02-25T13:32:07.995Z	2025-02-25T13:32:52.643Z
11	2080.txt	1	1	1	2	true	None	2025-02-25T13:32:54.369Z	2025-02-25T13:33:52.751Z
12	1952.txt	1	1	2	2	true	None	2025-02-25T13:33:53.888Z	2025-02-25T13:35:16.655Z
13	1921.txt	2	2	2	2	true	Correct	2025-02-25T13:35:18.013Z	2025-02-25T13:36:36.835Z
14	2011.txt	1	1	1	2	true	None	2025-02-25T13:36:43.398Z	2025-02-25T13:37:47.437Z
15	2427.txt	2	2	2	4	true	None	2025-02-25T13:37:48.778Z	2025-02-25T13:38:37.160Z
16	1691.txt	2	1	1	3	true	None	2025-02-25T13:38:38.612Z	2025-02-25T13:39:05.955Z
17	1830.txt	2	2	2	3	true	None	2025-02-25T13:39:22.099Z	2025-02-25T13:40:33.464Z
18	1845.txt	2	1	1	3	true	Correct	2025-02-25T13:40:34.881Z	2025-02-25T13:41:35.749Z
19	625.txt	2	1	2	3	true	None	2025-02-25T13:41:55.406Z	2025-02-25T13:42:14.569Z
20	2384.txt	1	1	2	2	true	None	2025-02-25T13:42:19.108Z	2025-02-25T13:43:27.796Z</results>
