# Supplementary material for: Learning to detect AI texts and learning the limits
Source: PLoS One. 2025 Oct 15;20(10):e0333007. doi: 10.1371/journal.pone.0333007 (PMC12527182; doi:10.1371/journal.pone.0333007)
Supplement: S2 File — All data and scripts used in the study, some additional descriptive statistics, scalable formate figures. (ZIP) [file pone.0333007.s002.tgz › data and scripts/OSF/results/LABELS/20250225_144616_808.tsv]

<settings>{"version":"1.1","user_system":"Mozilla/5.0 (Windows NT 10.0; Win64; x64) AppleWebKit/537.36 (KHTML, like Gecko) Chrome/131.0.0.0 Safari/537.36","interface_language":"ces","content_language":"ces","stimuli_URL":"https://hypertext.cz/experimentcz/koditex_chat_gpt-4o__0.tsv","control_stimuli_URL":"https://hypertext.cz/experimentcz/control_koditex_chat_gpt-4o__0.tsv","agreement_URL":"https…
<demographics>{"gender":"female","age":"23","language":"czech","language_other":"","reading_disorder":"false","currently_studying":"true","education_level":"5_master","education_other":"","completed_education":"","completed_education_other":"","field_current":["human"],"field_completed":[],"ai_usage":"several_weekly","ai_improve":"6","ai_risk":"7","ai_quality":"1","ai_creativity":"6","ai_understa…
<ideas>strategie jsem neměla, rozhodovala jsem se pocitově. U textů, kde byl uveden zdroj jsem předpokládala, že jsou psány člověkem. </ideas>
<results>id	pair id	Human position	Human guessed position	More readable position	Confidence	Is learner	Control question success	Timestamp of trial begin	Timestamp of trial end
1	228.txt	2	2	2	5	true	None	2025-02-25T13:29:59.005Z	2025-02-25T13:30:58.228Z
2	1690.txt	2	1	1	7	true	None	2025-02-25T13:30:59.848Z	2025-02-25T13:31:40.772Z
3	1845.txt	2	2	2	6	true	Correct	2025-02-25T13:31:43.032Z	2025-02-25T13:32:35.464Z
4	2095.txt	2	1	1	4	true	None	2025-02-25T13:32:42.104Z	2025-02-25T13:33:42.139Z
5	1452.txt	2	1	1	4	true	None	2025-02-25T13:33:42.944Z	2025-02-25T13:34:33.012Z
6	1772.txt	1	2	2	4	true	None	2025-02-25T13:34:34.312Z	2025-02-25T13:35:30.447Z
7	2151.txt	2	1	1	3	true	None	2025-02-25T13:35:31.595Z	2025-02-25T13:36:24.435Z
8	853.txt	1	2	2	2	true	None	2025-02-25T13:36:25.579Z	2025-02-25T13:37:05.891Z
9	2143.txt	2	1	1	2	true	None	2025-02-25T13:37:06.639Z	2025-02-25T13:37:36.132Z
10	1830.txt	2	2	2	2	true	None	2025-02-25T13:37:37.091Z	2025-02-25T13:38:06.719Z
11	586.txt	1	1	1	1	true	None	2025-02-25T13:38:07.583Z	2025-02-25T13:38:40.691Z
12	1774.txt	1	2	2	2	true	None	2025-02-25T13:38:41.675Z	2025-02-25T13:40:29.167Z
13	1921.txt	1	1	1	1	true	Correct	2025-02-25T13:40:30.015Z	2025-02-25T13:40:56.559Z
14	1261.txt	2	2	2	2	true	None	2025-02-25T13:41:02.623Z	2025-02-25T13:41:27.971Z
15	2001.txt	2	2	2	7	true	None	2025-02-25T13:41:29.031Z	2025-02-25T13:42:07.883Z
16	1409.txt	2	2	1	3	true	None	2025-02-25T13:42:09.396Z	2025-02-25T13:42:29.583Z
17	1047.txt	1	1	2	2	true	None	2025-02-25T13:42:30.815Z	2025-02-25T13:43:06.555Z
18	1312.txt	2	2	2	2	true	Correct	2025-02-25T13:43:07.403Z	2025-02-25T13:43:43.895Z
19	1028.txt	1	1	2	4	true	None	2025-02-25T13:43:47.811Z	2025-02-25T13:44:18.235Z
20	2326.txt	1	1	2	4	true	None	2025-02-25T13:44:19.374Z	2025-02-25T13:44:33.882Z</results>
