# Supplementary material for: Learning to detect AI texts and learning the limits
Source: PLoS One. 2025 Oct 15;20(10):e0333007. doi: 10.1371/journal.pone.0333007 (PMC12527182; doi:10.1371/journal.pone.0333007)
Supplement: S2 File — All data and scripts used in the study, some additional descriptive statistics, scalable formate figures. (ZIP) [file pone.0333007.s002.tgz › data and scripts/OSF/results/LABELS/20250225_144844_504.tsv]

<settings>{"version":"1.1","user_system":"Mozilla/5.0 (Macintosh; Intel Mac OS X 10_15_7) AppleWebKit/605.1.15 (KHTML, like Gecko) Version/18.0.1 Safari/605.1.15","interface_language":"ces","content_language":"ces","stimuli_URL":"https://hypertext.cz/experimentcz/koditex_chat_gpt-4o__0.tsv","control_stimuli_URL":"https://hypertext.cz/experimentcz/control_koditex_chat_gpt-4o__0.tsv","agreement_URL…
<demographics>{"gender":"female","age":"23","language":"czech","language_other":"","reading_disorder":"false","currently_studying":"true","education_level":"5_master","education_other":"","completed_education":"","completed_education_other":"","field_current":["nature"],"field_completed":[],"ai_usage":"daily","ai_improve":"6","ai_risk":"7","ai_quality":"4","ai_creativity":"2","ai_understanding":"…
<ideas>Hodnotila jsem u textů, jak moc jsou čtivé. ChatGPT používám téměř každý den a texty generované jím jsou téměř bezchybné, můžu si také určit složitost text. Méně čtivé a méně logicky strukturované texty jsem přiřazovala lidem, jelikož počítač se nějaké struktury vždy drží.</ideas>
<results>id	pair id	Human position	Human guessed position	More readable position	Confidence	Is learner	Control question success	Timestamp of trial begin	Timestamp of trial end
1	1746.txt	2	2	2	5	false	None	2025-02-25T13:18:09.319Z	2025-02-25T13:19:46.775Z
2	1250.txt	2	2	2	5	false	None	2025-02-25T13:19:46.775Z	2025-02-25T13:21:06.752Z
3	1921.txt	1	1	2	6	false	Correct	2025-02-25T13:21:06.752Z	2025-02-25T13:22:36.646Z
4	1385.txt	2	2	1	4	false	None	2025-02-25T13:22:44.447Z	2025-02-25T13:23:55.476Z
5	1711.txt	1	1	2	5	false	None	2025-02-25T13:23:55.476Z	2025-02-25T13:28:59.018Z
6	1075.txt	2	2	1	4	false	None	2025-02-25T13:28:59.018Z	2025-02-25T13:30:14.705Z
7	1726.txt	1	2	2	4	false	None	2025-02-25T13:30:14.705Z	2025-02-25T13:31:34.874Z
8	1817.txt	1	2	1	6	false	None	2025-02-25T13:31:34.874Z	2025-02-25T13:32:52.544Z
9	1359.txt	1	2	2	4	false	None	2025-02-25T13:32:52.544Z	2025-02-25T13:33:56.928Z
10	597.txt	1	1	1	4	false	None	2025-02-25T13:33:56.928Z	2025-02-25T13:34:51.909Z
11	132.txt	2	2	1	6	false	None	2025-02-25T13:34:51.909Z	2025-02-25T13:35:42.484Z
12	1965.txt	1	2	2	4	false	None	2025-02-25T13:35:42.484Z	2025-02-25T13:36:30.940Z
13	1845.txt	1	1	2	6	false	Correct	2025-02-25T13:36:30.940Z	2025-02-25T13:37:50.413Z
14	1227.txt	1	1	1	4	false	None	2025-02-25T13:37:55.846Z	2025-02-25T13:40:39.784Z
15	1806.txt	1	1	2	5	false	None	2025-02-25T13:40:39.784Z	2025-02-25T13:41:27.158Z
16	1715.txt	2	1	2	4	false	None	2025-02-25T13:41:27.158Z	2025-02-25T13:42:10.029Z
17	771.txt	2	1	1	4	false	None	2025-02-25T13:42:10.029Z	2025-02-25T13:43:01.656Z
18	1312.txt	2	1	2	4	false	Correct	2025-02-25T13:43:01.656Z	2025-02-25T13:45:03.914Z
19	130.txt	1	1	1	4	false	None	2025-02-25T13:45:06.661Z	2025-02-25T13:45:50.862Z
20	1763.txt	1	1	2	4	false	None	2025-02-25T13:45:50.862Z	2025-02-25T13:46:30.984Z</results>
