# Supplementary material for: Learning to detect AI texts and learning the limits
Source: PLoS One. 2025 Oct 15;20(10):e0333007. doi: 10.1371/journal.pone.0333007 (PMC12527182; doi:10.1371/journal.pone.0333007)
Supplement: S2 File — All data and scripts used in the study, some additional descriptive statistics, scalable formate figures. (ZIP) [file pone.0333007.s002.tgz › data and scripts/OSF/results/LABELS/20250225_145007_332.tsv]

<settings>{"version":"1.1","user_system":"Mozilla/5.0 (Linux; Android 14; SM-A556B Build/UP1A.231005.007) AppleWebKit/537.36 (KHTML, like Gecko) Version/4.0 Chrome/132.0.6834.163 Mobile Safari/537.36 SznProhlizec/10.10.0a","interface_language":"ces","content_language":"ces","stimuli_URL":"https://hypertext.cz/experimentcz/koditex_chat_gpt-4o__0.tsv","control_stimuli_URL":"https://hypertext.cz/exp…
<demographics>{"gender":"female","age":"20","language":"czech","language_other":"","reading_disorder":"false","currently_studying":"true","education_level":"5_master","education_other":"","completed_education":"","completed_education_other":"","field_current":["nature"],"field_completed":[],"ai_usage":"daily","ai_improve":"7","ai_risk":"7","ai_quality":"4","ai_creativity":"7","ai_understanding":"…
<ideas>Vybírala jsem pocitově. </ideas>
<results>id	pair id	Human position	Human guessed position	More readable position	Confidence	Is learner	Control question success	Timestamp of trial begin	Timestamp of trial end
1	1360.txt	1	1	2	5	true	None	2025-02-25T13:39:12.405Z	2025-02-25T13:39:50.862Z
2	915.txt	1	2	2	5	true	None	2025-02-25T13:39:53.839Z	2025-02-25T13:40:25.126Z
3	1312.txt	1	1	1	5	true	Incorrect	2025-02-25T13:40:26.002Z	2025-02-25T13:40:56.128Z
4	2251.txt	2	1	1	3	true	None	2025-02-25T13:41:02.906Z	2025-02-25T13:41:48.130Z
5	1264.txt	2	1	2	4	true	None	2025-02-25T13:41:49.141Z	2025-02-25T13:42:24.657Z
6	1730.txt	1	2	2	2	true	None	2025-02-25T13:42:25.988Z	2025-02-25T13:43:15.698Z
7	1870.txt	2	2	2	6	true	None	2025-02-25T13:43:16.604Z	2025-02-25T13:43:40.427Z
8	601.txt	1	1	1	1	true	None	2025-02-25T13:43:41.225Z	2025-02-25T13:44:04.907Z
9	104.txt	2	2	2	5	true	None	2025-02-25T13:44:06.130Z	2025-02-25T13:44:44.137Z
10	132.txt	2	1	1	3	true	None	2025-02-25T13:44:44.978Z	2025-02-25T13:45:12.322Z
11	1763.txt	1	1	1	5	true	None	2025-02-25T13:45:13.116Z	2025-02-25T13:45:34.707Z
12	789.txt	1	1	1	6	true	None	2025-02-25T13:45:35.413Z	2025-02-25T13:45:48.253Z
13	1845.txt	2	1	1	6	true	Correct	2025-02-25T13:45:49.026Z	2025-02-25T13:46:02.208Z
14	1872.txt	2	2	2	5	true	None	2025-02-25T13:46:08.258Z	2025-02-25T13:46:26.991Z
15	2018.txt	2	2	1	5	true	None	2025-02-25T13:46:27.898Z	2025-02-25T13:46:51.874Z
16	1605.txt	2	1	1	6	true	None	2025-02-25T13:46:52.773Z	2025-02-25T13:47:16.509Z
17	866.txt	2	1	2	3	true	None	2025-02-25T13:47:17.198Z	2025-02-25T13:47:44.997Z
18	1921.txt	2	2	2	5	true	Correct	2025-02-25T13:47:45.721Z	2025-02-25T13:48:07.244Z
19	1700.txt	2	1	1	1	true	None	2025-02-25T13:48:11.383Z	2025-02-25T13:48:35.132Z
20	1962.txt	2	1	1	6	true	None	2025-02-25T13:48:36.206Z	2025-02-25T13:48:51.973Z</results>
