# Supplementary material for: Learning to detect AI texts and learning the limits
Source: PLoS One. 2025 Oct 15;20(10):e0333007. doi: 10.1371/journal.pone.0333007 (PMC12527182; doi:10.1371/journal.pone.0333007)
Supplement: S2 File — All data and scripts used in the study, some additional descriptive statistics, scalable formate figures. (ZIP) [file pone.0333007.s002.tgz › data and scripts/OSF/results/LABELS/20250225_145010_880.tsv]

<settings>{"version":"1.1","user_system":"Mozilla/5.0 (Macintosh; Intel Mac OS X 10_15_7) AppleWebKit/605.1.15 (KHTML, like Gecko) Version/18.1.1 Safari/605.1.15","interface_language":"ces","content_language":"ces","stimuli_URL":"https://hypertext.cz/experimentcz/koditex_chat_gpt-4o__0.tsv","control_stimuli_URL":"https://hypertext.cz/experimentcz/control_koditex_chat_gpt-4o__0.tsv","agreement_URL…
<demographics>{"gender":"female","age":"19","language":"czech","language_other":"","reading_disorder":"false","currently_studying":"true","education_level":"5_master","education_other":"","completed_education":"","completed_education_other":"","field_current":["human"],"field_completed":[],"ai_usage":"several_weekly","ai_improve":"6","ai_risk":"4","ai_quality":"4","ai_creativity":"5","ai_understa…
<ideas>Rozhodování bylo velmi náročné. Téměř u žádné odpovědi jsem neměla jistotu. Pokoušela jsem se řídit dle formulace vět.</ideas>
<results>id	pair id	Human position	Human guessed position	More readable position	Confidence	Is learner	Control question success	Timestamp of trial begin	Timestamp of trial end
1	1916.txt	2	1	1	6	true	None	2025-02-25T13:28:07.056Z	2025-02-25T13:29:07.132Z
2	1586.txt	1	1	1	3	true	None	2025-02-25T13:29:18.797Z	2025-02-25T13:31:05.570Z
3	1845.txt	2	1	1	5	true	Correct	2025-02-25T13:31:07.504Z	2025-02-25T13:32:14.248Z
4	1932.txt	2	1	2	2	true	None	2025-02-25T13:32:43.745Z	2025-02-25T13:34:29.335Z
5	864.txt	1	2	2	3	true	None	2025-02-25T13:34:37.151Z	2025-02-25T13:35:30.963Z
6	2326.txt	1	1	2	3	true	None	2025-02-25T13:35:42.511Z	2025-02-25T13:36:08.327Z
7	1292.txt	2	2	1	4	true	None	2025-02-25T13:36:21.842Z	2025-02-25T13:36:57.006Z
8	2412.txt	2	2	2	5	true	None	2025-02-25T13:36:58.406Z	2025-02-25T13:37:51.151Z
9	395.txt	2	2	1	3	true	None	2025-02-25T13:37:52.267Z	2025-02-25T13:38:42.147Z
10	2057.txt	2	2	1	5	true	None	2025-02-25T13:38:43.212Z	2025-02-25T13:39:22.625Z
11	1965.txt	1	1	2	3	true	None	2025-02-25T13:39:23.642Z	2025-02-25T13:40:43.084Z
12	1530.txt	1	2	2	3	true	None	2025-02-25T13:40:44.051Z	2025-02-25T13:41:19.615Z
13	1921.txt	1	2	2	3	true	Correct	2025-02-25T13:41:21.281Z	2025-02-25T13:42:04.627Z
14	1487.txt	2	2	1	4	true	None	2025-02-25T13:42:14.592Z	2025-02-25T13:43:12.443Z
15	639.txt	2	1	1	5	true	None	2025-02-25T13:43:13.410Z	2025-02-25T13:43:43.340Z
16	1923.txt	2	1	1	5	true	None	2025-02-25T13:43:44.374Z	2025-02-25T13:44:38.052Z
17	2141.txt	2	2	2	5	true	None	2025-02-25T13:44:38.986Z	2025-02-25T13:45:22.765Z
18	1312.txt	2	2	2	2	true	Correct	2025-02-25T13:45:24.248Z	2025-02-25T13:45:58.528Z
19	2053.txt	1	1	2	2	true	None	2025-02-25T13:46:02.578Z	2025-02-25T13:46:55.623Z
20	1583.txt	1	1	2	5	true	None	2025-02-25T13:46:56.540Z	2025-02-25T13:47:33.503Z</results>
