# Supplementary material for: Learning to detect AI texts and learning the limits
Source: PLoS One. 2025 Oct 15;20(10):e0333007. doi: 10.1371/journal.pone.0333007 (PMC12527182; doi:10.1371/journal.pone.0333007)
Supplement: S2 File — All data and scripts used in the study, some additional descriptive statistics, scalable formate figures. (ZIP) [file pone.0333007.s002.tgz › data and scripts/OSF/results/LABELS/20250225_145326_656.tsv]

<settings>{"version":"1.1","user_system":"Mozilla/5.0 (Macintosh; Intel Mac OS X 10_15_7) AppleWebKit/605.1.15 (KHTML, like Gecko) Version/17.10 Safari/605.1.15","interface_language":"ces","content_language":"ces","stimuli_URL":"https://hypertext.cz/experimentcz/koditex_chat_gpt-4o__0.tsv","control_stimuli_URL":"https://hypertext.cz/experimentcz/control_koditex_chat_gpt-4o__0.tsv","agreement_URL"…
<demographics>{"gender":"female","age":"19","language":"czech","language_other":"","reading_disorder":"false","currently_studying":"true","education_level":"5_master","education_other":"","completed_education":"","completed_education_other":"","field_current":["nature"],"field_completed":[],"ai_usage":"weekly","ai_improve":"5","ai_risk":"7","ai_quality":"1","ai_creativity":"7","ai_understanding":…
<ideas>Vybírala jsem odpovědi jen na základě svých pocitů při čtení. AI píše více odosobněně než člověk. Občas na to ale přijít nejde</ideas>
<results>id	pair id	Human position	Human guessed position	More readable position	Confidence	Is learner	Control question success	Timestamp of trial begin	Timestamp of trial end
1	14.txt	2	1	1	7	true	None	2025-02-25T13:38:20.185Z	2025-02-25T13:39:55.137Z
2	110.txt	1	2	2	4	true	None	2025-02-25T13:40:00.941Z	2025-02-25T13:40:33.098Z
3	1921.txt	1	1	1	4	true	Correct	2025-02-25T13:40:37.548Z	2025-02-25T13:41:13.163Z
4	1685.txt	1	1	2	4	true	None	2025-02-25T13:41:18.862Z	2025-02-25T13:46:35.876Z
5	1844.txt	2	1	2	4	true	None	2025-02-25T13:46:37.678Z	2025-02-25T13:46:43.256Z
6	1549.txt	2	1	1	4	true	None	2025-02-25T13:46:55.957Z	2025-02-25T13:47:05.699Z
7	1693.txt	2	1	2	4	true	None	2025-02-25T13:47:07.054Z	2025-02-25T13:47:35.464Z
8	335.txt	2	2	1	4	true	None	2025-02-25T13:47:37.173Z	2025-02-25T13:47:46.760Z
9	1257.txt	2	2	1	4	true	None	2025-02-25T13:47:48.335Z	2025-02-25T13:48:01.802Z
10	73.txt	1	2	2	4	true	None	2025-02-25T13:48:04.465Z	2025-02-25T13:48:18.653Z
11	1912.txt	1	1	2	4	true	None	2025-02-25T13:48:19.767Z	2025-02-25T13:48:42.157Z
12	98.txt	1	2	1	4	true	None	2025-02-25T13:48:43.244Z	2025-02-25T13:49:04.796Z
13	1312.txt	2	2	1	4	true	Correct	2025-02-25T13:49:05.957Z	2025-02-25T13:49:18.309Z
14	1133.txt	1	1	1	4	true	None	2025-02-25T13:49:22.157Z	2025-02-25T13:49:45.713Z
15	1120.txt	2	1	1	4	true	None	2025-02-25T13:49:47.842Z	2025-02-25T13:49:56.447Z
16	1139.txt	1	1	2	4	true	None	2025-02-25T13:49:57.709Z	2025-02-25T13:50:15.945Z
17	1623.txt	1	1	2	4	true	None	2025-02-25T13:50:16.970Z	2025-02-25T13:50:35.112Z
18	1845.txt	1	1	2	4	true	Correct	2025-02-25T13:50:36.165Z	2025-02-25T13:50:53.468Z
19	1381.txt	1	1	2	4	true	None	2025-02-25T13:51:00.284Z	2025-02-25T13:51:08.725Z
20	2316.txt	1	1	1	4	true	None	2025-02-25T13:51:10.428Z	2025-02-25T13:51:21.830Z</results>
