# Supplementary material for: Learning to detect AI texts and learning the limits
Source: PLoS One. 2025 Oct 15;20(10):e0333007. doi: 10.1371/journal.pone.0333007 (PMC12527182; doi:10.1371/journal.pone.0333007)
Supplement: S2 File — All data and scripts used in the study, some additional descriptive statistics, scalable formate figures. (ZIP) [file pone.0333007.s002.tgz › data and scripts/OSF/results/LABELS/20250225_150522_325.tsv]

<settings>{"version":"1.1","user_system":"Mozilla/5.0 (Windows NT 10.0; Win64; x64; rv:135.0) Gecko/20100101 Firefox/135.0","interface_language":"ces","content_language":"ces","stimuli_URL":"https://hypertext.cz/experimentcz/koditex_chat_gpt-4o__0.tsv","control_stimuli_URL":"https://hypertext.cz/experimentcz/control_koditex_chat_gpt-4o__0.tsv","agreement_URL":"https://hypertext.cz/experimentcz/in…
<demographics>{"gender":"male","age":"44","language":"czech","language_other":"","reading_disorder":"false","currently_studying":"true","education_level":"4_bachelor","education_other":"","completed_education":"","completed_education_other":"","field_current":["human"],"field_completed":[],"ai_usage":"several_weekly","ai_improve":"6","ai_risk":"6","ai_quality":"4","ai_creativity":"6","ai_understa…
<ideas>Ani bych neřekl, že se mi podařila příliš úspěšná strategie. Někdy mi přišlo, že je v textu faktická chyba či nelogičnost, jako nalít litr vody k malinám a vařit 10 minut atp, tam byla AI pravděpodobná, jinak bych asi mohl AI odhadnout lépe kdybych měl kontext toho odkud by měl být zdrojový text. Některé texty snad byly z nějakého bulvárního tisku, protože bylo zmíněno, že jsou psány člově…
</ideas>
<results>id	pair id	Human position	Human guessed position	More readable position	Confidence	Is learner	Control question success	Timestamp of trial begin	Timestamp of trial end
1	1893.txt	2	2	2	3	true	None	2025-02-25T13:19:00.835Z	2025-02-25T13:20:49.002Z
2	1763.txt	1	2	2	4	true	None	2025-02-25T13:20:59.831Z	2025-02-25T13:23:04.925Z
3	1921.txt	2	1	2	5	true	Correct	2025-02-25T13:23:11.255Z	2025-02-25T13:30:27.485Z
4	1753.txt	1	2	2	4	true	None	2025-02-25T13:30:39.797Z	2025-02-25T13:32:26.775Z
5	1235.txt	1	2	2	5	true	None	2025-02-25T13:32:31.652Z	2025-02-25T13:33:40.365Z
6	1663.txt	2	2	1	6	true	None	2025-02-25T13:33:48.774Z	2025-02-25T13:34:51.224Z
7	1752.txt	1	1	2	4	true	None	2025-02-25T13:34:54.791Z	2025-02-25T13:36:36.172Z
8	1261.txt	1	2	2	5	true	None	2025-02-25T13:36:43.853Z	2025-02-25T13:38:24.635Z
9	1740.txt	2	2	2	5	true	None	2025-02-25T13:38:27.545Z	2025-02-25T13:40:26.676Z
10	1551.txt	2	2	2	5	true	None	2025-02-25T13:40:29.569Z	2025-02-25T13:41:32.368Z
11	848.txt	2	2	1	6	true	None	2025-02-25T13:41:33.597Z	2025-02-25T13:43:06.955Z
12	1700.txt	1	1	1	6	true	None	2025-02-25T13:43:09.756Z	2025-02-25T13:44:23.261Z
13	1312.txt	1	1	1	6	true	Correct	2025-02-25T13:44:25.712Z	2025-02-25T13:45:42.280Z
14	1928.txt	2	1	1	6	true	None	2025-02-25T13:45:57.194Z	2025-02-25T13:48:22.523Z
15	1148.txt	1	1	1	5	true	None	2025-02-25T13:48:26.698Z	2025-02-25T13:49:50.188Z
16	1945.txt	1	2	2	5	true	None	2025-02-25T13:49:52.356Z	2025-02-25T13:51:34.068Z
17	1121.txt	1	1	2	6	true	None	2025-02-25T13:51:38.158Z	2025-02-25T13:53:16.987Z
18	1845.txt	2	2	2	5	true	Correct	2025-02-25T13:53:19.424Z	2025-02-25T13:56:50.879Z
19	625.txt	2	1	2	6	true	None	2025-02-25T13:57:07.996Z	2025-02-25T13:58:03.331Z
20	1891.txt	2	2	2	4	true	None	2025-02-25T13:58:08.566Z	2025-02-25T14:00:02.040Z</results>
