# Supplementary material for: Learning to detect AI texts and learning the limits
Source: PLoS One. 2025 Oct 15;20(10):e0333007. doi: 10.1371/journal.pone.0333007 (PMC12527182; doi:10.1371/journal.pone.0333007)
Supplement: S2 File — All data and scripts used in the study, some additional descriptive statistics, scalable formate figures. (ZIP) [file pone.0333007.s002.tgz › data and scripts/OSF/results/LABELS/20250225_150930_617.tsv]

<settings>{"version":"1.1","user_system":"Mozilla/5.0 (Windows NT 10.0; Win64; x64) AppleWebKit/537.36 (KHTML, like Gecko) Chrome/133.0.0.0 Safari/537.36","interface_language":"ces","content_language":"ces","stimuli_URL":"https://hypertext.cz/experimentcz/koditex_chat_gpt-4o__0.tsv","control_stimuli_URL":"https://hypertext.cz/experimentcz/control_koditex_chat_gpt-4o__0.tsv","agreement_URL":"https…
<demographics>{"gender":"female","age":"20","language":"czech","language_other":"","reading_disorder":"false","currently_studying":"true","education_level":"4_bachelor","education_other":"","completed_education":"","completed_education_other":"","field_current":["nature"],"field_completed":[],"ai_usage":"several_monthly","ai_improve":"6","ai_risk":"6","ai_quality":"7","ai_creativity":"6","ai_unde…
<ideas>Posuzování bylo často obtížné, jelikož můžeme brát v potaz člověka, který se psaním živí a umí text napsat čtivě a přehledně. Zároveň mohly být texty psané někým, kdo s psaním takové zkušenosti nemá. V jednom textu se mi nelíbil slovosled jedné z vět a bylo záludné posoudit, zda to napsal člověk, který si to po sobě třeba důkladně nepřečetl, či to byla chyba AI. Zde jsem se přiklonila k to…
<results>id	pair id	Human position	Human guessed position	More readable position	Confidence	Is learner	Control question success	Timestamp of trial begin	Timestamp of trial end
1	318.txt	2	1	1	2	true	None	2025-02-25T13:30:13.549Z	2025-02-25T13:31:31.131Z
2	2028.txt	2	2	1	5	true	None	2025-02-25T13:31:49.869Z	2025-02-25T13:33:25.993Z
3	1921.txt	2	2	1	5	true	Correct	2025-02-25T13:33:30.873Z	2025-02-25T13:34:58.243Z
4	1643.txt	1	2	2	6	true	None	2025-02-25T13:35:05.216Z	2025-02-25T13:36:36.351Z
5	2061.txt	1	1	2	7	true	None	2025-02-25T13:36:39.734Z	2025-02-25T13:37:42.961Z
6	1227.txt	1	2	1	6	true	None	2025-02-25T13:37:45.750Z	2025-02-25T13:39:21.980Z
7	569.txt	1	2	2	2	true	None	2025-02-25T13:39:26.203Z	2025-02-25T13:41:23.590Z
8	123.txt	2	1	1	1	true	None	2025-02-25T13:42:08.190Z	2025-02-25T13:42:57.216Z
9	596.txt	1	1	2	2	true	None	2025-02-25T13:43:12.798Z	2025-02-25T13:45:41.577Z
10	1077.txt	2	1	1	1	true	None	2025-02-25T13:45:45.087Z	2025-02-25T13:47:02.254Z
11	1147.txt	2	2	1	6	true	None	2025-02-25T13:47:05.706Z	2025-02-25T13:48:17.048Z
12	771.txt	1	1	2	7	true	None	2025-02-25T13:48:21.081Z	2025-02-25T13:49:37.621Z
13	1845.txt	1	1	2	7	true	Correct	2025-02-25T13:49:42.384Z	2025-02-25T13:50:47.321Z
14	1348.txt	1	1	2	7	true	None	2025-02-25T13:51:15.337Z	2025-02-25T13:51:54.377Z
15	1927.txt	2	1	1	1	true	None	2025-02-25T13:51:56.822Z	2025-02-25T13:53:26.840Z
16	1109.txt	2	2	1	5	true	None	2025-02-25T13:53:30.257Z	2025-02-25T13:54:42.370Z
17	1583.txt	1	1	2	2	true	None	2025-02-25T13:54:44.754Z	2025-02-25T13:55:59.790Z
18	1312.txt	2	2	1	7	true	Correct	2025-02-25T13:56:02.744Z	2025-02-25T13:56:46.237Z
19	1923.txt	2	2	1	6	true	None	2025-02-25T13:56:49.952Z	2025-02-25T13:57:58.140Z
20	1644.txt	1	1	2	7	true	None	2025-02-25T13:57:59.260Z	2025-02-25T13:59:06.889Z</results>
