# Supplementary material for: Learning to detect AI texts and learning the limits
Source: PLoS One. 2025 Oct 15;20(10):e0333007. doi: 10.1371/journal.pone.0333007 (PMC12527182; doi:10.1371/journal.pone.0333007)
Supplement: S2 File — All data and scripts used in the study, some additional descriptive statistics, scalable formate figures. (ZIP) [file pone.0333007.s002.tgz › data and scripts/OSF/results/LABELS/20250225_151318_844.tsv]

<settings>{"version":"1.1","user_system":"Mozilla/5.0 (Windows NT 10.0; Win64; x64) AppleWebKit/537.36 (KHTML, like Gecko) Chrome/133.0.0.0 Safari/537.36","interface_language":"ces","content_language":"ces","stimuli_URL":"https://hypertext.cz/experimentcz/koditex_chat_gpt-4o__0.tsv","control_stimuli_URL":"https://hypertext.cz/experimentcz/control_koditex_chat_gpt-4o__0.tsv","agreement_URL":"https…
<demographics>{"gender":"male","age":"20","language":"czech","language_other":"","reading_disorder":"false","currently_studying":"true","education_level":"4_bachelor","education_other":"","completed_education":"","completed_education_other":"","field_current":["human"],"field_completed":[],"ai_usage":"several_monthly","ai_improve":"5","ai_risk":"5","ai_quality":"3","ai_creativity":"6","ai_underst…
<ideas>Zjistil jsem, že rozeznat AI a opravdového reálného autora není zas tak lehké. Zaměřil jsem se na typické chyby u AI a to na např. špatné citace, větší odbornost a větší ´´uhlazování´´ vět...</ideas>
<results>id	pair id	Human position	Human guessed position	More readable position	Confidence	Is learner	Control question success	Timestamp of trial begin	Timestamp of trial end
1	1976.txt	2	2	2	5	true	None	2025-02-25T13:36:05.848Z	2025-02-25T13:45:05.783Z
2	781.txt	2	1	1	5	true	None	2025-02-25T13:45:08.887Z	2025-02-25T13:45:50.166Z
3	1845.txt	2	1	1	4	true	Incorrect	2025-02-25T13:46:00.070Z	2025-02-25T13:46:56.525Z
4	2057.txt	2	1	1	4	true	None	2025-02-25T13:47:18.645Z	2025-02-25T13:48:44.252Z
5	1353.txt	2	2	2	4	true	None	2025-02-25T13:48:50.020Z	2025-02-25T13:49:37.564Z
6	707.txt	2	2	2	5	true	None	2025-02-25T13:49:39.659Z	2025-02-25T13:50:11.947Z
7	1235.txt	1	1	1	3	true	None	2025-02-25T13:50:13.939Z	2025-02-25T13:50:53.266Z
8	1945.txt	1	1	2	3	true	None	2025-02-25T13:50:57.459Z	2025-02-25T13:54:40.896Z
9	1784.txt	1	1	1	5	true	None	2025-02-25T13:54:44.456Z	2025-02-25T13:55:24.992Z
10	599.txt	1	1	1	3	true	None	2025-02-25T13:55:26.968Z	2025-02-25T13:55:50.807Z
11	1537.txt	2	1	1	6	true	None	2025-02-25T13:55:52.624Z	2025-02-25T13:56:46.438Z
12	1843.txt	2	1	1	7	true	None	2025-02-25T13:56:52.559Z	2025-02-25T14:05:33.388Z
13	1312.txt	2	1	1	4	true	Correct	2025-02-25T14:05:41.307Z	2025-02-25T14:06:53.123Z
14	59.txt	1	1	1	3	true	None	2025-02-25T14:07:00.667Z	2025-02-25T14:08:00.746Z
15	819.txt	1	1	2	4	true	None	2025-02-25T14:08:01.882Z	2025-02-25T14:08:21.074Z
16	1593.txt	1	1	1	4	true	None	2025-02-25T14:08:27.826Z	2025-02-25T14:08:57.385Z
17	2054.txt	2	2	2	4	true	None	2025-02-25T14:09:00.314Z	2025-02-25T14:09:46.561Z
18	1921.txt	2	2	2	5	true	Correct	2025-02-25T14:09:47.537Z	2025-02-25T14:09:58.353Z
19	675.txt	2	2	1	4	true	None	2025-02-25T14:10:02.185Z	2025-02-25T14:10:13.145Z
20	1359.txt	1	2	2	4	true	None	2025-02-25T14:10:14.089Z	2025-02-25T14:10:24.633Z</results>
