# Supplementary material for: Learning to detect AI texts and learning the limits
Source: PLoS One. 2025 Oct 15;20(10):e0333007. doi: 10.1371/journal.pone.0333007 (PMC12527182; doi:10.1371/journal.pone.0333007)
Supplement: S2 File — All data and scripts used in the study, some additional descriptive statistics, scalable formate figures. (ZIP) [file pone.0333007.s002.tgz › data and scripts/OSF/results/LABELS/20250225_151720_410.tsv]

<settings>{"version":"1.1","user_system":"Mozilla/5.0 (Macintosh; Intel Mac OS X 10_15_7) AppleWebKit/605.1.15 (KHTML, like Gecko) Version/18.3 Safari/605.1.15","interface_language":"ces","content_language":"ces","stimuli_URL":"https://hypertext.cz/experimentcz/koditex_chat_gpt-4o__0.tsv","control_stimuli_URL":"https://hypertext.cz/experimentcz/control_koditex_chat_gpt-4o__0.tsv","agreement_URL":…
<demographics>{"gender":"female","age":"19","language":"czech","language_other":"","reading_disorder":"false","currently_studying":"true","education_level":"5_master","education_other":"","completed_education":"","completed_education_other":"","field_current":["human"],"field_completed":[],"ai_usage":"daily","ai_improve":"5","ai_risk":"2","ai_quality":"4","ai_creativity":"5","ai_understanding":"4…
<ideas>Snažila jsem se najít “lidské” vyjádření. Vzhledem k tomu, že většina článků byla myslím z novin, hledala jsem ustálené fráze i slang. </ideas>
<results>id	pair id	Human position	Human guessed position	More readable position	Confidence	Is learner	Control question success	Timestamp of trial begin	Timestamp of trial end
1	1693.txt	2	2	2	5	false	None	2025-02-25T14:03:35.167Z	2025-02-25T14:04:25.987Z
2	2057.txt	1	1	1	5	false	None	2025-02-25T14:04:25.987Z	2025-02-25T14:05:11.329Z
3	1921.txt	2	1	2	3	false	Correct	2025-02-25T14:05:11.329Z	2025-02-25T14:05:50.812Z
4	1320.txt	2	2	1	3	false	None	2025-02-25T14:05:57.979Z	2025-02-25T14:06:54.907Z
5	1644.txt	2	2	2	2	false	None	2025-02-25T14:06:54.907Z	2025-02-25T14:07:35.187Z
6	132.txt	1	2	2	2	false	None	2025-02-25T14:07:35.187Z	2025-02-25T14:08:10.934Z
7	2436.txt	2	2	2	6	false	None	2025-02-25T14:08:10.934Z	2025-02-25T14:08:47.882Z
8	1663.txt	1	1	1	5	false	None	2025-02-25T14:08:47.882Z	2025-02-25T14:09:11.863Z
9	1930.txt	2	2	1	4	false	None	2025-02-25T14:09:11.863Z	2025-02-25T14:10:06.125Z
10	1945.txt	1	1	1	6	false	None	2025-02-25T14:10:06.125Z	2025-02-25T14:10:44.423Z
11	1753.txt	1	1	2	3	false	None	2025-02-25T14:10:44.423Z	2025-02-25T14:11:18.521Z
12	707.txt	1	2	2	6	false	None	2025-02-25T14:11:18.521Z	2025-02-25T14:12:01.316Z
13	1845.txt	1	1	2	6	false	Correct	2025-02-25T14:12:01.316Z	2025-02-25T14:12:42.797Z
14	1836.txt	1	2	1	6	false	None	2025-02-25T14:13:20.527Z	2025-02-25T14:13:33.277Z
15	642.txt	1	1	2	2	false	None	2025-02-25T14:13:33.277Z	2025-02-25T14:13:42.705Z
16	1766.txt	1	1	2	6	false	None	2025-02-25T14:13:42.705Z	2025-02-25T14:13:50.708Z
17	817.txt	1	1	1	4	false	None	2025-02-25T14:13:50.708Z	2025-02-25T14:13:58.890Z
18	1312.txt	1	2	1	7	false	Correct	2025-02-25T14:13:58.890Z	2025-02-25T14:14:09.190Z
19	519.txt	2	2	1	3	false	None	2025-02-25T14:14:28.472Z	2025-02-25T14:14:39.671Z
20	1108.txt	2	2	2	7	false	None	2025-02-25T14:14:39.671Z	2025-02-25T14:14:47.570Z</results>
