# Supplementary material for: Learning to detect AI texts and learning the limits
Source: PLoS One. 2025 Oct 15;20(10):e0333007. doi: 10.1371/journal.pone.0333007 (PMC12527182; doi:10.1371/journal.pone.0333007)
Supplement: S2 File — All data and scripts used in the study, some additional descriptive statistics, scalable formate figures. (ZIP) [file pone.0333007.s002.tgz › data and scripts/OSF/results/LABELS/20250225_151748_722.tsv]

<settings>{"version":"1.1","user_system":"Mozilla/5.0 (Windows NT 10.0; Win64; x64) AppleWebKit/537.36 (KHTML, like Gecko) Chrome/133.0.0.0 Safari/537.36","interface_language":"ces","content_language":"ces","stimuli_URL":"https://hypertext.cz/experimentcz/koditex_chat_gpt-4o__0.tsv","control_stimuli_URL":"https://hypertext.cz/experimentcz/control_koditex_chat_gpt-4o__0.tsv","agreement_URL":"https…
<demographics>{"gender":"male","age":"22","language":"czech","language_other":"","reading_disorder":"false","currently_studying":"true","education_level":"4_bachelor","education_other":"","completed_education":"","completed_education_other":"","field_current":["human"],"field_completed":[],"ai_usage":"weekly","ai_improve":"7","ai_risk":"5","ai_quality":"5","ai_creativity":"6","ai_understanding":"…
<ideas>Nemyslím si, že UI spontánně používá caps lock, takže tyto odpovědi jsem přiřazoval člověku</ideas>
<results>id	pair id	Human position	Human guessed position	More readable position	Confidence	Is learner	Control question success	Timestamp of trial begin	Timestamp of trial end
1	2216.txt	2	2	1	2	false	None	2025-02-25T13:35:28.594Z	2025-02-25T13:38:35.236Z
2	1994.txt	1	1	1	1	false	None	2025-02-25T13:38:35.236Z	2025-02-25T13:40:23.930Z
3	1845.txt	1	1	2	2	false	Correct	2025-02-25T13:40:23.930Z	2025-02-25T13:42:31.229Z
4	1974.txt	1	2	1	2	false	None	2025-02-25T13:42:47.622Z	2025-02-25T13:45:13.737Z
5	1915.txt	2	1	1	2	false	None	2025-02-25T13:45:13.737Z	2025-02-25T13:47:08.768Z
6	1353.txt	1	1	2	2	false	None	2025-02-25T13:47:08.768Z	2025-02-25T13:49:15.412Z
7	1770.txt	2	2	2	2	false	None	2025-02-25T13:49:15.412Z	2025-02-25T13:51:31.665Z
8	642.txt	1	2	1	2	false	None	2025-02-25T13:51:31.665Z	2025-02-25T13:53:18.288Z
9	2001.txt	1	1	2	2	false	None	2025-02-25T13:53:18.288Z	2025-02-25T13:55:36.113Z
10	2241.txt	1	2	1	1	false	None	2025-02-25T13:55:36.113Z	2025-02-25T13:58:14.351Z
11	1294.txt	2	2	1	2	false	None	2025-02-25T13:58:14.351Z	2025-02-25T13:59:53.554Z
12	1149.txt	2	2	1	2	false	None	2025-02-25T13:59:53.555Z	2025-02-25T14:01:33.520Z
13	1921.txt	2	1	1	2	false	Correct	2025-02-25T14:01:33.520Z	2025-02-25T14:03:24.836Z
14	1487.txt	2	1	1	2	false	None	2025-02-25T14:03:31.918Z	2025-02-25T14:05:04.204Z
15	1987.txt	1	1	2	3	false	None	2025-02-25T14:05:04.204Z	2025-02-25T14:06:19.100Z
16	1551.txt	2	2	1	2	false	None	2025-02-25T14:06:19.100Z	2025-02-25T14:07:56.418Z
17	228.txt	2	2	2	2	false	None	2025-02-25T14:07:56.418Z	2025-02-25T14:10:35.217Z
18	1312.txt	1	1	2	2	false	Correct	2025-02-25T14:10:35.217Z	2025-02-25T14:12:34.712Z
19	601.txt	2	1	2	2	false	None	2025-02-25T14:12:39.842Z	2025-02-25T14:14:39.290Z
20	1886.txt	2	2	1	2	false	None	2025-02-25T14:14:39.290Z	2025-02-25T14:16:26.672Z</results>
