# Supplementary material for: Learning to detect AI texts and learning the limits
Source: PLoS One. 2025 Oct 15;20(10):e0333007. doi: 10.1371/journal.pone.0333007 (PMC12527182; doi:10.1371/journal.pone.0333007)
Supplement: S2 File — All data and scripts used in the study, some additional descriptive statistics, scalable formate figures. (ZIP) [file pone.0333007.s002.tgz › data and scripts/OSF/results/LABELS/20250225_152355_308.tsv]

<settings>{"version":"1.1","user_system":"Mozilla/5.0 (Windows NT 10.0; Win64; x64) AppleWebKit/537.36 (KHTML, like Gecko) Chrome/133.0.0.0 Safari/537.36","interface_language":"ces","content_language":"ces","stimuli_URL":"https://hypertext.cz/experimentcz/koditex_chat_gpt-4o__0.tsv","control_stimuli_URL":"https://hypertext.cz/experimentcz/control_koditex_chat_gpt-4o__0.tsv","agreement_URL":"https…
<demographics>{"gender":"male","age":"21","language":"czech","language_other":"","reading_disorder":"false","currently_studying":"true","education_level":"5_master","education_other":"","completed_education":"","completed_education_other":"","field_current":["human"],"field_completed":[],"ai_usage":"weekly","ai_improve":"6","ai_risk":"5","ai_quality":"4","ai_creativity":"5","ai_understanding":"4"…
<ideas>Hledat nespisovná nebo citově více zabarvená slova, CAPSLOCK atd.</ideas>
<results>id	pair id	Human position	Human guessed position	More readable position	Confidence	Is learner	Control question success	Timestamp of trial begin	Timestamp of trial end
1	2045.txt	2	2	1	5	true	None	2025-02-25T14:11:47.021Z	2025-02-25T14:13:26.265Z
2	1842.txt	1	1	2	5	true	None	2025-02-25T14:13:28.744Z	2025-02-25T14:16:11.607Z
3	1921.txt	1	2	2	5	true	Correct	2025-02-25T14:16:13.007Z	2025-02-25T14:16:46.642Z
4	835.txt	2	2	1	6	true	None	2025-02-25T14:16:57.948Z	2025-02-25T14:17:28.510Z
5	1640.txt	1	1	2	6	true	None	2025-02-25T14:17:30.081Z	2025-02-25T14:17:47.511Z
6	1106.txt	1	1	2	6	true	None	2025-02-25T14:17:48.587Z	2025-02-25T14:17:59.252Z
7	1810.txt	1	1	1	5	true	None	2025-02-25T14:18:00.506Z	2025-02-25T14:18:17.896Z
8	1764.txt	2	2	1	5	true	None	2025-02-25T14:18:19.281Z	2025-02-25T14:18:35.663Z
9	1916.txt	2	2	1	5	true	None	2025-02-25T14:18:36.952Z	2025-02-25T14:19:01.211Z
10	697.txt	1	1	1	5	true	None	2025-02-25T14:19:05.317Z	2025-02-25T14:19:24.263Z
11	1704.txt	1	1	2	6	true	None	2025-02-25T14:19:25.451Z	2025-02-25T14:19:37.271Z
12	85.txt	1	1	2	6	true	None	2025-02-25T14:19:38.263Z	2025-02-25T14:19:52.422Z
13	1845.txt	1	1	1	5	true	Correct	2025-02-25T14:19:53.585Z	2025-02-25T14:20:16.245Z
14	138.txt	1	1	1	5	true	None	2025-02-25T14:20:22.486Z	2025-02-25T14:20:44.773Z
15	1543.txt	2	1	2	5	true	None	2025-02-25T14:20:50.312Z	2025-02-25T14:20:59.343Z
16	70.txt	1	1	1	5	true	None	2025-02-25T14:21:04.964Z	2025-02-25T14:21:24.527Z
17	1783.txt	2	1	2	5	true	None	2025-02-25T14:21:25.905Z	2025-02-25T14:21:42.454Z
18	1312.txt	1	2	1	5	true	Incorrect	2025-02-25T14:21:44.287Z	2025-02-25T14:21:59.568Z
19	2296.txt	2	2	1	6	true	None	2025-02-25T14:22:06.536Z	2025-02-25T14:22:16.928Z
20	2316.txt	1	1	2	5	true	None	2025-02-25T14:22:17.891Z	2025-02-25T14:22:29.531Z</results>
