# Supplementary material for: Learning to detect AI texts and learning the limits
Source: PLoS One. 2025 Oct 15;20(10):e0333007. doi: 10.1371/journal.pone.0333007 (PMC12527182; doi:10.1371/journal.pone.0333007)
Supplement: S2 File — All data and scripts used in the study, some additional descriptive statistics, scalable formate figures. (ZIP) [file pone.0333007.s002.tgz › data and scripts/OSF/results/LABELS/20250225_152742_891.tsv]

<settings>{"version":"1.1","user_system":"Mozilla/5.0 (Windows NT 10.0; Win64; x64) AppleWebKit/537.36 (KHTML, like Gecko) Chrome/133.0.0.0 Safari/537.36","interface_language":"ces","content_language":"ces","stimuli_URL":"https://hypertext.cz/experimentcz/koditex_chat_gpt-4o__0.tsv","control_stimuli_URL":"https://hypertext.cz/experimentcz/control_koditex_chat_gpt-4o__0.tsv","agreement_URL":"https…
<demographics>{"gender":"female","age":"24","language":"czech","language_other":"","reading_disorder":"false","currently_studying":"true","education_level":"5_master","education_other":"","completed_education":"","completed_education_other":"","field_current":["other"],"field_completed":[],"ai_usage":"daily","ai_improve":"6","ai_risk":"2","ai_quality":"4","ai_creativity":"7","ai_understanding":"6…
<ideas></ideas>
<results>id	pair id	Human position	Human guessed position	More readable position	Confidence	Is learner	Control question success	Timestamp of trial begin	Timestamp of trial end
1	45.txt	1	2	2	4	false	None	2025-02-25T14:16:11.501Z	2025-02-25T14:16:48.201Z
2	1644.txt	1	1	2	5	false	None	2025-02-25T14:16:48.201Z	2025-02-25T14:17:21.250Z
3	1921.txt	2	2	2	6	false	Incorrect	2025-02-25T14:17:21.251Z	2025-02-25T14:17:37.694Z
4	1588.txt	1	1	2	5	false	None	2025-02-25T14:17:51.570Z	2025-02-25T14:18:26.834Z
5	1111.txt	2	2	2	6	false	None	2025-02-25T14:18:26.834Z	2025-02-25T14:18:48.348Z
6	1300.txt	1	2	2	5	false	None	2025-02-25T14:18:48.348Z	2025-02-25T14:19:25.653Z
7	1640.txt	2	2	1	6	false	None	2025-02-25T14:19:25.653Z	2025-02-25T14:20:41.595Z
8	1899.txt	2	1	1	5	false	None	2025-02-25T14:20:41.595Z	2025-02-25T14:21:21.781Z
9	1793.txt	2	1	1	4	false	None	2025-02-25T14:21:21.781Z	2025-02-25T14:22:02.477Z
10	1838.txt	2	1	1	5	false	None	2025-02-25T14:22:02.477Z	2025-02-25T14:22:23.044Z
11	1798.txt	1	2	2	5	false	None	2025-02-25T14:22:23.044Z	2025-02-25T14:23:20.379Z
12	626.txt	1	1	1	4	false	None	2025-02-25T14:23:20.379Z	2025-02-25T14:23:42.289Z
13	1845.txt	1	2	2	6	false	Incorrect	2025-02-25T14:23:42.289Z	2025-02-25T14:23:55.289Z
14	104.txt	2	1	1	7	false	None	2025-02-25T14:24:10.618Z	2025-02-25T14:24:39.584Z
15	1379.txt	1	1	1	5	false	None	2025-02-25T14:24:39.584Z	2025-02-25T14:25:13.036Z
16	1307.txt	1	2	2	6	false	None	2025-02-25T14:25:13.037Z	2025-02-25T14:25:27.569Z
17	1872.txt	2	2	2	6	false	None	2025-02-25T14:25:27.569Z	2025-02-25T14:25:52.954Z
18	1312.txt	2	2	2	5	false	Correct	2025-02-25T14:25:52.954Z	2025-02-25T14:26:16.404Z
19	1756.txt	1	1	1	7	false	None	2025-02-25T14:26:21.896Z	2025-02-25T14:26:46.941Z
20	1841.txt	1	1	2	6	false	None	2025-02-25T14:26:46.941Z	2025-02-25T14:27:02.645Z</results>
