# Supplementary material for: Learning to detect AI texts and learning the limits
Source: PLoS One. 2025 Oct 15;20(10):e0333007. doi: 10.1371/journal.pone.0333007 (PMC12527182; doi:10.1371/journal.pone.0333007)
Supplement: S2 File — All data and scripts used in the study, some additional descriptive statistics, scalable formate figures. (ZIP) [file pone.0333007.s002.tgz › data and scripts/OSF/results/LABELS/20250225_152925_320.tsv]

<settings>{"version":"1.1","user_system":"Mozilla/5.0 (Macintosh; Intel Mac OS X 10_15_7) AppleWebKit/605.1.15 (KHTML, like Gecko) Version/17.8 Safari/605.1.15","interface_language":"ces","content_language":"ces","stimuli_URL":"https://hypertext.cz/experimentcz/koditex_chat_gpt-4o__0.tsv","control_stimuli_URL":"https://hypertext.cz/experimentcz/control_koditex_chat_gpt-4o__0.tsv","agreement_URL":…
<demographics>{"gender":"female","age":"19","language":"czech","language_other":"","reading_disorder":"false","currently_studying":"true","education_level":"5_master","education_other":"","completed_education":"","completed_education_other":"","field_current":["human"],"field_completed":[],"ai_usage":"never","ai_improve":"1","ai_risk":"6","ai_quality":"2","ai_creativity":"7","ai_understanding":"7…
<ideas>ani nevím, prostě intuive. sázeka jsem, že AI moc nemění styl</ideas>
<results>id	pair id	Human position	Human guessed position	More readable position	Confidence	Is learner	Control question success	Timestamp of trial begin	Timestamp of trial end
1	1593.txt	1	1	2	5	true	None	2025-02-25T14:11:37.165Z	2025-02-25T14:12:36.867Z
2	1619.txt	2	1	1	6	true	None	2025-02-25T14:12:38.350Z	2025-02-25T14:13:58.442Z
3	1845.txt	2	1	1	4	true	Correct	2025-02-25T14:14:01.493Z	2025-02-25T14:14:56.172Z
4	1726.txt	2	2	1	5	true	None	2025-02-25T14:15:06.006Z	2025-02-25T14:15:51.250Z
5	1934.txt	1	2	2	4	true	None	2025-02-25T14:15:52.135Z	2025-02-25T14:16:43.961Z
6	130.txt	2	2	1	5	true	None	2025-02-25T14:16:44.628Z	2025-02-25T14:17:45.026Z
7	1451.txt	2	2	1	5	true	None	2025-02-25T14:17:45.890Z	2025-02-25T14:18:24.856Z
8	1827.txt	1	1	2	6	true	None	2025-02-25T14:18:25.639Z	2025-02-25T14:19:01.186Z
9	1714.txt	2	2	2	6	true	None	2025-02-25T14:19:01.871Z	2025-02-25T14:19:56.065Z
10	1697.txt	1	1	1	5	true	None	2025-02-25T14:19:56.767Z	2025-02-25T14:20:26.013Z
11	2427.txt	1	1	1	6	true	None	2025-02-25T14:20:26.712Z	2025-02-25T14:21:13.859Z
12	519.txt	1	1	2	4	true	None	2025-02-25T14:21:14.625Z	2025-02-25T14:21:56.105Z
13	1312.txt	2	2	2	5	true	Correct	2025-02-25T14:21:57.025Z	2025-02-25T14:22:50.920Z
14	1713.txt	1	1	1	6	true	None	2025-02-25T14:22:55.284Z	2025-02-25T14:24:25.261Z
15	1985.txt	2	2	2	7	true	None	2025-02-25T14:24:25.946Z	2025-02-25T14:24:57.161Z
16	47.txt	2	2	2	5	true	None	2025-02-25T14:24:57.895Z	2025-02-25T14:25:48.191Z
17	1817.txt	2	1	1	7	true	None	2025-02-25T14:25:49.310Z	2025-02-25T14:26:18.306Z
18	1921.txt	2	2	2	6	true	Correct	2025-02-25T14:26:19.374Z	2025-02-25T14:27:08.036Z
19	1772.txt	2	1	1	6	true	None	2025-02-25T14:27:12.269Z	2025-02-25T14:27:39.866Z
20	2145.txt	1	2	1	4	true	None	2025-02-25T14:27:40.567Z	2025-02-25T14:28:03.149Z</results>
