# Supplementary material for: Learning to detect AI texts and learning the limits
Source: PLoS One. 2025 Oct 15;20(10):e0333007. doi: 10.1371/journal.pone.0333007 (PMC12527182; doi:10.1371/journal.pone.0333007)
Supplement: S2 File — All data and scripts used in the study, some additional descriptive statistics, scalable formate figures. (ZIP) [file pone.0333007.s002.tgz › data and scripts/OSF/results/LABELS/20250225_153017_83.tsv]

<settings>{"version":"1.1","user_system":"Mozilla/5.0 (Linux; Android 10; K) AppleWebKit/537.36 (KHTML, like Gecko) Chrome/133.0.0.0 Mobile Safari/537.36","interface_language":"ces","content_language":"ces","stimuli_URL":"https://hypertext.cz/experimentcz/koditex_chat_gpt-4o__0.tsv","control_stimuli_URL":"https://hypertext.cz/experimentcz/control_koditex_chat_gpt-4o__0.tsv","agreement_URL":"https…
<demographics>{"gender":"male","age":"23","language":"czech","language_other":"","reading_disorder":"false","currently_studying":"true","education_level":"5_master","education_other":"","completed_education":"","completed_education_other":"","field_current":["philology"],"field_completed":[],"ai_usage":"daily","ai_improve":"4","ai_risk":"4","ai_quality":"7","ai_creativity":"2","ai_understanding":…
<ideas></ideas>
<results>id	pair id	Human position	Human guessed position	More readable position	Confidence	Is learner	Control question success	Timestamp of trial begin	Timestamp of trial end
1	1784.txt	2	1	2	4	false	None	2025-02-25T14:19:57.377Z	2025-02-25T14:20:24.844Z
2	1255.txt	2	1	1	4	false	None	2025-02-25T14:20:24.844Z	2025-02-25T14:21:04.565Z
3	1845.txt	1	1	1	4	false	Correct	2025-02-25T14:21:04.565Z	2025-02-25T14:21:40.841Z
4	1711.txt	1	1	1	5	false	None	2025-02-25T14:21:48.738Z	2025-02-25T14:22:33.315Z
5	639.txt	2	2	1	7	false	None	2025-02-25T14:22:33.315Z	2025-02-25T14:23:02.371Z
6	2194.txt	2	1	2	4	false	None	2025-02-25T14:23:02.371Z	2025-02-25T14:23:34.117Z
7	1844.txt	1	1	1	6	false	None	2025-02-25T14:23:34.117Z	2025-02-25T14:24:14.593Z
8	1294.txt	2	1	1	5	false	None	2025-02-25T14:24:14.593Z	2025-02-25T14:24:36.238Z
9	1927.txt	2	1	1	5	false	None	2025-02-25T14:24:36.238Z	2025-02-25T14:24:51.738Z
10	1987.txt	1	1	2	6	false	None	2025-02-25T14:24:51.738Z	2025-02-25T14:25:17.959Z
11	1928.txt	2	1	1	5	false	None	2025-02-25T14:25:17.962Z	2025-02-25T14:25:40.767Z
12	1913.txt	2	1	1	4	false	None	2025-02-25T14:25:40.767Z	2025-02-25T14:26:26.226Z
13	1312.txt	1	1	1	6	false	Correct	2025-02-25T14:26:26.227Z	2025-02-25T14:26:54.818Z
14	2025.txt	1	1	1	7	false	None	2025-02-25T14:26:59.416Z	2025-02-25T14:27:17.368Z
15	1957.txt	2	1	1	6	false	None	2025-02-25T14:27:17.368Z	2025-02-25T14:27:41.821Z
16	1493.txt	2	1	1	5	false	None	2025-02-25T14:27:41.821Z	2025-02-25T14:28:00.907Z
17	1699.txt	1	1	1	4	false	None	2025-02-25T14:28:00.907Z	2025-02-25T14:28:23.284Z
18	1921.txt	2	1	1	6	false	Correct	2025-02-25T14:28:23.284Z	2025-02-25T14:28:52.104Z
19	1839.txt	1	1	2	4	false	None	2025-02-25T14:28:54.148Z	2025-02-25T14:29:15.021Z
20	1762.txt	1	2	1	7	false	None	2025-02-25T14:29:15.021Z	2025-02-25T14:29:34.629Z</results>
