# Supplementary material for: Learning to detect AI texts and learning the limits
Source: PLoS One. 2025 Oct 15;20(10):e0333007. doi: 10.1371/journal.pone.0333007 (PMC12527182; doi:10.1371/journal.pone.0333007)
Supplement: S2 File — All data and scripts used in the study, some additional descriptive statistics, scalable formate figures. (ZIP) [file pone.0333007.s002.tgz › data and scripts/OSF/results/LABELS/20250225_153300_88.tsv]

<settings>{"version":"1.1","user_system":"Mozilla/5.0 (iPhone; CPU iPhone OS 17_5_1 like Mac OS X) AppleWebKit/605.1.15 (KHTML, like Gecko) Version/17.5 Mobile/15E148 Safari/604.1","interface_language":"ces","content_language":"ces","stimuli_URL":"https://hypertext.cz/experimentcz/koditex_chat_gpt-4o__0.tsv","control_stimuli_URL":"https://hypertext.cz/experimentcz/control_koditex_chat_gpt-4o__0.t…
<demographics>{"gender":"female","age":"19","language":"czech","language_other":"","reading_disorder":"false","currently_studying":"true","education_level":"4_bachelor","education_other":"","completed_education":"","completed_education_other":"","field_current":["nature"],"field_completed":[],"ai_usage":"several_weekly","ai_improve":"5","ai_risk":"5","ai_quality":"6","ai_creativity":"3","ai_under…
<ideas>Zaměřovala jsem se na detaily, které by snad mohly napadnout jenom člověka při psaní a vzpomínání si na své zkušenosti. Někde to byl bohužel čistý tip. Až jsem se divila, jak byly rozdíly nevelké</ideas>
<results>id	pair id	Human position	Human guessed position	More readable position	Confidence	Is learner	Control question success	Timestamp of trial begin	Timestamp of trial end
1	1989.txt	2	2	2	5	false	None	2025-02-25T14:17:36.247Z	2025-02-25T14:18:19.170Z
2	1904.txt	2	2	1	5	false	None	2025-02-25T14:18:19.170Z	2025-02-25T14:18:58.289Z
3	1312.txt	1	2	2	2	false	Correct	2025-02-25T14:18:58.289Z	2025-02-25T14:19:36.294Z
4	2194.txt	1	2	1	2	false	None	2025-02-25T14:19:47.040Z	2025-02-25T14:20:23.993Z
5	1926.txt	2	1	2	2	false	None	2025-02-25T14:20:23.993Z	2025-02-25T14:20:43.442Z
6	866.txt	1	2	2	3	false	None	2025-02-25T14:20:43.442Z	2025-02-25T14:21:30.490Z
7	1938.txt	1	2	2	5	false	None	2025-02-25T14:21:30.490Z	2025-02-25T14:22:30.653Z
8	2060.txt	1	1	2	3	false	None	2025-02-25T14:22:30.653Z	2025-02-25T14:23:30.068Z
9	1559.txt	2	2	2	1	false	None	2025-02-25T14:23:30.068Z	2025-02-25T14:24:16.563Z
10	1357.txt	1	1	1	3	false	None	2025-02-25T14:24:16.563Z	2025-02-25T14:24:55.603Z
11	1224.txt	2	1	1	2	false	None	2025-02-25T14:24:55.603Z	2025-02-25T14:25:22.419Z
12	1899.txt	2	2	2	3	false	None	2025-02-25T14:25:22.419Z	2025-02-25T14:25:37.899Z
13	1921.txt	2	1	2	1	false	Correct	2025-02-25T14:25:37.899Z	2025-02-25T14:26:26.376Z
14	1549.txt	2	1	2	1	false	None	2025-02-25T14:26:30.648Z	2025-02-25T14:27:00.663Z
15	104.txt	1	2	2	2	false	None	2025-02-25T14:27:00.663Z	2025-02-25T14:27:43.805Z
16	700.txt	1	2	1	1	false	None	2025-02-25T14:27:43.805Z	2025-02-25T14:28:20.253Z
17	110.txt	2	2	2	6	false	None	2025-02-25T14:28:20.253Z	2025-02-25T14:28:50.625Z
18	1845.txt	2	2	2	3	false	Correct	2025-02-25T14:28:50.625Z	2025-02-25T14:29:43.494Z
19	1140.txt	2	2	1	1	false	None	2025-02-25T14:29:54.630Z	2025-02-25T14:30:19.909Z
20	2008.txt	2	2	2	5	false	None	2025-02-25T14:30:19.909Z	2025-02-25T14:30:45.043Z</results>
