# Supplementary material for: Learning to detect AI texts and learning the limits
Source: PLoS One. 2025 Oct 15;20(10):e0333007. doi: 10.1371/journal.pone.0333007 (PMC12527182; doi:10.1371/journal.pone.0333007)
Supplement: S2 File — All data and scripts used in the study, some additional descriptive statistics, scalable formate figures. (ZIP) [file pone.0333007.s002.tgz › data and scripts/OSF/results/LABELS/20250225_153511_317.tsv]

<settings>{"version":"1.1","user_system":"Mozilla/5.0 (Macintosh; Intel Mac OS X 10_15_7) AppleWebKit/605.1.15 (KHTML, like Gecko) Version/17.6 Safari/605.1.15","interface_language":"ces","content_language":"ces","stimuli_URL":"https://hypertext.cz/experimentcz/koditex_chat_gpt-4o__0.tsv","control_stimuli_URL":"https://hypertext.cz/experimentcz/control_koditex_chat_gpt-4o__0.tsv","agreement_URL":…
<demographics>{"gender":"female","age":"21","language":"czech","language_other":"","reading_disorder":"false","currently_studying":"true","education_level":"4_bachelor","education_other":"","completed_education":"","completed_education_other":"","field_current":["philology"],"field_completed":[],"ai_usage":"several_weekly","ai_improve":"4","ai_risk":"5","ai_quality":"3","ai_creativity":"4","ai_un…
<ideas></ideas>
<results>id	pair id	Human position	Human guessed position	More readable position	Confidence	Is learner	Control question success	Timestamp of trial begin	Timestamp of trial end
1	1445.txt	1	1	1	5	true	None	2025-02-25T13:35:38.059Z	2025-02-25T13:36:08.464Z
2	604.txt	2	2	2	4	true	None	2025-02-25T13:36:14.166Z	2025-02-25T13:37:02.558Z
3	1921.txt	1	1	1	2	true	Correct	2025-02-25T13:37:06.776Z	2025-02-25T13:37:49.031Z
4	1484.txt	2	1	1	1	true	None	2025-02-25T13:37:58.969Z	2025-02-25T13:39:28.685Z
5	1912.txt	2	2	2	1	true	None	2025-02-25T13:39:31.987Z	2025-02-25T13:40:24.211Z
6	2018.txt	1	1	1	1	true	None	2025-02-25T13:40:27.040Z	2025-02-25T13:41:06.596Z
7	2021.txt	2	2	1	1	true	None	2025-02-25T13:41:09.611Z	2025-02-25T13:42:28.435Z
8	1587.txt	2	1	1	1	true	None	2025-02-25T13:42:31.173Z	2025-02-25T13:43:11.526Z
9	1802.txt	1	1	2	1	true	None	2025-02-25T13:43:14.621Z	2025-02-25T13:53:04.213Z
10	50.txt	2	2	2	1	true	None	2025-02-25T13:53:07.212Z	2025-02-25T13:56:53.258Z
11	1605.txt	1	2	1	1	true	None	2025-02-25T13:56:55.689Z	2025-02-25T14:02:42.190Z
12	47.txt	1	1	1	1	true	None	2025-02-25T14:02:44.917Z	2025-02-25T14:03:19.385Z
13	1845.txt	1	1	1	1	true	Correct	2025-02-25T14:03:21.783Z	2025-02-25T14:24:13.711Z
14	912.txt	1	1	1	1	true	None	2025-02-25T14:24:20.740Z	2025-02-25T14:24:58.211Z
15	742.txt	1	1	1	1	true	None	2025-02-25T14:25:00.444Z	2025-02-25T14:29:42.741Z
16	2023.txt	1	1	1	1	true	None	2025-02-25T14:29:45.361Z	2025-02-25T14:30:07.554Z
17	591.txt	2	2	2	1	true	None	2025-02-25T14:30:10.127Z	2025-02-25T14:30:56.052Z
18	1312.txt	1	1	1	1	true	Correct	2025-02-25T14:30:58.214Z	2025-02-25T14:31:25.851Z
19	2012.txt	1	1	1	1	true	None	2025-02-25T14:31:33.118Z	2025-02-25T14:32:11.350Z
20	1700.txt	2	2	2	1	true	None	2025-02-25T14:32:13.512Z	2025-02-25T14:34:28.041Z</results>
