# Supplementary material for: Learning to detect AI texts and learning the limits
Source: PLoS One. 2025 Oct 15;20(10):e0333007. doi: 10.1371/journal.pone.0333007 (PMC12527182; doi:10.1371/journal.pone.0333007)
Supplement: S2 File — All data and scripts used in the study, some additional descriptive statistics, scalable formate figures. (ZIP) [file pone.0333007.s002.tgz › data and scripts/OSF/results/LABELS/20250225_153613_646.tsv]

<settings>{"version":"1.1","user_system":"Mozilla/5.0 (Macintosh; Intel Mac OS X 10_15_7) AppleWebKit/605.1.15 (KHTML, like Gecko) Version/18.0.1 Safari/605.1.15","interface_language":"ces","content_language":"ces","stimuli_URL":"https://hypertext.cz/experimentcz/koditex_chat_gpt-4o__0.tsv","control_stimuli_URL":"https://hypertext.cz/experimentcz/control_koditex_chat_gpt-4o__0.tsv","agreement_URL…
<demographics>{"gender":"female","age":"20","language":"czech","language_other":"","reading_disorder":"false","currently_studying":"true","education_level":"5_master","education_other":"","completed_education":"","completed_education_other":"","field_current":["nature"],"field_completed":[],"ai_usage":"several_weekly","ai_improve":"6","ai_risk":"2","ai_quality":"5","ai_creativity":"5","ai_underst…
<ideas></ideas>
<results>id	pair id	Human position	Human guessed position	More readable position	Confidence	Is learner	Control question success	Timestamp of trial begin	Timestamp of trial end
1	129.txt	2	1	1	2	true	None	2025-02-25T14:09:33.402Z	2025-02-25T14:10:45.338Z
2	1143.txt	2	2	2	4	true	None	2025-02-25T14:10:58.225Z	2025-02-25T14:12:03.750Z
3	1312.txt	1	2	2	1	true	Correct	2025-02-25T14:12:12.145Z	2025-02-25T14:13:42.417Z
4	2203.txt	2	1	1	2	true	None	2025-02-25T14:13:56.393Z	2025-02-25T14:15:17.080Z
5	599.txt	1	1	2	4	true	None	2025-02-25T14:15:28.580Z	2025-02-25T14:16:31.683Z
6	1693.txt	2	2	1	3	true	None	2025-02-25T14:16:41.748Z	2025-02-25T14:17:50.423Z
7	2010.txt	2	1	2	2	true	None	2025-02-25T14:17:58.763Z	2025-02-25T14:19:11.315Z
8	1976.txt	2	2	1	6	true	None	2025-02-25T14:19:20.135Z	2025-02-25T14:20:24.110Z
9	1650.txt	2	2	1	3	true	None	2025-02-25T14:20:34.287Z	2025-02-25T14:21:30.749Z
10	1861.txt	2	2	2	5	true	None	2025-02-25T14:21:36.984Z	2025-02-25T14:22:32.141Z
11	1262.txt	1	1	1	3	true	None	2025-02-25T14:22:39.846Z	2025-02-25T14:23:47.580Z
12	987.txt	2	2	2	4	true	None	2025-02-25T14:23:56.655Z	2025-02-25T14:24:58.266Z
13	1921.txt	2	1	1	5	true	Correct	2025-02-25T14:25:05.177Z	2025-02-25T14:26:11.677Z
14	1684.txt	1	1	1	2	true	None	2025-02-25T14:26:23.801Z	2025-02-25T14:27:35.747Z
15	1824.txt	1	2	2	1	true	None	2025-02-25T14:27:43.123Z	2025-02-25T14:28:49.588Z
16	1734.txt	2	1	1	2	true	None	2025-02-25T14:28:54.697Z	2025-02-25T14:30:06.048Z
17	1736.txt	2	1	1	4	true	None	2025-02-25T14:30:12.533Z	2025-02-25T14:31:36.638Z
18	1845.txt	1	2	1	2	true	Correct	2025-02-25T14:31:44.255Z	2025-02-25T14:33:03.798Z
19	1969.txt	2	2	1	5	true	None	2025-02-25T14:33:22.913Z	2025-02-25T14:34:20.994Z
20	837.txt	1	2	2	6	true	None	2025-02-25T14:34:28.521Z	2025-02-25T14:35:22.591Z</results>
