# Supplementary material for: Learning to detect AI texts and learning the limits
Source: PLoS One. 2025 Oct 15;20(10):e0333007. doi: 10.1371/journal.pone.0333007 (PMC12527182; doi:10.1371/journal.pone.0333007)
Supplement: S2 File — All data and scripts used in the study, some additional descriptive statistics, scalable formate figures. (ZIP) [file pone.0333007.s002.tgz › data and scripts/OSF/results/LABELS/20250225_154257_103.tsv]

<settings>{"version":"1.1","user_system":"Mozilla/5.0 (Windows NT 10.0; Win64; x64) AppleWebKit/537.36 (KHTML, like Gecko) Chrome/133.0.0.0 Safari/537.36 Edg/133.0.0.0","interface_language":"ces","content_language":"ces","stimuli_URL":"https://hypertext.cz/experimentcz/koditex_chat_gpt-4o__0.tsv","control_stimuli_URL":"https://hypertext.cz/experimentcz/control_koditex_chat_gpt-4o__0.tsv","agreeme…
<demographics>{"gender":"female","age":"36","language":"czech","language_other":"","reading_disorder":"false","currently_studying":"true","education_level":"4_bachelor","education_other":"","completed_education":"","completed_education_other":"","field_current":["human"],"field_completed":[],"ai_usage":"several_weekly","ai_improve":"7","ai_risk":"2","ai_quality":"5","ai_creativity":"5","ai_unders…
<ideas>Texty, které byly snadno srozumitelné a lehce čitelné jsem považovala za texty vytvořené pomocí umělé inteligence. Naopak texty osobitějšího a kreativního rázu jsem považovala za texty, které vytvořil člověk.</ideas>
<results>id	pair id	Human position	Human guessed position	More readable position	Confidence	Is learner	Control question success	Timestamp of trial begin	Timestamp of trial end
1	1838.txt	1	2	2	2	true	None	2025-02-25T14:17:47.689Z	2025-02-25T14:19:47.672Z
2	1029.txt	1	1	2	4	true	None	2025-02-25T14:19:54.587Z	2025-02-25T14:20:16.479Z
3	1845.txt	1	1	2	3	true	Correct	2025-02-25T14:20:18.244Z	2025-02-25T14:21:29.879Z
4	1872.txt	2	1	2	4	true	None	2025-02-25T14:21:39.912Z	2025-02-25T14:22:48.729Z
5	1262.txt	1	1	2	5	true	None	2025-02-25T14:23:00.800Z	2025-02-25T14:24:09.343Z
6	864.txt	2	2	1	3	true	None	2025-02-25T14:24:10.924Z	2025-02-25T14:26:12.909Z
7	119.txt	2	2	1	4	true	None	2025-02-25T14:26:14.572Z	2025-02-25T14:27:18.194Z
8	1231.txt	2	2	1	5	true	None	2025-02-25T14:27:19.729Z	2025-02-25T14:28:21.447Z
9	1567.txt	1	1	2	6	true	None	2025-02-25T14:28:23.519Z	2025-02-25T14:29:37.869Z
10	1753.txt	1	1	2	5	true	None	2025-02-25T14:29:39.694Z	2025-02-25T14:31:52.135Z
11	1914.txt	2	2	2	6	true	None	2025-02-25T14:31:53.679Z	2025-02-25T14:32:42.192Z
12	865.txt	2	2	1	5	true	None	2025-02-25T14:32:44.255Z	2025-02-25T14:33:30.097Z
13	1312.txt	2	2	1	6	true	Correct	2025-02-25T14:33:31.829Z	2025-02-25T14:34:49.274Z
14	1307.txt	2	2	1	6	true	None	2025-02-25T14:34:57.997Z	2025-02-25T14:35:30.484Z
15	639.txt	1	1	2	6	true	None	2025-02-25T14:35:32.276Z	2025-02-25T14:36:55.944Z
16	1911.txt	1	1	2	7	true	None	2025-02-25T14:36:57.173Z	2025-02-25T14:37:49.044Z
17	2280.txt	1	2	1	7	true	None	2025-02-25T14:37:50.775Z	2025-02-25T14:38:13.367Z
18	1921.txt	1	2	1	5	true	Correct	2025-02-25T14:38:17.326Z	2025-02-25T14:39:15.792Z
19	1583.txt	1	1	2	5	true	None	2025-02-25T14:39:22.642Z	2025-02-25T14:39:48.818Z
20	704.txt	1	1	2	6	true	None	2025-02-25T14:39:50.335Z	2025-02-25T14:40:10.509Z</results>
