# Supplementary material for: Learning to detect AI texts and learning the limits
Source: PLoS One. 2025 Oct 15;20(10):e0333007. doi: 10.1371/journal.pone.0333007 (PMC12527182; doi:10.1371/journal.pone.0333007)
Supplement: S2 File — All data and scripts used in the study, some additional descriptive statistics, scalable formate figures. (ZIP) [file pone.0333007.s002.tgz › data and scripts/OSF/results/LABELS/20250225_154257_852.tsv]

<settings>{"version":"1.1","user_system":"Mozilla/5.0 (Windows NT 10.0; Win64; x64) AppleWebKit/537.36 (KHTML, like Gecko) Chrome/133.0.0.0 Safari/537.36","interface_language":"ces","content_language":"ces","stimuli_URL":"https://hypertext.cz/experimentcz/koditex_chat_gpt-4o__0.tsv","control_stimuli_URL":"https://hypertext.cz/experimentcz/control_koditex_chat_gpt-4o__0.tsv","agreement_URL":"https…
<demographics>{"gender":"female","age":"21","language":"czech","language_other":"","reading_disorder":"false","currently_studying":"true","education_level":"4_bachelor","education_other":"","completed_education":"","completed_education_other":"","field_current":["human"],"field_completed":[],"ai_usage":"weekly","ai_improve":"5","ai_risk":"4","ai_quality":"5","ai_creativity":"3","ai_understanding"…
<ideas>Ze začátku jsem se řídila spíše pocitem, který mi napovídal, který z textů zní více lidsky. Občas texty byly plné chyb, což mi přišlo nepravděpodobné pro umělou inteligenci, aby texty napsala až tak špatně, takže jsem volila, že je napsal člověk. V některých textech jsem zase cítila, že jsou více emotivně napsané. Popisují pocity lidí více realisticky a uvěřitelně, tudíž jsem volila právě …
<results>id	pair id	Human position	Human guessed position	More readable position	Confidence	Is learner	Control question success	Timestamp of trial begin	Timestamp of trial end
1	2002.txt	2	1	1	2	true	None	2025-02-25T14:06:42.038Z	2025-02-25T14:07:57.330Z
2	1112.txt	1	1	2	4	true	None	2025-02-25T14:08:05.394Z	2025-02-25T14:09:37.933Z
3	1921.txt	1	1	1	3	true	Correct	2025-02-25T14:09:41.992Z	2025-02-25T14:11:13.289Z
4	730.txt	1	2	2	1	true	None	2025-02-25T14:11:20.202Z	2025-02-25T14:13:20.345Z
5	1586.txt	1	1	2	3	true	None	2025-02-25T14:13:22.857Z	2025-02-25T14:14:46.814Z
6	1765.txt	2	2	1	1	true	None	2025-02-25T14:14:47.966Z	2025-02-25T14:16:06.086Z
7	141.txt	1	2	2	1	true	None	2025-02-25T14:16:08.625Z	2025-02-25T14:17:30.864Z
8	2203.txt	1	2	2	1	true	None	2025-02-25T14:17:33.094Z	2025-02-25T14:21:00.437Z
9	1542.txt	2	2	1	1	true	None	2025-02-25T14:21:01.744Z	2025-02-25T14:22:16.749Z
10	1854.txt	2	1	1	4	true	None	2025-02-25T14:22:17.894Z	2025-02-25T14:24:11.979Z
11	47.txt	2	1	1	6	true	None	2025-02-25T14:24:13.488Z	2025-02-25T14:25:33.929Z
12	1637.txt	1	2	2	5	true	None	2025-02-25T14:25:35.412Z	2025-02-25T14:27:04.107Z
13	1312.txt	1	1	2	2	true	Correct	2025-02-25T14:27:05.812Z	2025-02-25T14:28:17.983Z
14	1359.txt	2	1	2	3	true	None	2025-02-25T14:28:25.342Z	2025-02-25T14:29:32.518Z
15	615.txt	2	1	2	5	true	None	2025-02-25T14:29:33.891Z	2025-02-25T14:30:49.520Z
16	1989.txt	2	2	1	7	true	None	2025-02-25T14:30:51.402Z	2025-02-25T14:33:44.322Z
17	1735.txt	1	1	1	2	true	None	2025-02-25T14:33:45.644Z	2025-02-25T14:35:12.443Z
18	1845.txt	1	1	2	5	true	Correct	2025-02-25T14:35:13.287Z	2025-02-25T14:36:24.853Z
19	1750.txt	1	1	2	4	true	None	2025-02-25T14:36:30.882Z	2025-02-25T14:37:56.139Z
20	1994.txt	1	2	2	6	true	None	2025-02-25T14:37:57.437Z	2025-02-25T14:38:58.557Z</results>
