# Supplementary material for: Learning to detect AI texts and learning the limits
Source: PLoS One. 2025 Oct 15;20(10):e0333007. doi: 10.1371/journal.pone.0333007 (PMC12527182; doi:10.1371/journal.pone.0333007)
Supplement: S2 File — All data and scripts used in the study, some additional descriptive statistics, scalable formate figures. (ZIP) [file pone.0333007.s002.tgz › data and scripts/OSF/results/LABELS/20250225_154431_112.tsv]

<settings>{"version":"1.1","user_system":"Mozilla/5.0 (Macintosh; Intel Mac OS X 10_15_7) AppleWebKit/605.1.15 (KHTML, like Gecko) Version/18.3 Safari/605.1.15","interface_language":"ces","content_language":"ces","stimuli_URL":"https://hypertext.cz/experimentcz/koditex_chat_gpt-4o__0.tsv","control_stimuli_URL":"https://hypertext.cz/experimentcz/control_koditex_chat_gpt-4o__0.tsv","agreement_URL":…
<demographics>{"gender":"female","age":"21","language":"czech","language_other":"","reading_disorder":"false","currently_studying":"true","education_level":"5_master","education_other":"","completed_education":"","completed_education_other":"","field_current":["nature"],"field_completed":[],"ai_usage":"several_weekly","ai_improve":"5","ai_risk":"4","ai_quality":"4","ai_creativity":"6","ai_underst…
<ideas></ideas>
<results>id	pair id	Human position	Human guessed position	More readable position	Confidence	Is learner	Control question success	Timestamp of trial begin	Timestamp of trial end
1	13.txt	2	1	1	6	true	None	2025-02-25T14:19:33.421Z	2025-02-25T14:20:43.007Z
2	1805.txt	1	1	1	5	true	None	2025-02-25T14:20:48.110Z	2025-02-25T14:22:14.158Z
3	1845.txt	1	1	1	5	true	Correct	2025-02-25T14:22:18.511Z	2025-02-25T14:24:18.961Z
4	1399.txt	1	2	2	5	true	None	2025-02-25T14:24:40.708Z	2025-02-25T14:25:17.045Z
5	1891.txt	1	1	2	5	true	None	2025-02-25T14:25:18.762Z	2025-02-25T14:25:59.451Z
6	2039.txt	1	1	2	5	true	None	2025-02-25T14:26:01.936Z	2025-02-25T14:27:04.954Z
7	1859.txt	2	2	1	6	true	None	2025-02-25T14:27:06.673Z	2025-02-25T14:28:01.904Z
8	2080.txt	1	1	2	6	true	None	2025-02-25T14:28:03.271Z	2025-02-25T14:29:24.283Z
9	1804.txt	2	2	1	6	true	None	2025-02-25T14:29:25.568Z	2025-02-25T14:30:26.034Z
10	579.txt	2	2	2	6	true	None	2025-02-25T14:30:27.186Z	2025-02-25T14:31:48.948Z
11	1776.txt	1	1	1	6	true	None	2025-02-25T14:31:50.082Z	2025-02-25T14:32:13.746Z
12	1345.txt	1	1	2	6	true	None	2025-02-25T14:32:14.846Z	2025-02-25T14:33:12.646Z
13	1312.txt	1	1	1	6	true	Correct	2025-02-25T14:33:13.947Z	2025-02-25T14:34:05.325Z
14	1736.txt	2	2	1	6	true	None	2025-02-25T14:34:20.617Z	2025-02-25T14:35:58.423Z
15	1135.txt	1	1	1	6	true	None	2025-02-25T14:35:59.506Z	2025-02-25T14:37:09.128Z
16	1901.txt	2	1	1	7	true	None	2025-02-25T14:37:10.863Z	2025-02-25T14:38:37.412Z
17	1826.txt	2	2	1	7	true	None	2025-02-25T14:38:38.929Z	2025-02-25T14:40:20.420Z
18	1921.txt	2	2	1	7	true	Correct	2025-02-25T14:40:21.554Z	2025-02-25T14:41:08.246Z
19	2010.txt	2	2	1	6	true	None	2025-02-25T14:41:26.057Z	2025-02-25T14:42:41.099Z
20	110.txt	1	2	2	7	true	None	2025-02-25T14:42:42.050Z	2025-02-25T14:43:42.767Z</results>
