# Supplementary material for: Learning to detect AI texts and learning the limits
Source: PLoS One. 2025 Oct 15;20(10):e0333007. doi: 10.1371/journal.pone.0333007 (PMC12527182; doi:10.1371/journal.pone.0333007)
Supplement: S2 File — All data and scripts used in the study, some additional descriptive statistics, scalable formate figures. (ZIP) [file pone.0333007.s002.tgz › data and scripts/OSF/results/LABELS/20250225_154620_153.tsv]

<settings>{"version":"1.1","user_system":"Mozilla/5.0 (Macintosh; Intel Mac OS X 10_15_7) AppleWebKit/605.1.15 (KHTML, like Gecko) Version/18.3 Safari/605.1.15","interface_language":"ces","content_language":"ces","stimuli_URL":"https://hypertext.cz/experimentcz/koditex_chat_gpt-4o__0.tsv","control_stimuli_URL":"https://hypertext.cz/experimentcz/control_koditex_chat_gpt-4o__0.tsv","agreement_URL":…
<demographics>{"gender":"female","age":"22","language":"czech","language_other":"","reading_disorder":"false","currently_studying":"true","education_level":"5_master","education_other":"","completed_education":"","completed_education_other":"","field_current":["other"],"field_completed":[],"ai_usage":"several_weekly","ai_improve":"2","ai_risk":"4","ai_quality":"6","ai_creativity":"5","ai_understa…
<ideas>Většinou jsem volila text jako psaný člověkem ten, který se mi četl lépe a taky nemají tolik odborných slov.</ideas>
<results>id	pair id	Human position	Human guessed position	More readable position	Confidence	Is learner	Control question success	Timestamp of trial begin	Timestamp of trial end
1	1883.txt	1	2	2	4	false	None	2025-02-25T14:25:56.138Z	2025-02-25T14:28:08.771Z
2	110.txt	2	1	1	5	false	None	2025-02-25T14:28:08.771Z	2025-02-25T14:29:22.797Z
3	1845.txt	1	2	2	1	false	Correct	2025-02-25T14:29:22.798Z	2025-02-25T14:30:52.324Z
4	1648.txt	2	2	2	1	false	None	2025-02-25T14:31:06.940Z	2025-02-25T14:32:36.866Z
5	2344.txt	1	1	1	5	false	None	2025-02-25T14:32:36.866Z	2025-02-25T14:32:54.499Z
6	1592.txt	2	2	2	1	false	None	2025-02-25T14:32:54.499Z	2025-02-25T14:34:08.176Z
7	1985.txt	2	2	1	2	false	None	2025-02-25T14:34:08.176Z	2025-02-25T14:34:53.256Z
8	1799.txt	1	2	2	1	false	None	2025-02-25T14:34:53.256Z	2025-02-25T14:36:20.499Z
9	601.txt	1	1	1	2	false	None	2025-02-25T14:36:20.499Z	2025-02-25T14:37:26.428Z
10	129.txt	2	1	1	6	false	None	2025-02-25T14:37:26.428Z	2025-02-25T14:37:41.559Z
11	1227.txt	1	1	2	2	false	None	2025-02-25T14:37:41.559Z	2025-02-25T14:38:24.390Z
12	1113.txt	2	2	2	2	false	None	2025-02-25T14:38:24.390Z	2025-02-25T14:39:55.399Z
13	1921.txt	1	1	1	6	false	Correct	2025-02-25T14:39:55.399Z	2025-02-25T14:40:06.749Z
14	91.txt	1	2	2	6	false	None	2025-02-25T14:40:11.348Z	2025-02-25T14:40:23.764Z
15	2147.txt	1	2	2	3	false	None	2025-02-25T14:40:23.764Z	2025-02-25T14:40:50.208Z
16	1805.txt	2	1	1	5	false	None	2025-02-25T14:40:50.208Z	2025-02-25T14:41:16.562Z
17	141.txt	1	2	2	5	false	None	2025-02-25T14:41:16.562Z	2025-02-25T14:41:44.858Z
18	1312.txt	2	1	1	1	false	Correct	2025-02-25T14:41:44.858Z	2025-02-25T14:42:29.404Z
19	1174.txt	2	2	2	5	false	None	2025-02-25T14:42:32.353Z	2025-02-25T14:42:59.084Z
20	572.txt	1	2	2	5	false	None	2025-02-25T14:42:59.084Z	2025-02-25T14:43:26.116Z</results>
