# Supplementary material for: Learning to detect AI texts and learning the limits
Source: PLoS One. 2025 Oct 15;20(10):e0333007. doi: 10.1371/journal.pone.0333007 (PMC12527182; doi:10.1371/journal.pone.0333007)
Supplement: S2 File — All data and scripts used in the study, some additional descriptive statistics, scalable formate figures. (ZIP) [file pone.0333007.s002.tgz › data and scripts/OSF/results/LABELS/20250225_155421_678.tsv]

<settings>{"version":"1.1","user_system":"Mozilla/5.0 (Windows NT 10.0; Win64; x64) AppleWebKit/537.36 (KHTML, like Gecko) Chrome/133.0.0.0 Safari/537.36","interface_language":"ces","content_language":"ces","stimuli_URL":"https://hypertext.cz/experimentcz/koditex_chat_gpt-4o__0.tsv","control_stimuli_URL":"https://hypertext.cz/experimentcz/control_koditex_chat_gpt-4o__0.tsv","agreement_URL":"https…
<demographics>{"gender":"female","age":"21","language":"czech","language_other":"","reading_disorder":"false","currently_studying":"true","education_level":"5_master","education_other":"","completed_education":"","completed_education_other":"","field_current":["nature"],"field_completed":[],"ai_usage":"several_weekly","ai_improve":"6","ai_risk":"4","ai_quality":"6","ai_creativity":"6","ai_underst…
<ideas>moje strategie byla, rozpoznat zda je článek napsán z pozice vypravěče, nebo jako obecný popis příběhu psán ze třetí osoby</ideas>
<results>id	pair id	Human position	Human guessed position	More readable position	Confidence	Is learner	Control question success	Timestamp of trial begin	Timestamp of trial end
1	1774.txt	1	2	1	4	true	None	2025-02-25T14:40:05.886Z	2025-02-25T14:40:44.985Z
2	2072.txt	2	2	1	5	true	None	2025-02-25T14:40:47.772Z	2025-02-25T14:41:14.647Z
3	1921.txt	2	2	2	4	true	Correct	2025-02-25T14:41:17.706Z	2025-02-25T14:42:02.225Z
4	1320.txt	1	1	2	2	true	None	2025-02-25T14:42:10.065Z	2025-02-25T14:42:39.047Z
5	1750.txt	2	2	2	4	true	None	2025-02-25T14:42:40.854Z	2025-02-25T14:43:00.143Z
6	129.txt	2	2	1	1	true	None	2025-02-25T14:43:01.651Z	2025-02-25T14:43:39.562Z
7	1622.txt	2	2	2	1	true	None	2025-02-25T14:43:41.846Z	2025-02-25T14:44:37.539Z
8	1800.txt	2	2	1	1	true	None	2025-02-25T14:44:39.408Z	2025-02-25T14:45:12.071Z
9	144.txt	2	1	1	3	true	None	2025-02-25T14:45:14.661Z	2025-02-25T14:45:35.956Z
10	101.txt	1	1	1	2	true	None	2025-02-25T14:45:38.317Z	2025-02-25T14:46:21.623Z
11	1345.txt	1	2	2	2	true	None	2025-02-25T14:46:22.902Z	2025-02-25T14:46:48.379Z
12	1706.txt	1	2	2	3	true	None	2025-02-25T14:46:50.716Z	2025-02-25T14:47:33.934Z
13	1845.txt	1	1	2	5	true	Correct	2025-02-25T14:47:37.000Z	2025-02-25T14:48:17.003Z
14	1797.txt	1	1	2	5	true	None	2025-02-25T14:48:22.149Z	2025-02-25T14:48:38.437Z
15	579.txt	2	1	2	5	true	None	2025-02-25T14:48:40.238Z	2025-02-25T14:49:35.956Z
16	1143.txt	2	2	2	5	true	None	2025-02-25T14:49:38.010Z	2025-02-25T14:50:47.945Z
17	2145.txt	2	1	1	4	true	None	2025-02-25T14:50:49.912Z	2025-02-25T14:51:02.059Z
18	1312.txt	1	2	2	5	true	Correct	2025-02-25T14:51:05.490Z	2025-02-25T14:51:30.289Z
19	2054.txt	1	1	2	5	true	None	2025-02-25T14:51:35.837Z	2025-02-25T14:52:04.765Z
20	1077.txt	2	2	1	4	true	None	2025-02-25T14:52:06.499Z	2025-02-25T14:52:44.322Z</results>
