# Supplementary material for: Learning to detect AI texts and learning the limits
Source: PLoS One. 2025 Oct 15;20(10):e0333007. doi: 10.1371/journal.pone.0333007 (PMC12527182; doi:10.1371/journal.pone.0333007)
Supplement: S2 File — All data and scripts used in the study, some additional descriptive statistics, scalable formate figures. (ZIP) [file pone.0333007.s002.tgz › data and scripts/OSF/results/LABELS/20250225_155623_653.tsv]

<settings>{"version":"1.1","user_system":"Mozilla/5.0 (Macintosh; Intel Mac OS X 10_15_7) AppleWebKit/537.36 (KHTML, like Gecko) Chrome/133.0.0.0 Safari/537.36","interface_language":"ces","content_language":"ces","stimuli_URL":"https://hypertext.cz/experimentcz/koditex_chat_gpt-4o__0.tsv","control_stimuli_URL":"https://hypertext.cz/experimentcz/control_koditex_chat_gpt-4o__0.tsv","agreement_URL":…
<demographics>{"gender":"male","age":"20","language":"czech","language_other":"","reading_disorder":"false","currently_studying":"true","education_level":"5_master","education_other":"","completed_education":"","completed_education_other":"","field_current":["human"],"field_completed":[],"ai_usage":"several_weekly","ai_improve":"5","ai_risk":"6","ai_quality":"1","ai_creativity":"7","ai_understand…
<ideas></ideas>
<results>id	pair id	Human position	Human guessed position	More readable position	Confidence	Is learner	Control question success	Timestamp of trial begin	Timestamp of trial end
1	1705.txt	1	2	2	4	false	None	2025-02-25T14:42:30.997Z	2025-02-25T14:43:19.143Z
2	1926.txt	2	1	1	3	false	None	2025-02-25T14:43:19.143Z	2025-02-25T14:44:03.936Z
3	1845.txt	2	1	1	6	false	Correct	2025-02-25T14:44:03.936Z	2025-02-25T14:44:34.979Z
4	1912.txt	1	2	2	5	false	None	2025-02-25T14:44:44.361Z	2025-02-25T14:45:20.719Z
5	594.txt	1	2	2	6	false	None	2025-02-25T14:45:20.719Z	2025-02-25T14:45:48.182Z
6	1911.txt	2	2	2	2	false	None	2025-02-25T14:45:48.182Z	2025-02-25T14:46:40.514Z
7	2055.txt	1	2	2	6	false	None	2025-02-25T14:46:40.514Z	2025-02-25T14:47:22.941Z
8	1379.txt	1	2	2	4	false	None	2025-02-25T14:47:22.941Z	2025-02-25T14:48:09.110Z
9	1224.txt	2	1	1	6	false	None	2025-02-25T14:48:09.110Z	2025-02-25T14:48:44.826Z
10	1366.txt	1	2	2	4	false	None	2025-02-25T14:48:44.826Z	2025-02-25T14:49:23.800Z
11	1643.txt	2	2	2	6	false	None	2025-02-25T14:49:23.800Z	2025-02-25T14:49:54.227Z
12	995.txt	2	2	2	5	false	None	2025-02-25T14:49:54.227Z	2025-02-25T14:51:02.918Z
13	1921.txt	2	2	2	5	false	Correct	2025-02-25T14:51:02.918Z	2025-02-25T14:51:33.844Z
14	2183.txt	2	1	1	4	false	None	2025-02-25T14:51:37.576Z	2025-02-25T14:52:03.740Z
15	1785.txt	1	1	2	4	false	None	2025-02-25T14:52:03.740Z	2025-02-25T14:52:38.537Z
16	901.txt	1	1	1	5	false	None	2025-02-25T14:52:38.537Z	2025-02-25T14:53:03.089Z
17	1728.txt	1	1	2	6	false	None	2025-02-25T14:53:03.089Z	2025-02-25T14:53:19.403Z
18	1312.txt	1	1	2	6	false	Correct	2025-02-25T14:53:19.403Z	2025-02-25T14:53:50.432Z
19	1318.txt	2	1	2	4	false	None	2025-02-25T14:53:52.991Z	2025-02-25T14:54:59.075Z
20	519.txt	2	1	1	4	false	None	2025-02-25T14:54:59.075Z	2025-02-25T14:55:38.474Z</results>
