# Supplementary material for: Learning to detect AI texts and learning the limits
Source: PLoS One. 2025 Oct 15;20(10):e0333007. doi: 10.1371/journal.pone.0333007 (PMC12527182; doi:10.1371/journal.pone.0333007)
Supplement: S2 File — All data and scripts used in the study, some additional descriptive statistics, scalable formate figures. (ZIP) [file pone.0333007.s002.tgz › data and scripts/OSF/results/LABELS/20250225_155946_988.tsv]

<settings>{"version":"1.1","user_system":"Mozilla/5.0 (Windows NT 10.0; Win64; x64) AppleWebKit/537.36 (KHTML, like Gecko) Chrome/133.0.0.0 Safari/537.36","interface_language":"ces","content_language":"ces","stimuli_URL":"https://hypertext.cz/experimentcz/koditex_chat_gpt-4o__0.tsv","control_stimuli_URL":"https://hypertext.cz/experimentcz/control_koditex_chat_gpt-4o__0.tsv","agreement_URL":"https…
<demographics>{"gender":"male","age":"20","language":"czech","language_other":"","reading_disorder":"false","currently_studying":"true","education_level":"4_bachelor","education_other":"","completed_education":"","completed_education_other":"","field_current":["philology"],"field_completed":[],"ai_usage":"several_monthly","ai_improve":"5","ai_risk":"6","ai_quality":"3","ai_creativity":"7","ai_und…
<ideas></ideas>
<results>id	pair id	Human position	Human guessed position	More readable position	Confidence	Is learner	Control question success	Timestamp of trial begin	Timestamp of trial end
1	1846.txt	1	1	2	3	false	None	2025-02-25T14:51:59.257Z	2025-02-25T14:52:33.710Z
2	1261.txt	1	1	1	6	false	None	2025-02-25T14:52:33.710Z	2025-02-25T14:53:10.766Z
3	1312.txt	1	1	2	3	false	Correct	2025-02-25T14:53:10.766Z	2025-02-25T14:53:27.047Z
4	2147.txt	1	2	2	4	false	None	2025-02-25T14:53:33.039Z	2025-02-25T14:53:50.255Z
5	1884.txt	2	2	2	5	false	None	2025-02-25T14:53:50.255Z	2025-02-25T14:54:08.863Z
6	1237.txt	2	2	2	4	false	None	2025-02-25T14:54:08.863Z	2025-02-25T14:54:30.184Z
7	844.txt	1	1	1	5	false	None	2025-02-25T14:54:30.184Z	2025-02-25T14:54:49.264Z
8	1913.txt	1	2	2	7	false	None	2025-02-25T14:54:49.264Z	2025-02-25T14:55:07.016Z
9	2206.txt	2	2	2	2	false	None	2025-02-25T14:55:07.016Z	2025-02-25T14:55:40.145Z
10	2080.txt	1	1	1	3	false	None	2025-02-25T14:55:40.145Z	2025-02-25T14:55:56.721Z
11	1693.txt	1	1	1	7	false	None	2025-02-25T14:55:56.721Z	2025-02-25T14:56:18.689Z
12	607.txt	1	2	2	5	false	None	2025-02-25T14:56:18.689Z	2025-02-25T14:56:39.122Z
13	1845.txt	1	2	1	4	false	Correct	2025-02-25T14:56:39.122Z	2025-02-25T14:56:57.002Z
14	1808.txt	2	2	2	4	false	None	2025-02-25T14:57:09.586Z	2025-02-25T14:57:25.450Z
15	841.txt	2	1	1	6	false	None	2025-02-25T14:57:25.450Z	2025-02-25T14:57:42.114Z
16	1700.txt	1	1	1	7	false	None	2025-02-25T14:57:42.114Z	2025-02-25T14:58:01.906Z
17	90.txt	1	1	2	5	false	None	2025-02-25T14:58:01.906Z	2025-02-25T14:58:16.171Z
18	1921.txt	1	1	1	4	false	Correct	2025-02-25T14:58:16.171Z	2025-02-25T14:58:29.091Z
19	814.txt	1	2	2	6	false	None	2025-02-25T14:58:39.491Z	2025-02-25T14:58:52.556Z
20	1643.txt	2	2	2	6	false	None	2025-02-25T14:58:52.556Z	2025-02-25T14:59:04.835Z</results>
