# Supplementary material for: Learning to detect AI texts and learning the limits
Source: PLoS One. 2025 Oct 15;20(10):e0333007. doi: 10.1371/journal.pone.0333007 (PMC12527182; doi:10.1371/journal.pone.0333007)
Supplement: S2 File — All data and scripts used in the study, some additional descriptive statistics, scalable formate figures. (ZIP) [file pone.0333007.s002.tgz › data and scripts/OSF/results/LABELS/20250225_160038_43.tsv]

<settings>{"version":"1.1","user_system":"Mozilla/5.0 (Android 11; Mobile; rv:135.0) Gecko/135.0 Firefox/135.0","interface_language":"ces","content_language":"ces","stimuli_URL":"https://hypertext.cz/experimentcz/koditex_chat_gpt-4o__0.tsv","control_stimuli_URL":"https://hypertext.cz/experimentcz/control_koditex_chat_gpt-4o__0.tsv","agreement_URL":"https://hypertext.cz/experimentcz/informed-conse…
<demographics>{"gender":"female","age":"19","language":"czech","language_other":"","reading_disorder":"false","currently_studying":"true","education_level":"5_master","education_other":"","completed_education":"","completed_education_other":"","field_current":["human"],"field_completed":[],"ai_usage":"never","ai_improve":"2","ai_risk":"4","ai_quality":"2","ai_creativity":"6","ai_understanding":"7…
<ideas>sázela jsem, že ai moc nemění styl</ideas>
<results>id	pair id	Human position	Human guessed position	More readable position	Confidence	Is learner	Control question success	Timestamp of trial begin	Timestamp of trial end
1	2225.txt	1	1	1	6	false	None	2025-02-25T14:43:36.650Z	2025-02-25T14:44:13.824Z
2	1706.txt	1	1	2	6	false	None	2025-02-25T14:44:13.825Z	2025-02-25T14:44:41.339Z
3	1312.txt	1	1	2	6	false	Correct	2025-02-25T14:44:41.339Z	2025-02-25T14:45:01.558Z
4	1913.txt	1	1	1	5	false	None	2025-02-25T14:45:03.304Z	2025-02-25T14:45:31.965Z
5	1142.txt	2	2	1	6	false	None	2025-02-25T14:45:31.965Z	2025-02-25T14:46:06.466Z
6	2476.txt	1	1	2	3	false	None	2025-02-25T14:46:06.466Z	2025-02-25T14:49:59.839Z
7	839.txt	2	2	1	4	false	None	2025-02-25T14:49:59.839Z	2025-02-25T14:52:09.121Z
8	1660.txt	2	1	1	1	false	None	2025-02-25T14:52:09.121Z	2025-02-25T14:52:53.733Z
9	1076.txt	2	1	1	3	false	None	2025-02-25T14:52:53.733Z	2025-02-25T14:53:29.611Z
10	1848.txt	1	1	1	6	false	None	2025-02-25T14:53:29.611Z	2025-02-25T14:54:13.529Z
11	1686.txt	2	2	2	5	false	None	2025-02-25T14:54:13.529Z	2025-02-25T14:54:41.443Z
12	1936.txt	2	2	2	6	false	None	2025-02-25T14:54:41.443Z	2025-02-25T14:55:08.110Z
13	1921.txt	2	2	1	5	false	Correct	2025-02-25T14:55:08.110Z	2025-02-25T14:55:19.942Z
14	1530.txt	1	1	1	2	false	None	2025-02-25T14:55:21.472Z	2025-02-25T14:55:50.027Z
15	1588.txt	2	2	1	6	false	None	2025-02-25T14:55:50.027Z	2025-02-25T14:56:23.106Z
16	1602.txt	2	2	2	6	false	None	2025-02-25T14:56:23.106Z	2025-02-25T14:57:28.953Z
17	1174.txt	1	1	2	6	false	None	2025-02-25T14:57:28.953Z	2025-02-25T14:58:14.802Z
18	1845.txt	1	2	2	5	false	Correct	2025-02-25T14:58:14.802Z	2025-02-25T14:58:23.956Z
19	834.txt	1	1	2	5	false	None	2025-02-25T14:58:25.871Z	2025-02-25T14:59:05.915Z
20	2147.txt	1	1	2	6	false	None	2025-02-25T14:59:05.915Z	2025-02-25T14:59:35.618Z</results>
