# Supplementary material for: Learning to detect AI texts and learning the limits
Source: PLoS One. 2025 Oct 15;20(10):e0333007. doi: 10.1371/journal.pone.0333007 (PMC12527182; doi:10.1371/journal.pone.0333007)
Supplement: S2 File — All data and scripts used in the study, some additional descriptive statistics, scalable formate figures. (ZIP) [file pone.0333007.s002.tgz › data and scripts/OSF/results/LABELS/20250225_160107_892.tsv]

<settings>{"version":"1.1","user_system":"Mozilla/5.0 (Windows NT 10.0; Win64; x64) AppleWebKit/537.36 (KHTML, like Gecko) Chrome/133.0.0.0 Safari/537.36 Edg/133.0.0.0","interface_language":"ces","content_language":"ces","stimuli_URL":"https://hypertext.cz/experimentcz/koditex_chat_gpt-4o__0.tsv","control_stimuli_URL":"https://hypertext.cz/experimentcz/control_koditex_chat_gpt-4o__0.tsv","agreeme…
<demographics>{"gender":"male","age":"23","language":"czech","language_other":"","reading_disorder":"false","currently_studying":"true","education_level":"4_bachelor","education_other":"","completed_education":"","completed_education_other":"","field_current":["human","nature"],"field_completed":[],"ai_usage":"several_monthly","ai_improve":"6","ai_risk":"6","ai_quality":"5","ai_creativity":"6","a…
<ideas>Zaměřoval jsem se na "hloubku" daného textu. Pokud to bylo jen obyčejné, formální popisování, nebo vyprávění bez citových zabarvení a hovorového jazyka, tušil jsem, že se bude jednat o text generovaný AI. Občas byly texty AI zbytečně teoretické a obsáhlé (např. ta dvojice se styky cihel), kdy mě správně intuice nasměrovala na zkratkový a výstižný text, který by napsal někdo z oboru. U příb…
<results>id	pair id	Human position	Human guessed position	More readable position	Confidence	Is learner	Control question success	Timestamp of trial begin	Timestamp of trial end
1	129.txt	2	1	1	5	true	None	2025-02-25T14:25:51.826Z	2025-02-25T14:28:03.603Z
2	1696.txt	1	1	1	6	true	None	2025-02-25T14:28:08.147Z	2025-02-25T14:28:51.494Z
3	1921.txt	1	1	2	5	true	Correct	2025-02-25T14:28:55.543Z	2025-02-25T14:30:00.214Z
4	1389.txt	2	2	2	6	true	None	2025-02-25T14:30:07.841Z	2025-02-25T14:31:31.556Z
5	845.txt	2	2	2	6	true	None	2025-02-25T14:31:33.509Z	2025-02-25T14:32:43.916Z
6	1822.txt	1	1	1	6	true	None	2025-02-25T14:32:45.498Z	2025-02-25T14:33:58.437Z
7	1620.txt	1	1	1	2	true	None	2025-02-25T14:33:59.971Z	2025-02-25T14:35:48.535Z
8	1824.txt	2	2	2	6	true	None	2025-02-25T14:35:52.461Z	2025-02-25T14:37:01.471Z
9	2143.txt	1	1	1	3	true	None	2025-02-25T14:37:03.077Z	2025-02-25T14:38:29.339Z
10	1919.txt	1	1	1	6	true	None	2025-02-25T14:38:31.421Z	2025-02-25T14:39:28.890Z
11	73.txt	2	2	1	5	true	None	2025-02-25T14:39:31.292Z	2025-02-25T14:40:39.422Z
12	70.txt	1	2	2	6	true	None	2025-02-25T14:40:42.098Z	2025-02-25T14:42:02.744Z
13	1312.txt	1	1	1	6	true	Correct	2025-02-25T14:42:07.677Z	2025-02-25T14:43:19.012Z
14	1873.txt	1	1	2	5	true	None	2025-02-25T14:43:23.714Z	2025-02-25T14:44:40.549Z
15	1107.txt	1	1	1	7	true	None	2025-02-25T14:44:42.331Z	2025-02-25T14:45:35.570Z
16	1707.txt	2	2	2	6	true	None	2025-02-25T14:45:42.044Z	2025-02-25T14:47:13.249Z
17	1939.txt	2	2	2	5	true	None	2025-02-25T14:47:15.584Z	2025-02-25T14:48:23.242Z
18	1845.txt	2	2	2	6	true	Correct	2025-02-25T14:48:24.904Z	2025-02-25T14:49:45.106Z
19	1563.txt	2	2	2	4	true	None	2025-02-25T14:49:51.808Z	2025-02-25T14:51:21.051Z
20	1856.txt	2	2	2	4	true	None	2025-02-25T14:51:24.510Z	2025-02-25T14:52:39.590Z</results>
