# Supplementary material for: Learning to detect AI texts and learning the limits
Source: PLoS One. 2025 Oct 15;20(10):e0333007. doi: 10.1371/journal.pone.0333007 (PMC12527182; doi:10.1371/journal.pone.0333007)
Supplement: S2 File — All data and scripts used in the study, some additional descriptive statistics, scalable formate figures. (ZIP) [file pone.0333007.s002.tgz › data and scripts/OSF/results/LABELS/20250225_160448_838.tsv]

<settings>{"version":"1.1","user_system":"Mozilla/5.0 (Windows NT 10.0; Win64; x64) AppleWebKit/537.36 (KHTML, like Gecko) Chrome/133.0.0.0 Safari/537.36 Edg/133.0.0.0","interface_language":"ces","content_language":"ces","stimuli_URL":"https://hypertext.cz/experimentcz/koditex_chat_gpt-4o__0.tsv","control_stimuli_URL":"https://hypertext.cz/experimentcz/control_koditex_chat_gpt-4o__0.tsv","agreeme…
<demographics>{"gender":"female","age":"29","language":"czech","language_other":"","reading_disorder":"false","currently_studying":"true","education_level":"4_bachelor","education_other":"","completed_education":"","completed_education_other":"","field_current":["human"],"field_completed":[],"ai_usage":"daily","ai_improve":"7","ai_risk":"5","ai_quality":"6","ai_creativity":"2","ai_understanding":…
<ideas>email: kackahendrychova.gu@gmail.com
Snažila jsem se vždy spojit texty s tím, co ChatGPT generuje, když s ním pracuji sama a od toho se odvíjela moje volba.</ideas>
<results>id	pair id	Human position	Human guessed position	More readable position	Confidence	Is learner	Control question success	Timestamp of trial begin	Timestamp of trial end
1	11.txt	2	2	2	6	false	None	2025-02-25T14:44:52.170Z	2025-02-25T14:45:35.737Z
2	1922.txt	1	2	2	6	false	None	2025-02-25T14:45:35.737Z	2025-02-25T14:46:08.156Z
3	1312.txt	1	1	1	6	false	Correct	2025-02-25T14:46:08.156Z	2025-02-25T14:46:32.196Z
4	1250.txt	2	2	2	1	false	None	2025-02-25T14:46:49.328Z	2025-02-25T14:47:46.096Z
5	1320.txt	1	1	2	4	false	None	2025-02-25T14:47:46.096Z	2025-02-25T14:49:03.480Z
6	837.txt	1	1	2	6	false	None	2025-02-25T14:49:03.480Z	2025-02-25T14:50:12.084Z
7	2163.txt	1	2	2	7	false	None	2025-02-25T14:50:12.084Z	2025-02-25T14:51:14.400Z
8	1847.txt	1	1	2	6	false	None	2025-02-25T14:51:14.400Z	2025-02-25T14:51:46.432Z
9	1517.txt	2	2	2	6	false	None	2025-02-25T14:51:46.432Z	2025-02-25T14:52:16.981Z
10	1982.txt	1	1	2	1	false	None	2025-02-25T14:52:16.981Z	2025-02-25T14:53:40.944Z
11	1969.txt	2	1	1	7	false	None	2025-02-25T14:53:40.947Z	2025-02-25T14:54:24.548Z
12	2.txt	1	2	2	6	false	None	2025-02-25T14:54:24.548Z	2025-02-25T14:55:30.200Z
13	1845.txt	1	1	2	4	false	Correct	2025-02-25T14:55:30.200Z	2025-02-25T14:56:29.064Z
14	1649.txt	2	1	1	5	false	None	2025-02-25T14:56:39.192Z	2025-02-25T14:57:22.568Z
15	1762.txt	2	1	1	4	false	None	2025-02-25T14:57:22.568Z	2025-02-25T14:58:02.624Z
16	1264.txt	1	1	2	6	false	None	2025-02-25T14:58:02.624Z	2025-02-25T14:58:31.360Z
17	144.txt	2	2	1	6	false	None	2025-02-25T14:58:31.360Z	2025-02-25T14:59:28.788Z
18	1921.txt	1	2	2	5	false	Correct	2025-02-25T14:59:28.788Z	2025-02-25T15:00:49.167Z
19	1945.txt	2	2	1	6	false	None	2025-02-25T15:00:52.243Z	2025-02-25T15:01:36.100Z
20	1934.txt	1	1	2	6	false	None	2025-02-25T15:01:36.100Z	2025-02-25T15:02:17.136Z</results>
