# Supplementary material for: Learning to detect AI texts and learning the limits
Source: PLoS One. 2025 Oct 15;20(10):e0333007. doi: 10.1371/journal.pone.0333007 (PMC12527182; doi:10.1371/journal.pone.0333007)
Supplement: S2 File — All data and scripts used in the study, some additional descriptive statistics, scalable formate figures. (ZIP) [file pone.0333007.s002.tgz › data and scripts/OSF/results/LABELS/20250225_160925_43.tsv]

<settings>{"version":"1.1","user_system":"Mozilla/5.0 (Windows NT 10.0; Win64; x64) AppleWebKit/537.36 (KHTML, like Gecko) Chrome/133.0.0.0 Safari/537.36","interface_language":"ces","content_language":"ces","stimuli_URL":"https://hypertext.cz/experimentcz/koditex_chat_gpt-4o__0.tsv","control_stimuli_URL":"https://hypertext.cz/experimentcz/control_koditex_chat_gpt-4o__0.tsv","agreement_URL":"https…
<demographics>{"gender":"female","age":"23","language":"czech","language_other":"","reading_disorder":"false","currently_studying":"true","education_level":"5_master","education_other":"","completed_education":"","completed_education_other":"","field_current":["philology","human"],"field_completed":[],"ai_usage":"weekly","ai_improve":"5","ai_risk":"4","ai_quality":"3","ai_creativity":"5","ai_unde…
<ideas>Dle mého mínění jsou texty napsané AI stylisticky dokonalé, ale velmi upjaté, používají omezený okruh spojení, bez nějakého osobního vkladu, prostě jen pro splěnní účelu. Víceméně se mi to téměř u všech textů opravdu potvrdilo. </ideas>
<results>id	pair id	Human position	Human guessed position	More readable position	Confidence	Is learner	Control question success	Timestamp of trial begin	Timestamp of trial end
1	2078.txt	1	1	2	4	true	None	2025-02-25T14:42:48.677Z	2025-02-25T14:44:10.495Z
2	1854.txt	1	1	1	5	true	None	2025-02-25T14:44:18.583Z	2025-02-25T14:45:14.951Z
3	1921.txt	2	2	2	7	true	Correct	2025-02-25T14:45:18.447Z	2025-02-25T14:46:35.647Z
4	2000.txt	1	1	1	5	true	None	2025-02-25T14:46:42.687Z	2025-02-25T14:47:33.639Z
5	1107.txt	2	2	1	2	true	None	2025-02-25T14:47:35.704Z	2025-02-25T14:48:20.951Z
6	1984.txt	2	2	2	7	true	None	2025-02-25T14:48:22.799Z	2025-02-25T14:49:12.488Z
7	1778.txt	1	1	1	7	true	None	2025-02-25T14:49:13.944Z	2025-02-25T14:50:12.527Z
8	1310.txt	1	1	2	1	true	None	2025-02-25T14:50:14.807Z	2025-02-25T14:51:29.608Z
9	647.txt	1	2	1	1	true	None	2025-02-25T14:51:33.623Z	2025-02-25T14:52:18.343Z
10	615.txt	2	1	1	2	true	None	2025-02-25T14:52:23.336Z	2025-02-25T14:53:37.583Z
11	2326.txt	2	2	1	5	true	None	2025-02-25T14:53:41.280Z	2025-02-25T14:54:13.575Z
12	1992.txt	1	1	1	2	true	None	2025-02-25T14:54:14.840Z	2025-02-25T14:55:58.791Z
13	1845.txt	1	1	1	5	true	Correct	2025-02-25T14:56:00.575Z	2025-02-25T14:56:48.824Z
14	1839.txt	1	1	1	5	true	None	2025-02-25T14:56:56.479Z	2025-02-25T14:58:05.767Z
15	1987.txt	2	2	1	3	true	None	2025-02-25T14:58:06.991Z	2025-02-25T14:59:29.919Z
16	631.txt	2	2	1	4	true	None	2025-02-25T14:59:31.504Z	2025-02-25T15:00:53.455Z
17	1445.txt	1	1	1	4	true	None	2025-02-25T15:00:56.711Z	2025-02-25T15:01:49.335Z
18	1312.txt	1	1	1	2	true	Correct	2025-02-25T15:01:50.736Z	2025-02-25T15:05:18.384Z
19	843.txt	1	1	1	3	true	None	2025-02-25T15:05:23.144Z	2025-02-25T15:05:59.320Z
20	1705.txt	2	2	1	1	true	None	2025-02-25T15:06:00.304Z	2025-02-25T15:06:46.040Z</results>
