# Supplementary material for: Learning to detect AI texts and learning the limits
Source: PLoS One. 2025 Oct 15;20(10):e0333007. doi: 10.1371/journal.pone.0333007 (PMC12527182; doi:10.1371/journal.pone.0333007)
Supplement: S2 File — All data and scripts used in the study, some additional descriptive statistics, scalable formate figures. (ZIP) [file pone.0333007.s002.tgz › data and scripts/OSF/results/LABELS/20250225_160937_98.tsv]

<settings>{"version":"1.1","user_system":"Mozilla/5.0 (Windows NT 10.0; Win64; x64; rv:135.0) Gecko/20100101 Firefox/135.0","interface_language":"ces","content_language":"ces","stimuli_URL":"https://hypertext.cz/experimentcz/koditex_chat_gpt-4o__0.tsv","control_stimuli_URL":"https://hypertext.cz/experimentcz/control_koditex_chat_gpt-4o__0.tsv","agreement_URL":"https://hypertext.cz/experimentcz/in…
<demographics>{"gender":"male","age":"20","language":"czech","language_other":"","reading_disorder":"false","currently_studying":"true","education_level":"5_master","education_other":"","completed_education":"","completed_education_other":"","field_current":["human"],"field_completed":[],"ai_usage":"weekly","ai_improve":"6","ai_risk":"7","ai_quality":"6","ai_creativity":"2","ai_understanding":"6"…
<ideas>Hledal jsem slova která nedavají smysl ( v jednom příkladu bylo : Na tomto jsem pracoval osm. Asi tam AI zapoměla napsat let) Nebo věty které bych za sebe nedal. Dál jsem se zaměřil na jednodušší věty protože až na ty úřední texty lidé radši mluví krátce a srozumitelně než v sáhodlouhých větách. To právě AI často dělá (gemini a chat GPT)</ideas>
<results>id	pair id	Human position	Human guessed position	More readable position	Confidence	Is learner	Control question success	Timestamp of trial begin	Timestamp of trial end
1	2060.txt	2	1	1	5	false	None	2025-02-25T14:54:01.883Z	2025-02-25T14:54:53.873Z
2	1702.txt	1	2	2	7	false	None	2025-02-25T14:54:53.873Z	2025-02-25T14:55:35.194Z
3	1845.txt	2	1	1	7	false	Incorrect	2025-02-25T14:55:35.194Z	2025-02-25T14:56:13.625Z
4	1901.txt	2	2	1	2	false	None	2025-02-25T14:56:33.412Z	2025-02-25T14:57:18.784Z
5	1877.txt	2	2	2	3	false	None	2025-02-25T14:57:18.784Z	2025-02-25T14:57:54.363Z
6	1736.txt	1	1	1	2	false	None	2025-02-25T14:57:54.363Z	2025-02-25T14:58:33.124Z
7	730.txt	1	2	2	4	false	None	2025-02-25T14:58:33.124Z	2025-02-25T14:59:04.410Z
8	1150.txt	2	2	1	6	false	None	2025-02-25T14:59:04.410Z	2025-02-25T14:59:45.743Z
9	1075.txt	2	1	1	7	false	None	2025-02-25T14:59:45.743Z	2025-02-25T15:00:14.418Z
10	1886.txt	2	1	1	5	false	None	2025-02-25T15:00:14.418Z	2025-02-25T15:00:49.080Z
11	626.txt	1	1	1	7	false	None	2025-02-25T15:00:49.080Z	2025-02-25T15:01:16.880Z
12	579.txt	1	2	2	5	false	None	2025-02-25T15:01:16.880Z	2025-02-25T15:01:35.510Z
13	1921.txt	2	1	1	1	false	Correct	2025-02-25T15:01:35.510Z	2025-02-25T15:02:14.105Z
14	519.txt	2	1	1	1	false	None	2025-02-25T15:02:18.844Z	2025-02-25T15:02:44.346Z
15	24.txt	2	2	2	2	false	None	2025-02-25T15:02:44.346Z	2025-02-25T15:03:31.411Z
16	937.txt	2	1	2	1	false	None	2025-02-25T15:03:31.411Z	2025-02-25T15:03:57.838Z
17	129.txt	2	2	2	2	false	None	2025-02-25T15:03:57.838Z	2025-02-25T15:04:56.840Z
18	1312.txt	1	1	1	5	false	Correct	2025-02-25T15:04:56.840Z	2025-02-25T15:05:53.919Z
19	1583.txt	2	1	1	2	false	None	2025-02-25T15:05:58.823Z	2025-02-25T15:06:28.025Z
20	1250.txt	2	1	2	2	false	None	2025-02-25T15:06:28.025Z	2025-02-25T15:06:53.558Z</results>
