# Supplementary material for: Learning to detect AI texts and learning the limits
Source: PLoS One. 2025 Oct 15;20(10):e0333007. doi: 10.1371/journal.pone.0333007 (PMC12527182; doi:10.1371/journal.pone.0333007)
Supplement: S2 File — All data and scripts used in the study, some additional descriptive statistics, scalable formate figures. (ZIP) [file pone.0333007.s002.tgz › data and scripts/OSF/results/LABELS/20250225_161028_34.tsv]

<settings>{"version":"1.1","user_system":"Mozilla/5.0 (Windows NT 10.0; Win64; x64) AppleWebKit/537.36 (KHTML, like Gecko) Chrome/133.0.0.0 Safari/537.36 Edg/133.0.0.0","interface_language":"ces","content_language":"ces","stimuli_URL":"https://hypertext.cz/experimentcz/koditex_chat_gpt-4o__0.tsv","control_stimuli_URL":"https://hypertext.cz/experimentcz/control_koditex_chat_gpt-4o__0.tsv","agreeme…
<demographics>{"gender":"female","age":"21","language":"czech","language_other":"","reading_disorder":"false","currently_studying":"true","education_level":"4_bachelor","education_other":"","completed_education":"","completed_education_other":"","field_current":["human"],"field_completed":[],"ai_usage":"several_monthly","ai_improve":"5","ai_risk":"5","ai_quality":"1","ai_creativity":"7","ai_under…
<ideas>Vím, že nic nevím. Kolikrát mě to opravdu zmátlo.</ideas>
<results>id	pair id	Human position	Human guessed position	More readable position	Confidence	Is learner	Control question success	Timestamp of trial begin	Timestamp of trial end
1	228.txt	1	2	2	6	true	None	2025-02-25T14:46:29.643Z	2025-02-25T14:47:51.078Z
2	1565.txt	1	1	1	5	true	None	2025-02-25T14:48:05.990Z	2025-02-25T14:49:16.743Z
3	1845.txt	1	2	1	3	true	Correct	2025-02-25T14:49:19.819Z	2025-02-25T14:50:46.333Z
4	844.txt	2	2	2	6	true	None	2025-02-25T14:51:02.036Z	2025-02-25T14:52:07.339Z
5	1469.txt	2	1	1	5	true	None	2025-02-25T14:52:09.032Z	2025-02-25T14:53:42.904Z
6	369.txt	2	1	1	7	true	None	2025-02-25T14:53:46.506Z	2025-02-25T14:54:33.236Z
7	843.txt	2	1	1	3	true	None	2025-02-25T14:54:49.702Z	2025-02-25T14:56:02.499Z
8	1932.txt	2	2	2	5	true	None	2025-02-25T14:56:05.974Z	2025-02-25T14:56:56.878Z
9	1752.txt	1	1	1	2	true	None	2025-02-25T14:56:59.498Z	2025-02-25T14:58:33.939Z
10	1602.txt	1	2	2	3	true	None	2025-02-25T14:58:37.603Z	2025-02-25T15:01:11.080Z
11	94.txt	2	2	2	5	true	None	2025-02-25T15:01:14.813Z	2025-02-25T15:02:14.664Z
12	1115.txt	2	2	2	3	true	None	2025-02-25T15:02:16.617Z	2025-02-25T15:03:22.776Z
13	1312.txt	1	2	2	2	true	Correct	2025-02-25T15:03:24.688Z	2025-02-25T15:04:35.388Z
14	1203.txt	1	2	2	5	true	None	2025-02-25T15:04:44.300Z	2025-02-25T15:05:26.260Z
15	2028.txt	1	2	2	2	true	None	2025-02-25T15:05:29.517Z	2025-02-25T15:06:14.954Z
16	2270.txt	2	1	1	2	true	None	2025-02-25T15:06:21.184Z	2025-02-25T15:06:53.468Z
17	2136.txt	2	2	2	3	true	None	2025-02-25T15:06:55.038Z	2025-02-25T15:07:12.120Z
18	1921.txt	2	1	1	2	true	Correct	2025-02-25T15:07:13.810Z	2025-02-25T15:07:29.184Z
19	1686.txt	2	2	2	2	true	None	2025-02-25T15:07:36.461Z	2025-02-25T15:08:04.695Z
20	1772.txt	2	1	1	2	true	None	2025-02-25T15:08:06.350Z	2025-02-25T15:09:07.385Z</results>
