# Supplementary material for: Learning to detect AI texts and learning the limits
Source: PLoS One. 2025 Oct 15;20(10):e0333007. doi: 10.1371/journal.pone.0333007 (PMC12527182; doi:10.1371/journal.pone.0333007)
Supplement: S2 File — All data and scripts used in the study, some additional descriptive statistics, scalable formate figures. (ZIP) [file pone.0333007.s002.tgz › data and scripts/OSF/results/LABELS/20250225_161046_360.tsv]

<settings>{"version":"1.1","user_system":"Mozilla/5.0 (iPhone; CPU iPhone OS 18_3_1 like Mac OS X) AppleWebKit/605.1.15 (KHTML, like Gecko) Version/18.3 Mobile/15E148 Safari/604.1","interface_language":"ces","content_language":"ces","stimuli_URL":"https://hypertext.cz/experimentcz/koditex_chat_gpt-4o__0.tsv","control_stimuli_URL":"https://hypertext.cz/experimentcz/control_koditex_chat_gpt-4o__0.t…
<demographics>{"gender":"male","age":"21","language":"czech","language_other":"","reading_disorder":"true","currently_studying":"true","education_level":"4_bachelor","education_other":"","completed_education":"","completed_education_other":"","field_current":["other"],"field_completed":[],"ai_usage":"several_weekly","ai_improve":"6","ai_risk":"2","ai_quality":"6","ai_creativity":"4","ai_understan…
<ideas>Moje strategie byla taková, že když se mi to četlo lépe tak doufám, že to napsal člověk </ideas>
<results>id	pair id	Human position	Human guessed position	More readable position	Confidence	Is learner	Control question success	Timestamp of trial begin	Timestamp of trial end
1	1990.txt	2	1	1	4	false	None	2025-02-25T14:38:15.462Z	2025-02-25T14:39:03.667Z
2	1992.txt	1	1	2	4	false	None	2025-02-25T14:39:03.667Z	2025-02-25T14:40:09.706Z
3	1845.txt	2	1	1	6	false	Incorrect	2025-02-25T14:40:09.706Z	2025-02-25T14:40:44.130Z
4	2054.txt	1	1	1	7	false	None	2025-02-25T14:40:55.081Z	2025-02-25T14:42:13.159Z
5	1734.txt	1	1	1	6	false	None	2025-02-25T14:42:13.160Z	2025-02-25T14:43:16.028Z
6	1926.txt	2	1	2	6	false	None	2025-02-25T14:43:16.028Z	2025-02-25T14:44:44.330Z
7	844.txt	2	2	2	6	false	None	2025-02-25T14:44:44.330Z	2025-02-25T14:46:29.095Z
8	1595.txt	2	2	1	6	false	None	2025-02-25T14:46:29.096Z	2025-02-25T14:48:17.736Z
9	14.txt	1	1	2	5	false	None	2025-02-25T14:48:17.736Z	2025-02-25T14:49:44.544Z
10	1240.txt	2	1	1	6	false	None	2025-02-25T14:49:44.544Z	2025-02-25T14:51:33.182Z
11	987.txt	1	1	1	2	false	None	2025-02-25T14:51:33.182Z	2025-02-25T14:53:16.689Z
12	2147.txt	1	1	2	5	false	None	2025-02-25T14:53:16.689Z	2025-02-25T14:54:36.393Z
13	1312.txt	2	1	1	5	false	Correct	2025-02-25T14:54:36.393Z	2025-02-25T14:56:14.134Z
14	998.txt	1	1	1	5	false	None	2025-02-25T14:56:19.451Z	2025-02-25T14:57:31.849Z
15	705.txt	1	2	2	7	false	None	2025-02-25T14:57:31.849Z	2025-02-25T14:58:54.667Z
16	1643.txt	2	2	1	3	false	None	2025-02-25T14:58:54.667Z	2025-02-25T15:00:45.440Z
17	1445.txt	1	1	1	5	false	None	2025-02-25T15:00:45.440Z	2025-02-25T15:03:44.100Z
18	1921.txt	1	2	2	7	false	Correct	2025-02-25T15:03:44.100Z	2025-02-25T15:05:44.904Z
19	607.txt	1	2	2	5	false	None	2025-02-25T15:05:49.754Z	2025-02-25T15:07:37.668Z
20	1179.txt	1	1	2	4	false	None	2025-02-25T15:07:37.668Z	2025-02-25T15:08:37.325Z</results>
