# Supplementary material for: Learning to detect AI texts and learning the limits
Source: PLoS One. 2025 Oct 15;20(10):e0333007. doi: 10.1371/journal.pone.0333007 (PMC12527182; doi:10.1371/journal.pone.0333007)
Supplement: S2 File — All data and scripts used in the study, some additional descriptive statistics, scalable formate figures. (ZIP) [file pone.0333007.s002.tgz › data and scripts/OSF/results/LABELS/20250225_162523_48.tsv]

<settings>{"version":"1.1","user_system":"Mozilla/5.0 (Macintosh; Intel Mac OS X 10_15_7) AppleWebKit/605.1.15 (KHTML, like Gecko) Version/17.4 Safari/605.1.15","interface_language":"ces","content_language":"ces","stimuli_URL":"https://hypertext.cz/experimentcz/koditex_chat_gpt-4o__0.tsv","control_stimuli_URL":"https://hypertext.cz/experimentcz/control_koditex_chat_gpt-4o__0.tsv","agreement_URL":…
<demographics>{"gender":"female","age":"23","language":"czech","language_other":"","reading_disorder":"false","currently_studying":"true","education_level":"5_master","education_other":"","completed_education":"","completed_education_other":"","field_current":["human"],"field_completed":[],"ai_usage":"daily","ai_improve":"3","ai_risk":"5","ai_quality":"4","ai_creativity":"6","ai_understanding":"7…
<ideas>Dávala jsem si pozor na zkratky a různé formulace, které na AI nesedí (například psaní krátkých citově zabarvených vět) </ideas>
<results>id	pair id	Human position	Human guessed position	More readable position	Confidence	Is learner	Control question success	Timestamp of trial begin	Timestamp of trial end
1	1257.txt	1	1	2	7	false	None	2025-02-25T14:42:42.749Z	2025-02-25T14:45:28.716Z
2	1120.txt	1	1	2	4	false	None	2025-02-25T14:45:28.716Z	2025-02-25T14:46:39.406Z
3	1845.txt	2	2	2	6	false	Correct	2025-02-25T14:46:39.406Z	2025-02-25T14:47:47.313Z
4	1135.txt	1	1	1	6	false	None	2025-02-25T14:48:06.800Z	2025-02-25T14:49:15.083Z
5	1856.txt	2	2	1	6	false	None	2025-02-25T14:49:15.083Z	2025-02-25T14:50:16.208Z
6	2013.txt	1	1	2	4	false	None	2025-02-25T14:50:16.208Z	2025-02-25T14:51:25.916Z
7	1543.txt	1	1	1	7	false	None	2025-02-25T14:51:25.916Z	2025-02-25T14:52:39.675Z
8	1373.txt	2	1	1	4	false	None	2025-02-25T14:52:39.675Z	2025-02-25T14:59:18.478Z
9	642.txt	2	2	2	5	false	None	2025-02-25T14:59:18.478Z	2025-02-25T15:00:37.106Z
10	1752.txt	2	2	1	6	false	None	2025-02-25T15:00:37.106Z	2025-02-25T15:01:47.863Z
11	1335.txt	1	1	1	6	false	None	2025-02-25T15:01:47.863Z	2025-02-25T15:03:05.254Z
12	1757.txt	1	2	2	5	false	None	2025-02-25T15:03:05.254Z	2025-02-25T15:04:19.278Z
13	1312.txt	1	1	2	7	false	Correct	2025-02-25T15:04:19.278Z	2025-02-25T15:12:37.600Z
14	1787.txt	1	1	2	4	false	None	2025-02-25T15:12:46.252Z	2025-02-25T15:14:05.644Z
15	283.txt	1	1	1	6	false	None	2025-02-25T15:14:05.644Z	2025-02-25T15:15:24.533Z
16	1872.txt	2	1	1	4	false	None	2025-02-25T15:15:24.533Z	2025-02-25T15:16:39.793Z
17	1661.txt	2	2	1	5	false	None	2025-02-25T15:16:39.793Z	2025-02-25T15:17:52.216Z
18	1921.txt	1	1	1	6	false	Correct	2025-02-25T15:17:52.216Z	2025-02-25T15:19:05.906Z
19	1737.txt	1	1	2	3	false	None	2025-02-25T15:19:10.174Z	2025-02-25T15:20:35.195Z
20	1353.txt	1	1	2	2	false	None	2025-02-25T15:20:35.195Z	2025-02-25T15:23:49.282Z</results>
