# Supplementary material for: Learning to detect AI texts and learning the limits
Source: PLoS One. 2025 Oct 15;20(10):e0333007. doi: 10.1371/journal.pone.0333007 (PMC12527182; doi:10.1371/journal.pone.0333007)
Supplement: S2 File — All data and scripts used in the study, some additional descriptive statistics, scalable formate figures. (ZIP) [file pone.0333007.s002.tgz › data and scripts/OSF/results/LABELS/20250225_162538_894.tsv]

<settings>{"version":"1.1","user_system":"Mozilla/5.0 (Macintosh; Intel Mac OS X 10_15_7) AppleWebKit/605.1.15 (KHTML, like Gecko) Version/18.0.1 Safari/605.1.15","interface_language":"ces","content_language":"ces","stimuli_URL":"https://hypertext.cz/experimentcz/koditex_chat_gpt-4o__0.tsv","control_stimuli_URL":"https://hypertext.cz/experimentcz/control_koditex_chat_gpt-4o__0.tsv","agreement_URL…
<demographics>{"gender":"female","age":"20","language":"czech","language_other":"","reading_disorder":"false","currently_studying":"true","education_level":"4_bachelor","education_other":"","completed_education":"","completed_education_other":"","field_current":["human"],"field_completed":[],"ai_usage":"weekly","ai_improve":"6","ai_risk":"4","ai_quality":"4","ai_creativity":"4","ai_understanding"…
<ideas></ideas>
<results>id	pair id	Human position	Human guessed position	More readable position	Confidence	Is learner	Control question success	Timestamp of trial begin	Timestamp of trial end
1	2015.txt	1	2	2	5	false	None	2025-02-25T15:06:51.678Z	2025-02-25T15:07:23.108Z
2	2041.txt	1	2	2	4	false	None	2025-02-25T15:07:23.108Z	2025-02-25T15:07:52.835Z
3	1845.txt	1	1	2	5	false	Incorrect	2025-02-25T15:07:52.835Z	2025-02-25T15:08:27.067Z
4	838.txt	1	2	2	5	false	None	2025-02-25T15:08:39.034Z	2025-02-25T15:09:32.880Z
5	1930.txt	2	1	1	5	false	None	2025-02-25T15:09:32.880Z	2025-02-25T15:10:33.210Z
6	1386.txt	2	1	2	2	false	None	2025-02-25T15:10:33.210Z	2025-02-25T15:11:32.856Z
7	1149.txt	2	1	1	3	false	None	2025-02-25T15:11:32.856Z	2025-02-25T15:12:03.920Z
8	1984.txt	2	1	1	3	false	None	2025-02-25T15:12:03.920Z	2025-02-25T15:13:00.834Z
9	2163.txt	1	2	2	4	false	None	2025-02-25T15:13:00.834Z	2025-02-25T15:14:15.363Z
10	1360.txt	2	2	2	3	false	None	2025-02-25T15:14:15.363Z	2025-02-25T15:15:23.692Z
11	628.txt	1	1	1	4	false	None	2025-02-25T15:15:23.692Z	2025-02-25T15:15:47.291Z
12	1619.txt	1	1	1	3	false	None	2025-02-25T15:15:47.291Z	2025-02-25T15:16:33.721Z
13	1312.txt	1	1	1	4	false	Correct	2025-02-25T15:16:33.721Z	2025-02-25T15:18:47.614Z
14	1240.txt	2	1	1	5	false	None	2025-02-25T15:18:56.447Z	2025-02-25T15:19:23.095Z
15	1703.txt	1	2	2	4	false	None	2025-02-25T15:19:23.095Z	2025-02-25T15:21:28.221Z
16	1243.txt	2	1	1	4	false	None	2025-02-25T15:21:28.221Z	2025-02-25T15:22:27.668Z
17	1946.txt	1	1	2	2	false	None	2025-02-25T15:22:27.668Z	2025-02-25T15:23:10.782Z
18	1921.txt	2	1	1	2	false	Correct	2025-02-25T15:23:10.782Z	2025-02-25T15:23:30.531Z
19	1952.txt	2	1	1	4	false	None	2025-02-25T15:23:33.181Z	2025-02-25T15:24:02.546Z
20	2003.txt	2	1	2	2	false	None	2025-02-25T15:24:02.546Z	2025-02-25T15:24:52.776Z</results>
