# Supplementary material for: Learning to detect AI texts and learning the limits
Source: PLoS One. 2025 Oct 15;20(10):e0333007. doi: 10.1371/journal.pone.0333007 (PMC12527182; doi:10.1371/journal.pone.0333007)
Supplement: S2 File — All data and scripts used in the study, some additional descriptive statistics, scalable formate figures. (ZIP) [file pone.0333007.s002.tgz › data and scripts/OSF/results/LABELS/20250225_163043_905.tsv]

<settings>{"version":"1.1","user_system":"Mozilla/5.0 (Windows NT 10.0; Win64; x64) AppleWebKit/537.36 (KHTML, like Gecko) Chrome/133.0.0.0 Safari/537.36","interface_language":"ces","content_language":"ces","stimuli_URL":"https://hypertext.cz/experimentcz/koditex_chat_gpt-4o__0.tsv","control_stimuli_URL":"https://hypertext.cz/experimentcz/control_koditex_chat_gpt-4o__0.tsv","agreement_URL":"https…
<demographics>{"gender":"female","age":"20","language":"czech","language_other":"","reading_disorder":"dont_know","currently_studying":"true","education_level":"4_bachelor","education_other":"","completed_education":"","completed_education_other":"","field_current":["nature"],"field_completed":[],"ai_usage":"never","ai_improve":"6","ai_risk":"4","ai_quality":"3","ai_creativity":"4","ai_understand…
<ideas>Strategií bylo zaměřit se na slovní zásobu, větnou stavbu a formát textu. Obsah hrál spíše sekundární roli.</ideas>
<results>id	pair id	Human position	Human guessed position	More readable position	Confidence	Is learner	Control question success	Timestamp of trial begin	Timestamp of trial end
1	1592.txt	2	1	2	6	false	None	2025-02-25T15:05:06.278Z	2025-02-25T15:06:44.937Z
2	1987.txt	2	2	1	5	false	None	2025-02-25T15:06:44.937Z	2025-02-25T15:08:28.112Z
3	1845.txt	2	1	1	3	false	Correct	2025-02-25T15:08:28.113Z	2025-02-25T15:09:29.473Z
4	705.txt	1	1	2	3	false	None	2025-02-25T15:09:34.912Z	2025-02-25T15:11:01.992Z
5	2068.txt	1	1	2	4	false	None	2025-02-25T15:11:01.992Z	2025-02-25T15:12:16.131Z
6	2031.txt	2	1	1	2	false	None	2025-02-25T15:12:16.131Z	2025-02-25T15:13:15.390Z
7	94.txt	1	1	2	5	false	None	2025-02-25T15:13:15.390Z	2025-02-25T15:14:12.982Z
8	837.txt	2	2	1	5	false	None	2025-02-25T15:14:12.982Z	2025-02-25T15:15:25.258Z
9	1143.txt	1	1	2	5	false	None	2025-02-25T15:15:25.258Z	2025-02-25T15:16:24.293Z
10	1699.txt	1	1	2	3	false	None	2025-02-25T15:16:24.293Z	2025-02-25T15:17:31.575Z
11	840.txt	1	1	1	5	false	None	2025-02-25T15:17:31.575Z	2025-02-25T15:18:36.059Z
12	1900.txt	1	1	1	4	false	None	2025-02-25T15:18:36.059Z	2025-02-25T15:19:42.242Z
13	1312.txt	1	1	2	3	false	Correct	2025-02-25T15:19:42.242Z	2025-02-25T15:20:43.061Z
14	75.txt	2	2	1	2	false	None	2025-02-25T15:20:47.763Z	2025-02-25T15:21:48.295Z
15	1827.txt	2	2	1	2	false	None	2025-02-25T15:21:48.295Z	2025-02-25T15:22:53.941Z
16	1157.txt	2	2	1	4	false	None	2025-02-25T15:22:53.941Z	2025-02-25T15:24:05.106Z
17	1824.txt	1	1	1	6	false	None	2025-02-25T15:24:05.106Z	2025-02-25T15:25:06.242Z
18	1921.txt	2	1	1	5	false	Correct	2025-02-25T15:25:06.242Z	2025-02-25T15:26:11.784Z
19	2445.txt	2	2	1	3	false	None	2025-02-25T15:26:14.544Z	2025-02-25T15:27:26.356Z
20	1384.txt	2	2	1	6	false	None	2025-02-25T15:27:26.356Z	2025-02-25T15:28:35.492Z</results>
