# Supplementary material for: Learning to detect AI texts and learning the limits
Source: PLoS One. 2025 Oct 15;20(10):e0333007. doi: 10.1371/journal.pone.0333007 (PMC12527182; doi:10.1371/journal.pone.0333007)
Supplement: S2 File — All data and scripts used in the study, some additional descriptive statistics, scalable formate figures. (ZIP) [file pone.0333007.s002.tgz › data and scripts/OSF/results/LABELS/20250225_164315_443.tsv]

<settings>{"version":"1.1","user_system":"Mozilla/5.0 (Windows NT 10.0; Win64; x64) AppleWebKit/537.36 (KHTML, like Gecko) Chrome/133.0.0.0 Safari/537.36","interface_language":"ces","content_language":"ces","stimuli_URL":"https://hypertext.cz/experimentcz/koditex_chat_gpt-4o__0.tsv","control_stimuli_URL":"https://hypertext.cz/experimentcz/control_koditex_chat_gpt-4o__0.tsv","agreement_URL":"https…
<demographics>{"gender":"male","age":"26","language":"czech","language_other":"","reading_disorder":"false","currently_studying":"true","education_level":"5_master","education_other":"","completed_education":"","completed_education_other":"","field_current":["human"],"field_completed":[],"ai_usage":"several_weekly","ai_improve":"6","ai_risk":"4","ai_quality":"6","ai_creativity":"2","ai_understand…
<ideas>Kvalita strojově generovaných textů dosáhla značné úrovně a u některých úloh mi přišlo prakticky nemožné poznat lidskou a strojovou práci. Hlavní strategií bylo hledat slova, které se často nevyskytují v psaných textech a lze rozumně předpokládat, že by se v člověkem psaném textu nevyskytla. Zároveň je nutno říct, že u některých odpovědí je to spíše intuice a pocit, který se člověk při roz…
<results>id	pair id	Human position	Human guessed position	More readable position	Confidence	Is learner	Control question success	Timestamp of trial begin	Timestamp of trial end
1	98.txt	1	1	2	4	false	None	2025-02-25T15:08:26.792Z	2025-02-25T15:09:27.894Z
2	1240.txt	2	2	1	5	false	None	2025-02-25T15:09:27.894Z	2025-02-25T15:10:26.978Z
3	1845.txt	2	2	1	5	false	Correct	2025-02-25T15:10:26.978Z	2025-02-25T15:11:14.008Z
4	1147.txt	1	2	2	6	false	None	2025-02-25T15:11:21.052Z	2025-02-25T15:12:08.255Z
5	1015.txt	2	2	1	5	false	None	2025-02-25T15:12:08.255Z	2025-02-25T15:12:50.564Z
6	1934.txt	1	2	1	5	false	None	2025-02-25T15:12:50.564Z	2025-02-25T15:13:45.715Z
7	1803.txt	1	1	1	5	false	None	2025-02-25T15:13:45.715Z	2025-02-25T15:14:30.631Z
8	2002.txt	1	1	2	4	false	None	2025-02-25T15:14:30.631Z	2025-02-25T15:15:06.444Z
9	2241.txt	1	2	1	4	false	None	2025-02-25T15:15:06.444Z	2025-02-25T15:15:56.036Z
10	70.txt	1	1	2	4	false	None	2025-02-25T15:15:56.036Z	2025-02-25T15:17:52.905Z
11	1469.txt	1	2	1	4	false	None	2025-02-25T15:17:52.905Z	2025-02-25T15:18:36.914Z
12	1911.txt	2	1	1	1	false	None	2025-02-25T15:18:36.914Z	2025-02-25T15:19:28.241Z
13	1921.txt	2	2	1	4	false	Correct	2025-02-25T15:19:28.241Z	2025-02-25T15:20:00.706Z
14	1559.txt	2	1	1	1	false	None	2025-02-25T15:20:13.496Z	2025-02-25T15:21:07.617Z
15	1873.txt	2	1	1	5	false	None	2025-02-25T15:21:07.617Z	2025-02-25T15:21:35.868Z
16	1255.txt	2	1	1	2	false	None	2025-02-25T15:21:35.868Z	2025-02-25T15:22:22.321Z
17	1686.txt	1	2	2	3	false	None	2025-02-25T15:22:22.321Z	2025-02-25T15:38:06.474Z
18	1312.txt	2	1	1	5	false	Correct	2025-02-25T15:38:06.474Z	2025-02-25T15:38:27.289Z
19	2206.txt	1	1	1	3	false	None	2025-02-25T15:38:30.793Z	2025-02-25T15:39:01.069Z
20	646.txt	1	2	1	1	false	None	2025-02-25T15:39:01.069Z	2025-02-25T15:39:39.345Z</results>
