# Supplementary material for: Learning to detect AI texts and learning the limits
Source: PLoS One. 2025 Oct 15;20(10):e0333007. doi: 10.1371/journal.pone.0333007 (PMC12527182; doi:10.1371/journal.pone.0333007)
Supplement: S2 File — All data and scripts used in the study, some additional descriptive statistics, scalable formate figures. (ZIP) [file pone.0333007.s002.tgz › data and scripts/OSF/results/LABELS/20250225_165338_905.tsv]

<settings>{"version":"1.1","user_system":"Mozilla/5.0 (Macintosh; Intel Mac OS X 10_15_7) AppleWebKit/537.36 (KHTML, like Gecko) Chrome/133.0.0.0 Safari/537.36","interface_language":"ces","content_language":"ces","stimuli_URL":"https://hypertext.cz/experimentcz/koditex_chat_gpt-4o__0.tsv","control_stimuli_URL":"https://hypertext.cz/experimentcz/control_koditex_chat_gpt-4o__0.tsv","agreement_URL":…
<demographics>{"gender":"male","age":"20","language":"not_czech","language_other":"Portugalština","reading_disorder":"false","currently_studying":"true","education_level":"4_bachelor","education_other":"","completed_education":"","completed_education_other":"","field_current":["philology"],"field_completed":[],"ai_usage":"several_weekly","ai_improve":"7","ai_risk":"4","ai_quality":"2","ai_creativ…
<ideas>Jen jsem se snažil zjistit, který text je nejasnější, nebo má nejaké podivné fráze.</ideas>
<results>id	pair id	Human position	Human guessed position	More readable position	Confidence	Is learner	Control question success	Timestamp of trial begin	Timestamp of trial end
1	2121.txt	1	1	2	7	false	None	2025-02-25T15:23:06.937Z	2025-02-25T15:23:43.528Z
2	1595.txt	2	1	2	5	false	None	2025-02-25T15:23:43.528Z	2025-02-25T15:25:11.780Z
3	1921.txt	1	1	2	7	false	Correct	2025-02-25T15:25:11.780Z	2025-02-25T15:27:55.382Z
4	1623.txt	2	1	1	4	false	None	2025-02-25T15:28:08.016Z	2025-02-25T15:35:26.119Z
5	1384.txt	2	2	2	5	false	None	2025-02-25T15:35:26.119Z	2025-02-25T15:36:02.436Z
6	1861.txt	1	1	1	7	false	None	2025-02-25T15:36:02.436Z	2025-02-25T15:36:49.754Z
7	594.txt	1	1	2	5	false	None	2025-02-25T15:36:49.755Z	2025-02-25T15:37:34.506Z
8	1671.txt	2	1	2	4	false	None	2025-02-25T15:37:34.506Z	2025-02-25T15:38:32.822Z
9	1110.txt	2	2	2	4	false	None	2025-02-25T15:38:32.822Z	2025-02-25T15:39:28.238Z
10	2068.txt	2	1	2	6	false	None	2025-02-25T15:39:28.238Z	2025-02-25T15:40:33.307Z
11	1941.txt	2	1	1	5	false	None	2025-02-25T15:40:33.307Z	2025-02-25T15:41:43.108Z
12	1990.txt	1	1	1	1	false	None	2025-02-25T15:41:43.108Z	2025-02-25T15:43:00.692Z
13	1312.txt	1	1	2	5	false	Correct	2025-02-25T15:43:00.693Z	2025-02-25T15:43:51.127Z
14	1804.txt	2	1	1	5	false	None	2025-02-25T15:43:56.208Z	2025-02-25T15:44:55.861Z
15	1957.txt	1	2	2	4	false	None	2025-02-25T15:44:55.861Z	2025-02-25T15:46:27.478Z
16	1741.txt	1	1	2	5	false	None	2025-02-25T15:46:27.478Z	2025-02-25T15:47:03.823Z
17	1029.txt	2	1	1	4	false	None	2025-02-25T15:47:03.823Z	2025-02-25T15:48:13.120Z
18	1845.txt	2	1	1	7	false	Incorrect	2025-02-25T15:48:13.120Z	2025-02-25T15:48:38.485Z
19	1946.txt	1	1	1	7	false	None	2025-02-25T15:48:42.418Z	2025-02-25T15:49:28.918Z
20	1904.txt	2	1	1	3	false	None	2025-02-25T15:49:28.919Z	2025-02-25T15:51:29.437Z</results>
