# Supplementary material for: Learning to detect AI texts and learning the limits
Source: PLoS One. 2025 Oct 15;20(10):e0333007. doi: 10.1371/journal.pone.0333007 (PMC12527182; doi:10.1371/journal.pone.0333007)
Supplement: S2 File — All data and scripts used in the study, some additional descriptive statistics, scalable formate figures. (ZIP) [file pone.0333007.s002.tgz › data and scripts/OSF/results/LABELS/20250225_170142_195.tsv]

<settings>{"version":"1.1","user_system":"Mozilla/5.0 (Windows NT 10.0; Win64; x64) AppleWebKit/537.36 (KHTML, like Gecko) Chrome/133.0.0.0 Safari/537.36","interface_language":"ces","content_language":"ces","stimuli_URL":"https://hypertext.cz/experimentcz/koditex_chat_gpt-4o__0.tsv","control_stimuli_URL":"https://hypertext.cz/experimentcz/control_koditex_chat_gpt-4o__0.tsv","agreement_URL":"https…
<demographics>{"gender":"female","age":"22","language":"czech","language_other":"","reading_disorder":"false","currently_studying":"true","education_level":"4_bachelor","education_other":"","completed_education":"","completed_education_other":"","field_current":["human"],"field_completed":[],"ai_usage":"weekly","ai_improve":"5","ai_risk":"5","ai_quality":"6","ai_creativity":"4","ai_understanding"…
<ideas>U většiny textů jsem moc nevěděla a byla to spíš intuitivní tipovačka, co by mi víc přišlo jako od lidí. U některých tetxů bych skoro řekla že jsou oba dílem člověka.</ideas>
<results>id	pair id	Human position	Human guessed position	More readable position	Confidence	Is learner	Control question success	Timestamp of trial begin	Timestamp of trial end
1	1961.txt	2	2	2	6	true	None	2025-02-25T15:26:35.196Z	2025-02-25T15:28:09.284Z
2	974.txt	2	1	1	4	true	None	2025-02-25T15:28:11.666Z	2025-02-25T15:29:49.174Z
3	1921.txt	2	2	1	4	true	Correct	2025-02-25T15:29:51.798Z	2025-02-25T15:31:18.629Z
4	597.txt	1	2	2	3	true	None	2025-02-25T15:31:29.742Z	2025-02-25T15:33:04.837Z
5	2147.txt	1	2	2	5	true	None	2025-02-25T15:33:07.349Z	2025-02-25T15:34:44.635Z
6	1435.txt	1	2	1	2	true	None	2025-02-25T15:34:46.259Z	2025-02-25T15:37:08.463Z
7	1350.txt	2	2	2	4	true	None	2025-02-25T15:37:10.158Z	2025-02-25T15:38:54.831Z
8	588.txt	1	2	2	4	true	None	2025-02-25T15:38:56.947Z	2025-02-25T15:41:56.331Z
9	1957.txt	2	2	1	3	true	None	2025-02-25T15:41:57.812Z	2025-02-25T15:43:31.784Z
10	2039.txt	2	2	2	1	true	None	2025-02-25T15:43:34.212Z	2025-02-25T15:44:57.529Z
11	1231.txt	1	1	2	3	true	None	2025-02-25T15:44:58.946Z	2025-02-25T15:46:21.868Z
12	1843.txt	2	2	1	5	true	None	2025-02-25T15:46:23.521Z	2025-02-25T15:47:39.513Z
13	1845.txt	2	2	1	4	true	Correct	2025-02-25T15:47:41.079Z	2025-02-25T15:49:03.622Z
14	2048.txt	1	1	2	5	true	None	2025-02-25T15:49:17.380Z	2025-02-25T15:50:28.860Z
15	1877.txt	2	2	2	3	true	None	2025-02-25T15:50:30.289Z	2025-02-25T15:51:57.678Z
16	19.txt	1	2	2	5	true	None	2025-02-25T15:51:59.102Z	2025-02-25T15:53:19.077Z
17	837.txt	1	2	2	4	true	None	2025-02-25T15:53:20.700Z	2025-02-25T15:54:54.166Z
18	1312.txt	2	2	2	3	true	Correct	2025-02-25T15:54:56.021Z	2025-02-25T15:56:19.809Z
19	1765.txt	1	1	2	4	true	None	2025-02-25T15:56:27.159Z	2025-02-25T15:57:49.523Z
20	1203.txt	2	1	1	4	true	None	2025-02-25T15:57:51.525Z	2025-02-25T15:59:10.155Z</results>
