# Supplementary material for: Learning to detect AI texts and learning the limits
Source: PLoS One. 2025 Oct 15;20(10):e0333007. doi: 10.1371/journal.pone.0333007 (PMC12527182; doi:10.1371/journal.pone.0333007)
Supplement: S2 File — All data and scripts used in the study, some additional descriptive statistics, scalable formate figures. (ZIP) [file pone.0333007.s002.tgz › data and scripts/OSF/results/LABELS/20250225_170317_289.tsv]

<settings>{"version":"1.1","user_system":"Mozilla/5.0 (Windows NT 10.0; Win64; x64; rv:135.0) Gecko/20100101 Firefox/135.0","interface_language":"ces","content_language":"ces","stimuli_URL":"https://hypertext.cz/experimentcz/koditex_chat_gpt-4o__0.tsv","control_stimuli_URL":"https://hypertext.cz/experimentcz/control_koditex_chat_gpt-4o__0.tsv","agreement_URL":"https://hypertext.cz/experimentcz/in…
<demographics>{"gender":"male","age":"21","language":"czech","language_other":"","reading_disorder":"false","currently_studying":"true","education_level":"4_bachelor","education_other":"","completed_education":"","completed_education_other":"","field_current":["nature"],"field_completed":[],"ai_usage":"several_weekly","ai_improve":"6","ai_risk":"2","ai_quality":"4","ai_creativity":"4","ai_underst…
<ideas>Dělal jsem to tak pocitově. Často, když byl text stručný a obsahoval jen zásadní informace, tak jsem se přiklonil k tomu, že to nepsal člověk. Naopak když byly použity například nějaké netypické výrazy nebo citově zabarvená slova, tak jsem se přiklonil k tomu že to byl člověk. Občas mi na obou textech podle těchto kritérií nepovedlo nic najít, ale jeden text se mi četl špatně a byl takový …
<results>id	pair id	Human position	Human guessed position	More readable position	Confidence	Is learner	Control question success	Timestamp of trial begin	Timestamp of trial end
1	2145.txt	1	1	2	1	false	None	2025-02-25T15:39:59.557Z	2025-02-25T15:41:27.556Z
2	1203.txt	2	2	1	4	false	None	2025-02-25T15:41:27.556Z	2025-02-25T15:42:35.053Z
3	1921.txt	2	2	2	6	false	Correct	2025-02-25T15:42:35.053Z	2025-02-25T15:43:33.505Z
4	631.txt	1	2	2	4	false	None	2025-02-25T15:43:42.092Z	2025-02-25T15:44:33.002Z
5	1912.txt	1	2	2	1	false	None	2025-02-25T15:44:33.002Z	2025-02-25T15:45:27.169Z
6	1317.txt	2	1	2	4	false	None	2025-02-25T15:45:27.169Z	2025-02-25T15:46:26.232Z
7	1842.txt	2	1	1	5	false	None	2025-02-25T15:46:26.232Z	2025-02-25T15:47:34.615Z
8	782.txt	2	2	1	5	false	None	2025-02-25T15:47:34.615Z	2025-02-25T15:48:38.019Z
9	2126.txt	2	2	1	5	false	None	2025-02-25T15:48:38.019Z	2025-02-25T15:49:45.175Z
10	1884.txt	1	2	2	6	false	None	2025-02-25T15:49:45.175Z	2025-02-25T15:50:30.818Z
11	1193.txt	2	1	1	6	false	None	2025-02-25T15:50:30.818Z	2025-02-25T15:51:17.481Z
12	1679.txt	1	1	2	6	false	None	2025-02-25T15:51:17.481Z	2025-02-25T15:51:55.405Z
13	1845.txt	2	1	1	6	false	Correct	2025-02-25T15:51:55.405Z	2025-02-25T15:52:31.664Z
14	1673.txt	1	1	2	5	false	None	2025-02-25T15:52:39.897Z	2025-02-25T15:53:37.488Z
15	1140.txt	1	2	2	3	false	None	2025-02-25T15:53:37.488Z	2025-02-25T15:54:50.624Z
16	11.txt	2	2	2	6	false	None	2025-02-25T15:54:50.624Z	2025-02-25T15:55:33.896Z
17	1930.txt	2	2	1	6	false	None	2025-02-25T15:55:33.896Z	2025-02-25T15:56:39.584Z
18	1312.txt	1	1	2	5	false	Correct	2025-02-25T15:56:39.584Z	2025-02-25T15:57:19.010Z
19	1047.txt	1	2	2	6	false	None	2025-02-25T15:57:22.723Z	2025-02-25T15:57:51.340Z
20	1035.txt	1	2	2	3	false	None	2025-02-25T15:57:51.340Z	2025-02-25T15:58:35.170Z</results>
