# Supplementary material for: Learning to detect AI texts and learning the limits
Source: PLoS One. 2025 Oct 15;20(10):e0333007. doi: 10.1371/journal.pone.0333007 (PMC12527182; doi:10.1371/journal.pone.0333007)
Supplement: S2 File — All data and scripts used in the study, some additional descriptive statistics, scalable formate figures. (ZIP) [file pone.0333007.s002.tgz › data and scripts/OSF/results/LABELS/20250225_171352_17.tsv]

<settings>{"version":"1.1","user_system":"Mozilla/5.0 (Macintosh; Intel Mac OS X 10_15_7) AppleWebKit/605.1.15 (KHTML, like Gecko) Version/17.6 Safari/605.1.15","interface_language":"ces","content_language":"ces","stimuli_URL":"https://hypertext.cz/experimentcz/koditex_chat_gpt-4o__0.tsv","control_stimuli_URL":"https://hypertext.cz/experimentcz/control_koditex_chat_gpt-4o__0.tsv","agreement_URL":…
<demographics>{"gender":"female","age":"32","language":"czech","language_other":"","reading_disorder":"false","currently_studying":"true","education_level":"5_master","education_other":"","completed_education":"","completed_education_other":"","field_current":["human"],"field_completed":[],"ai_usage":"several_weekly","ai_improve":"5","ai_risk":"4","ai_quality":"2","ai_creativity":"5","ai_understa…
<ideas>Přijde mi, že texty psané AI jsou většinou napsané srozumitelněji - "jednodušším jazykem". Méně používají citové zabarvení, jsou méně osobní, více obecné. Jsou více spisovné a nepoužívají moc nespisovné, hovorové výrazy. Ale evidentně to ne vždy platí.</ideas>
<results>id	pair id	Human position	Human guessed position	More readable position	Confidence	Is learner	Control question success	Timestamp of trial begin	Timestamp of trial end
1	1985.txt	1	1	2	5	true	None	2025-02-25T15:55:24.932Z	2025-02-25T15:57:04.808Z
2	1755.txt	1	2	2	6	true	None	2025-02-25T15:57:10.341Z	2025-02-25T15:58:27.406Z
3	1921.txt	2	2	2	7	true	Correct	2025-02-25T15:58:30.440Z	2025-02-25T15:59:22.888Z
4	1662.txt	1	1	1	6	true	None	2025-02-25T15:59:31.373Z	2025-02-25T16:00:23.920Z
5	2225.txt	1	2	2	6	true	None	2025-02-25T16:00:28.170Z	2025-02-25T16:01:16.087Z
6	2138.txt	2	2	1	7	true	None	2025-02-25T16:01:19.271Z	2025-02-25T16:01:56.952Z
7	1075.txt	2	2	1	7	true	None	2025-02-25T16:01:58.835Z	2025-02-25T16:02:39.919Z
8	1134.txt	2	1	1	5	true	None	2025-02-25T16:02:42.053Z	2025-02-25T16:03:16.419Z
9	781.txt	2	2	1	5	true	None	2025-02-25T16:03:18.502Z	2025-02-25T16:03:49.484Z
10	335.txt	2	2	1	6	true	None	2025-02-25T16:03:51.668Z	2025-02-25T16:04:24.184Z
11	1859.txt	1	1	2	2	true	None	2025-02-25T16:04:27.184Z	2025-02-25T16:05:16.848Z
12	1261.txt	2	2	2	5	true	None	2025-02-25T16:05:18.900Z	2025-02-25T16:05:58.533Z
13	1845.txt	1	1	2	5	true	Correct	2025-02-25T16:06:01.017Z	2025-02-25T16:06:44.298Z
14	2036.txt	2	1	2	6	true	None	2025-02-25T16:06:54.532Z	2025-02-25T16:07:16.747Z
15	1252.txt	2	1	1	6	true	None	2025-02-25T16:07:20.279Z	2025-02-25T16:07:59.430Z
16	2012.txt	2	1	1	4	true	None	2025-02-25T16:08:01.345Z	2025-02-25T16:08:26.363Z
17	838.txt	2	2	1	6	true	None	2025-02-25T16:08:28.114Z	2025-02-25T16:08:46.794Z
18	1312.txt	1	1	1	7	true	Correct	2025-02-25T16:08:48.630Z	2025-02-25T16:09:08.445Z
19	2196.txt	2	2	1	7	true	None	2025-02-25T16:09:15.195Z	2025-02-25T16:09:42.229Z
20	1739.txt	1	1	2	7	true	None	2025-02-25T16:09:44.027Z	2025-02-25T16:10:07.727Z</results>
