# Supplementary material for: Learning to detect AI texts and learning the limits
Source: PLoS One. 2025 Oct 15;20(10):e0333007. doi: 10.1371/journal.pone.0333007 (PMC12527182; doi:10.1371/journal.pone.0333007)
Supplement: S2 File — All data and scripts used in the study, some additional descriptive statistics, scalable formate figures. (ZIP) [file pone.0333007.s002.tgz › data and scripts/OSF/results/LABELS/20250225_171603_654.tsv]

<settings>{"version":"1.1","user_system":"Mozilla/5.0 (Windows NT 10.0; Win64; x64) AppleWebKit/537.36 (KHTML, like Gecko) Chrome/133.0.0.0 Safari/537.36 Edg/133.0.0.0","interface_language":"ces","content_language":"ces","stimuli_URL":"https://hypertext.cz/experimentcz/koditex_chat_gpt-4o__0.tsv","control_stimuli_URL":"https://hypertext.cz/experimentcz/control_koditex_chat_gpt-4o__0.tsv","agreeme…
<demographics>{"gender":"male","age":"21","language":"czech","language_other":"","reading_disorder":"false","currently_studying":"true","education_level":"5_master","education_other":"","completed_education":"","completed_education_other":"","field_current":["nature"],"field_completed":[],"ai_usage":"several_weekly","ai_improve":"7","ai_risk":"2","ai_quality":"7","ai_creativity":"2","ai_understan…
<ideas>Má strategie byla založena na hodnocení použitých slov, slovosledu, návaznosti vět a hlavně na intuici a pocitu.</ideas>
<results>id	pair id	Human position	Human guessed position	More readable position	Confidence	Is learner	Control question success	Timestamp of trial begin	Timestamp of trial end
1	1181.txt	2	2	2	7	false	None	2025-02-25T15:27:12.599Z	2025-02-25T15:29:42.530Z
2	228.txt	2	2	1	6	false	None	2025-02-25T15:29:42.530Z	2025-02-25T15:32:20.159Z
3	1312.txt	1	1	2	6	false	Correct	2025-02-25T15:32:20.160Z	2025-02-25T15:34:24.138Z
4	2270.txt	2	1	1	5	false	None	2025-02-25T15:34:36.188Z	2025-02-25T15:36:50.284Z
5	2211.txt	2	2	1	5	false	None	2025-02-25T15:36:50.284Z	2025-02-25T15:38:47.828Z
6	1780.txt	1	2	2	7	false	None	2025-02-25T15:38:47.828Z	2025-02-25T15:40:38.998Z
7	1121.txt	2	2	2	6	false	None	2025-02-25T15:40:38.998Z	2025-02-25T15:45:53.196Z
8	369.txt	1	2	2	6	false	None	2025-02-25T15:45:53.196Z	2025-02-25T15:47:44.947Z
9	1711.txt	1	2	2	6	false	None	2025-02-25T15:47:44.947Z	2025-02-25T15:49:21.143Z
10	2022.txt	2	2	1	4	false	None	2025-02-25T15:49:21.143Z	2025-02-25T15:51:07.207Z
11	1595.txt	1	2	2	2	false	None	2025-02-25T15:51:07.207Z	2025-02-25T15:53:07.545Z
12	610.txt	2	2	2	3	false	None	2025-02-25T15:53:07.545Z	2025-02-25T15:55:19.217Z
13	1845.txt	2	2	1	4	false	Correct	2025-02-25T15:55:19.217Z	2025-02-25T15:57:18.744Z
14	1074.txt	2	1	1	5	false	None	2025-02-25T15:57:28.300Z	2025-02-25T16:00:43.572Z
15	1881.txt	1	1	2	3	false	None	2025-02-25T16:00:43.572Z	2025-02-25T16:02:34.813Z
16	2151.txt	1	2	2	4	false	None	2025-02-25T16:02:34.813Z	2025-02-25T16:04:26.467Z
17	2172.txt	1	1	2	6	false	None	2025-02-25T16:04:26.467Z	2025-02-25T16:06:03.300Z
18	1921.txt	1	2	2	1	false	Correct	2025-02-25T16:06:03.300Z	2025-02-25T16:08:13.674Z
19	2051.txt	1	1	1	5	false	None	2025-02-25T16:08:21.400Z	2025-02-25T16:10:17.572Z
20	832.txt	2	1	1	6	false	None	2025-02-25T16:10:17.572Z	2025-02-25T16:12:18.416Z</results>
