# Supplementary material for: Learning to detect AI texts and learning the limits
Source: PLoS One. 2025 Oct 15;20(10):e0333007. doi: 10.1371/journal.pone.0333007 (PMC12527182; doi:10.1371/journal.pone.0333007)
Supplement: S2 File — All data and scripts used in the study, some additional descriptive statistics, scalable formate figures. (ZIP) [file pone.0333007.s002.tgz › data and scripts/OSF/results/LABELS/20250225_171809_56.tsv]

<settings>{"version":"1.1","user_system":"Mozilla/5.0 (Windows NT 10.0; Win64; x64) AppleWebKit/537.36 (KHTML, like Gecko) Chrome/133.0.0.0 Safari/537.36","interface_language":"ces","content_language":"ces","stimuli_URL":"https://hypertext.cz/experimentcz/koditex_chat_gpt-4o__0.tsv","control_stimuli_URL":"https://hypertext.cz/experimentcz/control_koditex_chat_gpt-4o__0.tsv","agreement_URL":"https…
<demographics>{"gender":"female","age":"21","language":"czech","language_other":"","reading_disorder":"false","currently_studying":"true","education_level":"5_master","education_other":"","completed_education":"","completed_education_other":"","field_current":["other"],"field_completed":[],"ai_usage":"several_weekly","ai_improve":"6","ai_risk":"3","ai_quality":"6","ai_creativity":"2","ai_understa…
<ideas>Snažila jsem se představit, jaký text je spíše podobný tomu, jak bych jednotlivé články napsala já sama. </ideas>
<results>id	pair id	Human position	Human guessed position	More readable position	Confidence	Is learner	Control question success	Timestamp of trial begin	Timestamp of trial end
1	1870.txt	1	2	2	5	true	None	2025-02-25T15:50:17.091Z	2025-02-25T15:52:05.106Z
2	639.txt	1	2	2	5	true	None	2025-02-25T15:55:39.710Z	2025-02-25T15:57:40.933Z
3	1845.txt	2	2	2	7	true	Correct	2025-02-25T15:57:49.702Z	2025-02-25T15:58:42.743Z
4	838.txt	1	1	1	5	true	None	2025-02-25T15:58:58.660Z	2025-02-25T15:59:45.049Z
5	2076.txt	2	2	1	6	true	None	2025-02-25T15:59:46.962Z	2025-02-25T16:00:35.003Z
6	1778.txt	1	1	1	5	true	None	2025-02-25T16:00:36.654Z	2025-02-25T16:01:19.733Z
7	1133.txt	2	2	2	7	true	None	2025-02-25T16:01:21.394Z	2025-02-25T16:02:20.709Z
8	1866.txt	1	2	2	3	true	None	2025-02-25T16:02:22.331Z	2025-02-25T16:03:43.385Z
9	2095.txt	2	2	1	4	true	None	2025-02-25T16:03:49.125Z	2025-02-25T16:05:37.637Z
10	1752.txt	1	1	1	6	true	None	2025-02-25T16:05:39.297Z	2025-02-25T16:06:21.604Z
11	839.txt	2	2	1	6	true	None	2025-02-25T16:06:23.795Z	2025-02-25T16:07:24.530Z
12	1826.txt	1	2	2	6	true	None	2025-02-25T16:07:25.972Z	2025-02-25T16:08:32.052Z
13	1312.txt	2	1	2	5	true	Correct	2025-02-25T16:08:36.208Z	2025-02-25T16:09:44.506Z
14	1904.txt	2	1	2	4	true	None	2025-02-25T16:09:52.418Z	2025-02-25T16:10:41.020Z
15	1958.txt	2	2	1	6	true	None	2025-02-25T16:10:44.221Z	2025-02-25T16:11:25.441Z
16	2006.txt	2	2	1	6	true	None	2025-02-25T16:11:27.086Z	2025-02-25T16:12:23.484Z
17	1258.txt	2	2	2	5	true	None	2025-02-25T16:12:25.200Z	2025-02-25T16:13:31.465Z
18	1921.txt	2	1	2	6	true	Correct	2025-02-25T16:13:33.111Z	2025-02-25T16:14:33.282Z
19	2280.txt	2	1	1	5	true	None	2025-02-25T16:14:38.839Z	2025-02-25T16:15:31.324Z
20	1841.txt	1	1	2	4	true	None	2025-02-25T16:15:33.228Z	2025-02-25T16:16:35.672Z</results>
