# Supplementary material for: Learning to detect AI texts and learning the limits
Source: PLoS One. 2025 Oct 15;20(10):e0333007. doi: 10.1371/journal.pone.0333007 (PMC12527182; doi:10.1371/journal.pone.0333007)
Supplement: S2 File — All data and scripts used in the study, some additional descriptive statistics, scalable formate figures. (ZIP) [file pone.0333007.s002.tgz › data and scripts/OSF/results/LABELS/20250225_171820_643.tsv]

<settings>{"version":"1.1","user_system":"Mozilla/5.0 (Macintosh; Intel Mac OS X 10_15_7) AppleWebKit/605.1.15 (KHTML, like Gecko) Version/18.3 Safari/605.1.15","interface_language":"ces","content_language":"ces","stimuli_URL":"https://hypertext.cz/experimentcz/koditex_chat_gpt-4o__0.tsv","control_stimuli_URL":"https://hypertext.cz/experimentcz/control_koditex_chat_gpt-4o__0.tsv","agreement_URL":…
<demographics>{"gender":"female","age":"20","language":"czech","language_other":"","reading_disorder":"false","currently_studying":"true","education_level":"5_master","education_other":"","completed_education":"","completed_education_other":"","field_current":["human"],"field_completed":[],"ai_usage":"several_weekly","ai_improve":"5","ai_risk":"4","ai_quality":"6","ai_creativity":"2","ai_understa…
<ideas>víc osobní styl jsem připisovala člověku. Pokud byly gramatické chyby nebo uvozovky jen s 1 čárkou - volila jsem, že text napsala AI
jinak to bylo nejvíce podle pocitu, častokrát jsem nenašla nic, co by mě navedlo, tak jsem musela tipnout. </ideas>
<results>id	pair id	Human position	Human guessed position	More readable position	Confidence	Is learner	Control question success	Timestamp of trial begin	Timestamp of trial end
1	2007.txt	2	2	2	5	true	None	2025-02-25T15:58:41.728Z	2025-02-25T15:59:46.570Z
2	1242.txt	1	2	2	6	true	None	2025-02-25T15:59:51.171Z	2025-02-25T16:00:55.737Z
3	1845.txt	2	1	1	5	true	Correct	2025-02-25T16:01:01.836Z	2025-02-25T16:01:54.669Z
4	1851.txt	2	2	1	5	true	None	2025-02-25T16:02:08.604Z	2025-02-25T16:02:58.635Z
5	2040.txt	1	2	2	6	true	None	2025-02-25T16:03:02.036Z	2025-02-25T16:03:59.335Z
6	530.txt	1	1	2	5	true	None	2025-02-25T16:04:06.520Z	2025-02-25T16:05:08.169Z
7	66.txt	2	1	1	3	true	None	2025-02-25T16:05:10.619Z	2025-02-25T16:06:05.434Z
8	104.txt	2	2	1	4	true	None	2025-02-25T16:06:11.469Z	2025-02-25T16:06:53.485Z
9	842.txt	2	1	2	4	true	None	2025-02-25T16:06:55.101Z	2025-02-25T16:07:39.069Z
10	1529.txt	2	2	2	3	true	None	2025-02-25T16:07:44.085Z	2025-02-25T16:08:46.001Z
11	549.txt	2	1	1	3	true	None	2025-02-25T16:08:49.118Z	2025-02-25T16:09:26.003Z
12	395.txt	2	2	1	4	true	None	2025-02-25T16:09:33.438Z	2025-02-25T16:10:09.037Z
13	1312.txt	1	2	2	3	true	Correct	2025-02-25T16:10:10.987Z	2025-02-25T16:11:00.420Z
14	1240.txt	1	1	1	6	true	None	2025-02-25T16:11:10.221Z	2025-02-25T16:11:57.420Z
15	1366.txt	1	2	2	3	true	None	2025-02-25T16:11:58.971Z	2025-02-25T16:12:43.221Z
16	644.txt	2	2	2	6	true	None	2025-02-25T16:12:46.038Z	2025-02-25T16:13:17.119Z
17	819.txt	2	1	1	1	true	None	2025-02-25T16:13:19.821Z	2025-02-25T16:14:06.087Z
18	1921.txt	1	1	1	4	true	Correct	2025-02-25T16:14:11.321Z	2025-02-25T16:14:50.569Z
19	1660.txt	1	1	1	4	true	None	2025-02-25T16:14:57.053Z	2025-02-25T16:15:46.836Z
20	1810.txt	1	1	2	2	true	None	2025-02-25T16:15:48.436Z	2025-02-25T16:16:21.919Z</results>
