# Supplementary material for: Learning to detect AI texts and learning the limits
Source: PLoS One. 2025 Oct 15;20(10):e0333007. doi: 10.1371/journal.pone.0333007 (PMC12527182; doi:10.1371/journal.pone.0333007)
Supplement: S2 File — All data and scripts used in the study, some additional descriptive statistics, scalable formate figures. (ZIP) [file pone.0333007.s002.tgz › data and scripts/OSF/results/LABELS/20250225_171859_759.tsv]

<settings>{"version":"1.1","user_system":"Mozilla/5.0 (Windows NT 10.0; Win64; x64) AppleWebKit/537.36 (KHTML, like Gecko) Chrome/133.0.0.0 Safari/537.36","interface_language":"ces","content_language":"ces","stimuli_URL":"https://hypertext.cz/experimentcz/koditex_chat_gpt-4o__0.tsv","control_stimuli_URL":"https://hypertext.cz/experimentcz/control_koditex_chat_gpt-4o__0.tsv","agreement_URL":"https…
<demographics>{"gender":"female","age":"21","language":"czech","language_other":"","reading_disorder":"false","currently_studying":"true","education_level":"4_bachelor","education_other":"","completed_education":"","completed_education_other":"","field_current":["human"],"field_completed":[],"ai_usage":"several_monthly","ai_improve":"3","ai_risk":"3","ai_quality":"4","ai_creativity":"4","ai_under…
<ideas>Při experimentu jsem postupovala pocitově - ten text, který se mi četl lépe, zároveň se mi zdál více příběhový, jsem většinou označovala za text jehož původcem je člověk - ovšem nebyla jsem si nikdy stoprocentně jistá. Někdy byly oba texty srozumitelné. Celkově ale pociťuji, že jsem se velmi zaměřovala na děj/příběh/autentičnost - to je mi jako čtenáři bližší. </ideas>
<results>id	pair id	Human position	Human guessed position	More readable position	Confidence	Is learner	Control question success	Timestamp of trial begin	Timestamp of trial end
1	1776.txt	1	2	2	5	false	None	2025-02-25T15:16:46.462Z	2025-02-25T15:18:06.762Z
2	2417.txt	1	2	2	5	false	None	2025-02-25T15:18:06.762Z	2025-02-25T15:19:16.017Z
3	1312.txt	1	2	2	5	false	Correct	2025-02-25T15:19:16.017Z	2025-02-25T15:21:19.538Z
4	1702.txt	1	2	2	6	false	None	2025-02-25T15:21:42.071Z	2025-02-25T15:23:45.985Z
5	1784.txt	2	2	1	4	false	None	2025-02-25T15:23:45.985Z	2025-02-25T15:25:32.300Z
6	1684.txt	1	2	2	6	false	None	2025-02-25T15:25:32.300Z	2025-02-25T15:27:18.588Z
7	1736.txt	2	2	1	3	false	None	2025-02-25T15:27:18.588Z	2025-02-25T15:28:48.076Z
8	591.txt	2	1	1	5	false	None	2025-02-25T15:28:48.076Z	2025-02-25T15:31:00.398Z
9	1791.txt	1	2	2	5	false	None	2025-02-25T15:31:00.398Z	2025-02-25T15:32:28.350Z
10	1912.txt	1	2	2	6	false	None	2025-02-25T15:32:28.350Z	2025-02-25T15:33:49.858Z
11	831.txt	1	2	2	6	false	None	2025-02-25T15:33:49.858Z	2025-02-25T15:35:42.370Z
12	1452.txt	2	2	2	2	false	None	2025-02-25T15:35:42.370Z	2025-02-25T15:37:49.733Z
13	1921.txt	2	1	1	1	false	Correct	2025-02-25T15:37:49.733Z	2025-02-25T15:39:08.743Z
14	1605.txt	2	1	1	2	false	None	2025-02-25T15:39:13.419Z	2025-02-25T15:41:46.386Z
15	2051.txt	2	1	1	2	false	None	2025-02-25T15:41:46.386Z	2025-02-25T15:43:17.936Z
16	2026.txt	1	2	2	2	false	None	2025-02-25T15:43:17.936Z	2025-02-25T16:06:38.268Z
17	1385.txt	2	1	1	1	false	None	2025-02-25T16:06:38.268Z	2025-02-25T16:08:57.428Z
18	1845.txt	1	1	1	4	false	Correct	2025-02-25T16:08:57.428Z	2025-02-25T16:10:41.996Z
19	1934.txt	2	1	1	5	false	None	2025-02-25T16:10:58.628Z	2025-02-25T16:12:27.971Z
20	2078.txt	2	1	1	3	false	None	2025-02-25T16:12:27.972Z	2025-02-25T16:15:25.804Z</results>
