# Supplementary material for: Learning to detect AI texts and learning the limits
Source: PLoS One. 2025 Oct 15;20(10):e0333007. doi: 10.1371/journal.pone.0333007 (PMC12527182; doi:10.1371/journal.pone.0333007)
Supplement: S2 File — All data and scripts used in the study, some additional descriptive statistics, scalable formate figures. (ZIP) [file pone.0333007.s002.tgz › data and scripts/OSF/results/LABELS/20250225_172805_55.tsv]

<settings>{"version":"1.1","user_system":"Mozilla/5.0 (iPhone; CPU iPhone OS 18_1_1 like Mac OS X) AppleWebKit/605.1.15 (KHTML, like Gecko) Version/18.1.1 Mobile/15E148 Safari/604.1","interface_language":"ces","content_language":"ces","stimuli_URL":"https://hypertext.cz/experimentcz/koditex_chat_gpt-4o__0.tsv","control_stimuli_URL":"https://hypertext.cz/experimentcz/control_koditex_chat_gpt-4o__0…
<demographics>{"gender":"female","age":"19","language":"czech","language_other":"","reading_disorder":"false","currently_studying":"true","education_level":"5_master","education_other":"","completed_education":"","completed_education_other":"","field_current":["nature"],"field_completed":[],"ai_usage":"several_weekly","ai_improve":"6","ai_risk":"4","ai_quality":"7","ai_creativity":"5","ai_underst…
<ideas>Pokud mii prisel text lepe strukturovany volila jsem umelou inteligenci. Pokud pouzival vice adjektiv tak jsem volila cloveka.</ideas>
<results>id	pair id	Human position	Human guessed position	More readable position	Confidence	Is learner	Control question success	Timestamp of trial begin	Timestamp of trial end
1	1309.txt	2	2	1	3	false	None	2025-02-25T16:06:59.610Z	2025-02-25T16:07:44.912Z
2	601.txt	1	1	2	3	false	None	2025-02-25T16:07:44.912Z	2025-02-25T16:08:36.803Z
3	1845.txt	1	2	2	4	false	Correct	2025-02-25T16:08:36.803Z	2025-02-25T16:09:28.463Z
4	615.txt	2	1	2	2	false	None	2025-02-25T16:09:36.205Z	2025-02-25T16:10:36.571Z
5	2080.txt	2	1	1	2	false	None	2025-02-25T16:10:36.571Z	2025-02-25T16:11:35.199Z
6	1843.txt	1	1	1	4	false	None	2025-02-25T16:11:35.199Z	2025-02-25T16:12:31.259Z
7	1955.txt	1	1	1	2	false	None	2025-02-25T16:12:31.259Z	2025-02-25T16:13:38.308Z
8	31.txt	1	2	2	6	false	None	2025-02-25T16:13:38.308Z	2025-02-25T16:14:33.318Z
9	1012.txt	1	2	1	3	false	None	2025-02-25T16:14:33.318Z	2025-02-25T16:15:27.908Z
10	1790.txt	1	1	1	4	false	None	2025-02-25T16:15:27.908Z	2025-02-25T16:16:25.056Z
11	1694.txt	1	2	2	3	false	None	2025-02-25T16:16:25.056Z	2025-02-25T16:17:20.392Z
12	1389.txt	2	2	2	2	false	None	2025-02-25T16:17:20.392Z	2025-02-25T16:18:23.697Z
13	1312.txt	2	1	1	4	false	Correct	2025-02-25T16:18:23.697Z	2025-02-25T16:19:22.509Z
14	1337.txt	1	1	2	2	false	None	2025-02-25T16:19:28.248Z	2025-02-25T16:20:38.135Z
15	1469.txt	1	2	2	4	false	None	2025-02-25T16:20:38.135Z	2025-02-25T16:21:50.766Z
16	1663.txt	2	2	1	3	false	None	2025-02-25T16:21:50.766Z	2025-02-25T16:22:39.100Z
17	1679.txt	1	1	2	5	false	None	2025-02-25T16:22:39.100Z	2025-02-25T16:23:26.981Z
18	1921.txt	1	2	2	4	false	Correct	2025-02-25T16:23:26.981Z	2025-02-25T16:24:22.442Z
19	775.txt	1	2	2	5	false	None	2025-02-25T16:24:28.145Z	2025-02-25T16:25:17.333Z
20	694.txt	1	1	2	2	false	None	2025-02-25T16:25:17.333Z	2025-02-25T16:26:14.296Z</results>
