# Supplementary material for: Learning to detect AI texts and learning the limits
Source: PLoS One. 2025 Oct 15;20(10):e0333007. doi: 10.1371/journal.pone.0333007 (PMC12527182; doi:10.1371/journal.pone.0333007)
Supplement: S2 File — All data and scripts used in the study, some additional descriptive statistics, scalable formate figures. (ZIP) [file pone.0333007.s002.tgz › data and scripts/OSF/results/LABELS/20250225_174130_28.tsv]

<settings>{"version":"1.1","user_system":"Mozilla/5.0 (Windows NT 10.0; Win64; x64) AppleWebKit/537.36 (KHTML, like Gecko) Chrome/132.0.0.0 Safari/537.36","interface_language":"ces","content_language":"ces","stimuli_URL":"https://hypertext.cz/experimentcz/koditex_chat_gpt-4o__0.tsv","control_stimuli_URL":"https://hypertext.cz/experimentcz/control_koditex_chat_gpt-4o__0.tsv","agreement_URL":"https…
<demographics>{"gender":"male","age":"24","language":"czech","language_other":"","reading_disorder":"false","currently_studying":"true","education_level":"5_master","education_other":"","completed_education":"","completed_education_other":"","field_current":["human"],"field_completed":[],"ai_usage":"several_weekly","ai_improve":"6","ai_risk":"7","ai_quality":"7","ai_creativity":"3","ai_understand…
<ideas>Postupoval jsem tak, že texty generované umělou inteligencí zpravidla neobsahují prvky hovorové češtiny, což je mimochodem spisovná čeština. I stylistika vět je v textu vytvořeném člověkem výrazně odlišná. Zpravidla se sice hůře čte, je nicméně daleko osobnější.</ideas>
<results>id	pair id	Human position	Human guessed position	More readable position	Confidence	Is learner	Control question success	Timestamp of trial begin	Timestamp of trial end
1	94.txt	2	2	1	5	true	None	2025-02-25T16:11:29.609Z	2025-02-25T16:12:09.973Z
2	1905.txt	2	2	2	6	true	None	2025-02-25T16:12:12.911Z	2025-02-25T16:12:36.160Z
3	1845.txt	1	2	2	3	true	Correct	2025-02-25T16:12:37.646Z	2025-02-25T16:13:09.506Z
4	700.txt	2	2	1	5	true	None	2025-02-25T16:13:17.667Z	2025-02-25T16:14:58.769Z
5	2015.txt	1	2	2	6	true	None	2025-02-25T16:15:00.251Z	2025-02-25T16:15:25.696Z
6	1962.txt	2	2	1	7	true	None	2025-02-25T16:15:30.878Z	2025-02-25T16:16:41.269Z
7	766.txt	2	2	1	7	true	None	2025-02-25T16:16:43.253Z	2025-02-25T16:17:17.949Z
8	1115.txt	1	1	1	7	true	None	2025-02-25T16:17:19.316Z	2025-02-25T16:19:03.264Z
9	1772.txt	1	1	1	6	true	None	2025-02-25T16:19:04.468Z	2025-02-25T16:20:00.985Z
10	2051.txt	1	1	2	6	true	None	2025-02-25T16:20:02.344Z	2025-02-25T16:20:24.852Z
11	45.txt	2	2	1	6	true	None	2025-02-25T16:20:34.755Z	2025-02-25T16:24:38.202Z
12	1677.txt	1	1	2	5	true	None	2025-02-25T16:24:39.264Z	2025-02-25T16:27:16.632Z
13	1312.txt	2	1	1	5	true	Correct	2025-02-25T16:28:59.969Z	2025-02-25T16:31:04.392Z
14	864.txt	2	2	1	7	true	None	2025-02-25T16:31:11.773Z	2025-02-25T16:33:35.336Z
15	1114.txt	1	1	1	4	true	None	2025-02-25T16:33:41.794Z	2025-02-25T16:34:15.177Z
16	1728.txt	2	2	1	7	true	None	2025-02-25T16:34:18.156Z	2025-02-25T16:36:39.842Z
17	1357.txt	1	1	1	7	true	None	2025-02-25T16:36:41.159Z	2025-02-25T16:37:09.941Z
18	1921.txt	2	2	2	7	true	Correct	2025-02-25T16:37:11.206Z	2025-02-25T16:38:28.492Z
19	2013.txt	2	2	1	7	true	None	2025-02-25T16:38:34.475Z	2025-02-25T16:39:09.729Z
20	144.txt	1	1	2	7	true	None	2025-02-25T16:39:10.813Z	2025-02-25T16:39:33.706Z</results>
