# Supplementary material for: Learning to detect AI texts and learning the limits
Source: PLoS One. 2025 Oct 15;20(10):e0333007. doi: 10.1371/journal.pone.0333007 (PMC12527182; doi:10.1371/journal.pone.0333007)
Supplement: S2 File — All data and scripts used in the study, some additional descriptive statistics, scalable formate figures. (ZIP) [file pone.0333007.s002.tgz › data and scripts/OSF/results/LABELS/20250225_175204_152.tsv]

<settings>{"version":"1.1","user_system":"Mozilla/5.0 (Windows NT 10.0; Win64; x64) AppleWebKit/537.36 (KHTML, like Gecko) Chrome/132.0.0.0 Safari/537.36","interface_language":"ces","content_language":"ces","stimuli_URL":"https://hypertext.cz/experimentcz/koditex_chat_gpt-4o__0.tsv","control_stimuli_URL":"https://hypertext.cz/experimentcz/control_koditex_chat_gpt-4o__0.tsv","agreement_URL":"https…
<demographics>{"gender":"female","age":"19","language":"czech","language_other":"","reading_disorder":"false","currently_studying":"true","education_level":"5_master","education_other":"","completed_education":"","completed_education_other":"","field_current":["human"],"field_completed":[],"ai_usage":"several_weekly","ai_improve":"5","ai_risk":"3","ai_quality":"5","ai_creativity":"6","ai_understa…
<ideas>Pročetla jsem si postupně oba texty, poté jsem se zaměřila na způsob, jakým byly napsány, zda text jako celek dával smysl, jestli neobsahoval gramatické či stylistické chyby apod. Dle toho jsem se pokusila se rozhodnout, který z textů je produktem umělé inteligence a který napsal člověk.</ideas>
<results>id	pair id	Human position	Human guessed position	More readable position	Confidence	Is learner	Control question success	Timestamp of trial begin	Timestamp of trial end
1	2163.txt	2	1	1	6	false	None	2025-02-25T16:33:27.157Z	2025-02-25T16:34:27.592Z
2	1190.txt	1	2	2	2	false	None	2025-02-25T16:34:27.592Z	2025-02-25T16:35:30.223Z
3	1845.txt	1	2	2	7	false	Correct	2025-02-25T16:35:30.223Z	2025-02-25T16:36:03.748Z
4	1977.txt	1	2	2	7	false	None	2025-02-25T16:36:11.352Z	2025-02-25T16:37:06.904Z
5	115.txt	2	1	1	7	false	None	2025-02-25T16:37:06.904Z	2025-02-25T16:38:03.424Z
6	832.txt	1	2	2	5	false	None	2025-02-25T16:38:03.424Z	2025-02-25T16:38:54.212Z
7	1088.txt	2	2	1	4	false	None	2025-02-25T16:38:54.212Z	2025-02-25T16:39:43.764Z
8	2028.txt	2	1	1	7	false	None	2025-02-25T16:39:43.764Z	2025-02-25T16:40:16.865Z
9	998.txt	2	1	1	5	false	None	2025-02-25T16:40:16.865Z	2025-02-25T16:41:02.133Z
10	834.txt	2	1	1	6	false	None	2025-02-25T16:41:02.133Z	2025-02-25T16:41:54.277Z
11	652.txt	2	1	1	4	false	None	2025-02-25T16:41:54.277Z	2025-02-25T16:42:47.357Z
12	1941.txt	1	2	2	7	false	None	2025-02-25T16:42:47.357Z	2025-02-25T16:43:36.641Z
13	1312.txt	1	2	2	6	false	Correct	2025-02-25T16:43:36.641Z	2025-02-25T16:44:01.045Z
14	1676.txt	2	1	1	3	false	None	2025-02-25T16:44:13.629Z	2025-02-25T16:44:55.534Z
15	31.txt	2	1	1	3	false	None	2025-02-25T16:44:55.534Z	2025-02-25T16:45:34.014Z
16	775.txt	2	1	1	5	false	None	2025-02-25T16:45:34.014Z	2025-02-25T16:46:06.454Z
17	1805.txt	1	2	1	5	false	None	2025-02-25T16:46:06.454Z	2025-02-25T16:47:07.122Z
18	1921.txt	2	2	1	3	false	Correct	2025-02-25T16:47:07.122Z	2025-02-25T16:47:58.547Z
19	841.txt	2	1	1	5	false	None	2025-02-25T16:48:04.474Z	2025-02-25T16:48:41.086Z
20	1663.txt	1	2	1	4	false	None	2025-02-25T16:48:41.086Z	2025-02-25T16:49:39.731Z</results>
