# Supplementary material for: Learning to detect AI texts and learning the limits
Source: PLoS One. 2025 Oct 15;20(10):e0333007. doi: 10.1371/journal.pone.0333007 (PMC12527182; doi:10.1371/journal.pone.0333007)
Supplement: S2 File — All data and scripts used in the study, some additional descriptive statistics, scalable formate figures. (ZIP) [file pone.0333007.s002.tgz › data and scripts/OSF/results/LABELS/20250225_175320_152.tsv]

<settings>{"version":"1.1","user_system":"Mozilla/5.0 (Windows NT 10.0; Win64; x64) AppleWebKit/537.36 (KHTML, like Gecko) Chrome/133.0.0.0 Safari/537.36","interface_language":"ces","content_language":"ces","stimuli_URL":"https://hypertext.cz/experimentcz/koditex_chat_gpt-4o__0.tsv","control_stimuli_URL":"https://hypertext.cz/experimentcz/control_koditex_chat_gpt-4o__0.tsv","agreement_URL":"https…
<demographics>{"gender":"female","age":"20","language":"czech","language_other":"","reading_disorder":"false","currently_studying":"true","education_level":"4_bachelor","education_other":"","completed_education":"","completed_education_other":"","field_current":["human"],"field_completed":[],"ai_usage":"several_weekly","ai_improve":"5","ai_risk":"7","ai_quality":"3","ai_creativity":"6","ai_unders…
<ideas>Po pár orvních neúspěšně odhadnutých otázkách se pro mě stalo lehčí rozklíčovat jazyk AI. Ten totiž působí více uhlazeně něž text psaný člověkem, který v sobě má ale naopak nějakou osobnost. V textetch psaných člověkem mě často přivedlo ke správnému odhalení autora jedno slůvko, které by bylo pro AI moc hovorové.</ideas>
<results>id	pair id	Human position	Human guessed position	More readable position	Confidence	Is learner	Control question success	Timestamp of trial begin	Timestamp of trial end
1	832.txt	2	1	1	2	true	None	2025-02-25T16:24:09.057Z	2025-02-25T16:25:22.024Z
2	1469.txt	1	2	2	5	true	None	2025-02-25T16:25:25.557Z	2025-02-25T16:26:33.836Z
3	1312.txt	2	1	1	5	true	Correct	2025-02-25T16:26:35.234Z	2025-02-25T16:29:30.243Z
4	1230.txt	1	1	2	2	true	None	2025-02-25T16:29:38.952Z	2025-02-25T16:30:44.687Z
5	1904.txt	2	1	1	6	true	None	2025-02-25T16:30:46.285Z	2025-02-25T16:31:39.660Z
6	1877.txt	1	2	2	1	true	None	2025-02-25T16:31:41.972Z	2025-02-25T16:33:20.204Z
7	1586.txt	2	1	1	6	true	None	2025-02-25T16:33:21.819Z	2025-02-25T16:34:23.340Z
8	1707.txt	2	2	2	2	true	None	2025-02-25T16:34:25.097Z	2025-02-25T16:35:45.799Z
9	1899.txt	2	2	1	6	true	None	2025-02-25T16:35:47.305Z	2025-02-25T16:36:55.493Z
10	1764.txt	1	1	2	6	true	None	2025-02-25T16:36:56.951Z	2025-02-25T16:37:57.423Z
11	596.txt	1	1	2	2	true	None	2025-02-25T16:37:59.618Z	2025-02-25T16:39:31.485Z
12	2203.txt	2	2	2	2	true	None	2025-02-25T16:39:32.826Z	2025-02-25T16:41:20.812Z
13	1845.txt	2	1	1	1	true	Correct	2025-02-25T16:41:22.138Z	2025-02-25T16:42:58.819Z
14	1926.txt	1	2	2	2	true	None	2025-02-25T16:43:06.187Z	2025-02-25T16:44:01.749Z
15	1922.txt	2	2	1	2	true	None	2025-02-25T16:44:03.485Z	2025-02-25T16:44:56.027Z
16	1133.txt	2	2	2	2	true	None	2025-02-25T16:44:57.347Z	2025-02-25T16:45:44.534Z
17	1698.txt	1	1	1	2	true	None	2025-02-25T16:45:45.846Z	2025-02-25T16:47:19.312Z
18	1921.txt	2	2	1	2	true	Correct	2025-02-25T16:47:20.603Z	2025-02-25T16:49:01.332Z
19	1947.txt	2	2	1	2	true	None	2025-02-25T16:49:07.263Z	2025-02-25T16:49:57.200Z
20	1866.txt	1	1	2	3	true	None	2025-02-25T16:49:58.381Z	2025-02-25T16:50:20.103Z</results>
