# Supplementary material for: Learning to detect AI texts and learning the limits
Source: PLoS One. 2025 Oct 15;20(10):e0333007. doi: 10.1371/journal.pone.0333007 (PMC12527182; doi:10.1371/journal.pone.0333007)
Supplement: S2 File — All data and scripts used in the study, some additional descriptive statistics, scalable formate figures. (ZIP) [file pone.0333007.s002.tgz › data and scripts/OSF/results/LABELS/20250225_175447_900.tsv]

<settings>{"version":"1.1","user_system":"Mozilla/5.0 (Macintosh; Intel Mac OS X 10_15_7) AppleWebKit/605.1.15 (KHTML, like Gecko) Version/17.6 Safari/605.1.15","interface_language":"ces","content_language":"ces","stimuli_URL":"https://hypertext.cz/experimentcz/koditex_chat_gpt-4o__0.tsv","control_stimuli_URL":"https://hypertext.cz/experimentcz/control_koditex_chat_gpt-4o__0.tsv","agreement_URL":…
<demographics>{"gender":"female","age":"21","language":"czech","language_other":"","reading_disorder":"false","currently_studying":"true","education_level":"4_bachelor","education_other":"","completed_education":"","completed_education_other":"","field_current":["human"],"field_completed":[],"ai_usage":"weekly","ai_improve":"5","ai_risk":"6","ai_quality":"3","ai_creativity":"6","ai_understanding"…
<ideas>Při rozlišování textu jsem se snažila zaměřit na zvláštní slova a celkovou skladbu vět. Rozeznání textů bylo složitější, než jsem čekala. </ideas>
<results>id	pair id	Human position	Human guessed position	More readable position	Confidence	Is learner	Control question success	Timestamp of trial begin	Timestamp of trial end
1	1150.txt	2	1	1	5	false	None	2025-02-25T16:19:46.515Z	2025-02-25T16:22:17.808Z
2	1919.txt	2	1	1	6	false	None	2025-02-25T16:22:17.808Z	2025-02-25T16:24:01.698Z
3	1845.txt	2	1	1	4	false	Correct	2025-02-25T16:24:01.698Z	2025-02-25T16:26:09.917Z
4	2036.txt	1	2	2	4	false	None	2025-02-25T16:26:18.291Z	2025-02-25T16:28:01.209Z
5	842.txt	2	1	1	6	false	None	2025-02-25T16:28:01.209Z	2025-02-25T16:29:34.017Z
6	915.txt	2	1	1	4	false	None	2025-02-25T16:29:34.017Z	2025-02-25T16:32:08.738Z
7	1073.txt	1	1	1	6	false	None	2025-02-25T16:32:08.738Z	2025-02-25T16:33:46.025Z
8	2060.txt	1	2	2	6	false	None	2025-02-25T16:33:46.025Z	2025-02-25T16:34:42.101Z
9	1490.txt	2	1	1	4	false	None	2025-02-25T16:34:42.101Z	2025-02-25T16:37:03.513Z
10	1255.txt	1	2	2	6	false	None	2025-02-25T16:37:03.513Z	2025-02-25T16:38:43.157Z
11	2045.txt	1	2	2	4	false	None	2025-02-25T16:38:43.157Z	2025-02-25T16:40:23.597Z
12	1539.txt	2	1	1	5	false	None	2025-02-25T16:40:23.597Z	2025-02-25T16:42:16.221Z
13	1312.txt	1	2	2	5	false	Correct	2025-02-25T16:42:16.221Z	2025-02-25T16:43:50.126Z
14	1974.txt	1	1	1	5	false	None	2025-02-25T16:43:56.936Z	2025-02-25T16:45:23.600Z
15	19.txt	1	2	2	6	false	None	2025-02-25T16:45:23.600Z	2025-02-25T16:46:37.804Z
16	966.txt	2	1	1	4	false	None	2025-02-25T16:46:37.804Z	2025-02-25T16:48:14.678Z
17	130.txt	1	1	1	4	false	None	2025-02-25T16:48:14.678Z	2025-02-25T16:49:44.381Z
18	1921.txt	2	1	1	5	false	Correct	2025-02-25T16:49:44.381Z	2025-02-25T16:51:07.701Z
19	1762.txt	1	2	2	4	false	None	2025-02-25T16:51:14.339Z	2025-02-25T16:52:25.747Z
20	1088.txt	1	2	2	5	false	None	2025-02-25T16:52:25.747Z	2025-02-25T16:52:51.654Z</results>
