# Supplementary material for: Learning to detect AI texts and learning the limits
Source: PLoS One. 2025 Oct 15;20(10):e0333007. doi: 10.1371/journal.pone.0333007 (PMC12527182; doi:10.1371/journal.pone.0333007)
Supplement: S2 File — All data and scripts used in the study, some additional descriptive statistics, scalable formate figures. (ZIP) [file pone.0333007.s002.tgz › data and scripts/OSF/results/LABELS/20250225_175843_857.tsv]

<settings>{"version":"1.1","user_system":"Mozilla/5.0 (Windows NT 10.0; Win64; x64) AppleWebKit/537.36 (KHTML, like Gecko) Chrome/133.0.0.0 Safari/537.36","interface_language":"ces","content_language":"ces","stimuli_URL":"https://hypertext.cz/experimentcz/koditex_chat_gpt-4o__0.tsv","control_stimuli_URL":"https://hypertext.cz/experimentcz/control_koditex_chat_gpt-4o__0.tsv","agreement_URL":"https…
<demographics>{"gender":"male","age":"19","language":"czech","language_other":"","reading_disorder":"false","currently_studying":"true","education_level":"4_bachelor","education_other":"","completed_education":"","completed_education_other":"","field_current":["cs"],"field_completed":[],"ai_usage":"weekly","ai_improve":"7","ai_risk":"1","ai_quality":"2","ai_creativity":"7","ai_understanding":"7",…
<ideas></ideas>
<results>id	pair id	Human position	Human guessed position	More readable position	Confidence	Is learner	Control question success	Timestamp of trial begin	Timestamp of trial end
1	1150.txt	1	1	2	5	false	None	2025-02-25T16:26:50.186Z	2025-02-25T16:28:39.376Z
2	1445.txt	2	2	1	6	false	None	2025-02-25T16:28:39.376Z	2025-02-25T16:30:12.988Z
3	1845.txt	2	1	1	5	false	Correct	2025-02-25T16:30:12.988Z	2025-02-25T16:31:37.553Z
4	2040.txt	1	2	1	2	false	None	2025-02-25T16:31:46.432Z	2025-02-25T16:34:37.884Z
5	832.txt	2	2	1	6	false	None	2025-02-25T16:34:37.884Z	2025-02-25T16:36:19.734Z
6	1699.txt	1	1	1	7	false	None	2025-02-25T16:36:19.734Z	2025-02-25T16:37:50.686Z
7	1764.txt	1	1	2	3	false	None	2025-02-25T16:37:50.686Z	2025-02-25T16:39:37.030Z
8	623.txt	1	2	2	7	false	None	2025-02-25T16:39:37.030Z	2025-02-25T16:40:39.356Z
9	2069.txt	1	1	1	6	false	None	2025-02-25T16:40:39.356Z	2025-02-25T16:42:39.785Z
10	1034.txt	1	1	1	5	false	None	2025-02-25T16:42:39.785Z	2025-02-25T16:43:31.123Z
11	2039.txt	1	1	2	5	false	None	2025-02-25T16:43:31.123Z	2025-02-25T16:44:56.388Z
12	1550.txt	1	2	2	6	false	None	2025-02-25T16:44:56.388Z	2025-02-25T16:46:14.661Z
13	1921.txt	2	2	1	6	false	Correct	2025-02-25T16:46:14.661Z	2025-02-25T16:48:11.554Z
14	844.txt	1	1	1	7	false	None	2025-02-25T16:48:18.835Z	2025-02-25T16:49:27.851Z
15	1300.txt	1	2	2	6	false	None	2025-02-25T16:49:27.851Z	2025-02-25T16:51:57.273Z
16	1899.txt	1	2	1	5	false	None	2025-02-25T16:51:57.273Z	2025-02-25T16:53:09.069Z
17	694.txt	1	2	1	7	false	None	2025-02-25T16:53:09.069Z	2025-02-25T16:54:08.400Z
18	1312.txt	1	1	1	6	false	Correct	2025-02-25T16:54:08.400Z	2025-02-25T16:55:10.752Z
19	1915.txt	2	2	1	1	false	None	2025-02-25T16:55:14.212Z	2025-02-25T16:56:29.361Z
20	1673.txt	2	2	2	3	false	None	2025-02-25T16:56:29.361Z	2025-02-25T16:57:34.636Z</results>
