# Supplementary material for: Learning to detect AI texts and learning the limits
Source: PLoS One. 2025 Oct 15;20(10):e0333007. doi: 10.1371/journal.pone.0333007 (PMC12527182; doi:10.1371/journal.pone.0333007)
Supplement: S2 File — All data and scripts used in the study, some additional descriptive statistics, scalable formate figures. (ZIP) [file pone.0333007.s002.tgz › data and scripts/OSF/results/LABELS/20250225_180339_566.tsv]

<settings>{"version":"1.1","user_system":"Mozilla/5.0 (Windows NT 10.0; Win64; x64) AppleWebKit/537.36 (KHTML, like Gecko) Chrome/133.0.0.0 Safari/537.36","interface_language":"ces","content_language":"ces","stimuli_URL":"https://hypertext.cz/experimentcz/koditex_chat_gpt-4o__0.tsv","control_stimuli_URL":"https://hypertext.cz/experimentcz/control_koditex_chat_gpt-4o__0.tsv","agreement_URL":"https…
<demographics>{"gender":"female","age":"22","language":"czech","language_other":"","reading_disorder":"false","currently_studying":"true","education_level":"4_bachelor","education_other":"","completed_education":"","completed_education_other":"","field_current":["human"],"field_completed":[],"ai_usage":"several_weekly","ai_improve":"7","ai_risk":"2","ai_quality":"4","ai_creativity":"4","ai_unders…
<ideas></ideas>
<results>id	pair id	Human position	Human guessed position	More readable position	Confidence	Is learner	Control question success	Timestamp of trial begin	Timestamp of trial end
1	1567.txt	1	2	2	6	false	None	2025-02-25T16:52:07.782Z	2025-02-25T16:53:03.434Z
2	1861.txt	1	2	2	4	false	None	2025-02-25T16:53:03.434Z	2025-02-25T16:54:05.621Z
3	1312.txt	2	2	2	5	false	Correct	2025-02-25T16:54:05.621Z	2025-02-25T16:54:45.520Z
4	843.txt	1	1	2	4	false	None	2025-02-25T16:54:53.279Z	2025-02-25T16:55:54.288Z
5	1348.txt	1	2	2	3	false	None	2025-02-25T16:55:54.288Z	2025-02-25T16:56:24.341Z
6	1694.txt	2	1	1	3	false	None	2025-02-25T16:56:24.341Z	2025-02-25T16:56:47.185Z
7	4.txt	1	1	1	1	false	None	2025-02-25T16:56:47.185Z	2025-02-25T16:57:33.870Z
8	50.txt	1	1	2	3	false	None	2025-02-25T16:57:33.871Z	2025-02-25T16:58:28.850Z
9	1812.txt	1	2	2	6	false	None	2025-02-25T16:58:28.851Z	2025-02-25T16:58:51.349Z
10	335.txt	2	1	1	2	false	None	2025-02-25T16:58:51.350Z	2025-02-25T16:59:16.337Z
11	1982.txt	2	1	1	2	false	None	2025-02-25T16:59:16.337Z	2025-02-25T16:59:31.539Z
12	2054.txt	2	2	2	4	false	None	2025-02-25T16:59:31.539Z	2025-02-25T16:59:50.201Z
13	1921.txt	1	1	1	3	false	Correct	2025-02-25T16:59:50.201Z	2025-02-25T17:00:22.111Z
14	1113.txt	2	1	1	4	false	None	2025-02-25T17:00:27.969Z	2025-02-25T17:00:43.399Z
15	599.txt	2	2	2	1	false	None	2025-02-25T17:00:43.400Z	2025-02-25T17:01:11.050Z
16	1640.txt	1	2	2	6	false	None	2025-02-25T17:01:11.050Z	2025-02-25T17:01:28.472Z
17	1115.txt	1	2	1	2	false	None	2025-02-25T17:01:28.472Z	2025-02-25T17:01:51.216Z
18	1845.txt	1	2	1	5	false	Incorrect	2025-02-25T17:01:51.216Z	2025-02-25T17:02:09.147Z
19	1810.txt	1	2	2	3	false	None	2025-02-25T17:02:16.521Z	2025-02-25T17:02:33.401Z
20	1533.txt	1	2	2	1	false	None	2025-02-25T17:02:33.401Z	2025-02-25T17:02:55.952Z</results>
