# Supplementary material for: Learning to detect AI texts and learning the limits
Source: PLoS One. 2025 Oct 15;20(10):e0333007. doi: 10.1371/journal.pone.0333007 (PMC12527182; doi:10.1371/journal.pone.0333007)
Supplement: S2 File — All data and scripts used in the study, some additional descriptive statistics, scalable formate figures. (ZIP) [file pone.0333007.s002.tgz › data and scripts/OSF/results/LABELS/20250225_181006_390.tsv]

<settings>{"version":"1.1","user_system":"Mozilla/5.0 (iPhone; CPU iPhone OS 18_1_1 like Mac OS X) AppleWebKit/605.1.15 (KHTML, like Gecko) Version/18.1.1 Mobile/15E148 Safari/604.1","interface_language":"ces","content_language":"ces","stimuli_URL":"https://hypertext.cz/experimentcz/koditex_chat_gpt-4o__0.tsv","control_stimuli_URL":"https://hypertext.cz/experimentcz/control_koditex_chat_gpt-4o__0…
<demographics>{"gender":"male","age":"20","language":"czech","language_other":"","reading_disorder":"false","currently_studying":"true","education_level":"5_master","education_other":"","completed_education":"","completed_education_other":"","field_current":["nature"],"field_completed":[],"ai_usage":"several_weekly","ai_improve":"5","ai_risk":"2","ai_quality":"3","ai_creativity":"5","ai_understan…
<ideas>Hledal jsem chyby v textu a nějaké výrazné členění textu (odrážky, nadpisy atd.). Přijde mi, že umělá inteligence používá ‘lehčí’ výrazy a vyjadřuje se nekošatě</ideas>
<results>id	pair id	Human position	Human guessed position	More readable position	Confidence	Is learner	Control question success	Timestamp of trial begin	Timestamp of trial end
1	1846.txt	1	1	1	6	true	None	2025-02-25T16:48:47.484Z	2025-02-25T16:50:40.528Z
2	1940.txt	1	2	2	6	true	None	2025-02-25T16:50:44.564Z	2025-02-25T16:51:25.088Z
3	1921.txt	2	1	2	5	true	Correct	2025-02-25T16:51:41.431Z	2025-02-25T16:54:28.954Z
4	1443.txt	2	2	1	6	true	None	2025-02-25T16:54:36.138Z	2025-02-25T16:55:34.449Z
5	644.txt	1	2	2	7	true	None	2025-02-25T16:55:36.466Z	2025-02-25T16:56:04.718Z
6	1798.txt	2	1	1	2	true	None	2025-02-25T16:56:11.621Z	2025-02-25T16:57:30.500Z
7	625.txt	1	1	1	3	true	None	2025-02-25T16:57:31.867Z	2025-02-25T16:58:25.777Z
8	850.txt	2	1	1	2	true	None	2025-02-25T16:58:27.846Z	2025-02-25T16:59:17.518Z
9	998.txt	2	2	2	1	true	None	2025-02-25T16:59:19.587Z	2025-02-25T17:00:13.371Z
10	1073.txt	2	1	1	3	true	None	2025-02-25T17:00:15.140Z	2025-02-25T17:00:53.818Z
11	1409.txt	1	1	2	2	true	None	2025-02-25T17:00:54.971Z	2025-02-25T17:01:11.634Z
12	623.txt	2	1	1	2	true	None	2025-02-25T17:01:13.386Z	2025-02-25T17:02:04.159Z
13	1312.txt	1	2	1	2	true	Correct	2025-02-25T17:02:05.746Z	2025-02-25T17:02:37.186Z
14	2194.txt	1	2	2	5	true	None	2025-02-25T17:02:41.440Z	2025-02-25T17:03:24.750Z
15	1150.txt	1	2	1	3	true	None	2025-02-25T17:03:26.403Z	2025-02-25T17:04:04.725Z
16	1711.txt	1	1	1	2	true	None	2025-02-25T17:04:06.279Z	2025-02-25T17:04:52.029Z
17	1770.txt	2	1	1	7	true	None	2025-02-25T17:04:53.680Z	2025-02-25T17:05:27.925Z
18	1845.txt	1	2	2	4	true	Correct	2025-02-25T17:05:34.619Z	2025-02-25T17:06:36.642Z
19	852.txt	2	1	2	3	true	None	2025-02-25T17:06:40.828Z	2025-02-25T17:07:23.356Z
20	1537.txt	1	1	2	7	true	None	2025-02-25T17:07:24.943Z	2025-02-25T17:07:46.782Z</results>
