# Supplementary material for: Learning to detect AI texts and learning the limits
Source: PLoS One. 2025 Oct 15;20(10):e0333007. doi: 10.1371/journal.pone.0333007 (PMC12527182; doi:10.1371/journal.pone.0333007)
Supplement: S2 File — All data and scripts used in the study, some additional descriptive statistics, scalable formate figures. (ZIP) [file pone.0333007.s002.tgz › data and scripts/OSF/results/LABELS/20250225_181935_827.tsv]

<settings>{"version":"1.1","user_system":"Mozilla/5.0 (Windows NT 10.0; Win64; x64) AppleWebKit/537.36 (KHTML, like Gecko) Chrome/133.0.0.0 Safari/537.36","interface_language":"ces","content_language":"ces","stimuli_URL":"https://hypertext.cz/experimentcz/koditex_chat_gpt-4o__0.tsv","control_stimuli_URL":"https://hypertext.cz/experimentcz/control_koditex_chat_gpt-4o__0.tsv","agreement_URL":"https…
<demographics>{"gender":"female","age":"21","language":"czech","language_other":"","reading_disorder":"false","currently_studying":"true","education_level":"4_bachelor","education_other":"","completed_education":"","completed_education_other":"","field_current":["nature"],"field_completed":[],"ai_usage":"several_weekly","ai_improve":"3","ai_risk":"6","ai_quality":"5","ai_creativity":"2","ai_under…
<ideas>V průběhu experimentu jsem se zlepšila. Věděla jsem, na co zaměřit. AI text často jen "shrnula", text napsaný člověkem byl konkrétnější, obsahoval více příkladů apod. </ideas>
<results>id	pair id	Human position	Human guessed position	More readable position	Confidence	Is learner	Control question success	Timestamp of trial begin	Timestamp of trial end
1	675.txt	2	1	1	1	true	None	2025-02-25T16:56:04.612Z	2025-02-25T16:57:11.139Z
2	70.txt	2	1	1	5	true	None	2025-02-25T16:57:15.081Z	2025-02-25T16:58:14.559Z
3	1845.txt	2	2	1	1	true	Correct	2025-02-25T16:58:19.628Z	2025-02-25T16:59:12.885Z
4	2.txt	2	1	1	6	true	None	2025-02-25T16:59:27.485Z	2025-02-25T17:00:21.925Z
5	2080.txt	2	2	1	2	true	None	2025-02-25T17:00:24.381Z	2025-02-25T17:01:31.389Z
6	974.txt	2	1	1	2	true	None	2025-02-25T17:01:43.065Z	2025-02-25T17:02:36.009Z
7	2039.txt	1	1	1	5	true	None	2025-02-25T17:02:37.183Z	2025-02-25T17:03:30.887Z
8	1565.txt	1	1	2	5	true	None	2025-02-25T17:03:34.485Z	2025-02-25T17:04:24.927Z
9	1386.txt	1	2	1	2	true	None	2025-02-25T17:04:29.437Z	2025-02-25T17:05:40.420Z
10	1820.txt	1	1	1	6	true	None	2025-02-25T17:05:43.626Z	2025-02-25T17:06:37.090Z
11	50.txt	2	2	1	5	true	None	2025-02-25T17:06:40.065Z	2025-02-25T17:07:30.779Z
12	1324.txt	1	2	2	2	true	None	2025-02-25T17:07:33.825Z	2025-02-25T17:08:43.713Z
13	1921.txt	2	2	1	5	true	Correct	2025-02-25T17:08:47.398Z	2025-02-25T17:09:37.800Z
14	819.txt	1	1	2	6	true	None	2025-02-25T17:09:44.175Z	2025-02-25T17:10:32.760Z
15	626.txt	1	2	1	1	true	None	2025-02-25T17:10:34.615Z	2025-02-25T17:11:46.119Z
16	2141.txt	2	2	1	5	true	None	2025-02-25T17:11:49.220Z	2025-02-25T17:12:55.447Z
17	1451.txt	1	1	2	5	true	None	2025-02-25T17:12:58.933Z	2025-02-25T17:14:00.401Z
18	1312.txt	2	2	1	6	true	Correct	2025-02-25T17:14:01.584Z	2025-02-25T17:15:07.515Z
19	1543.txt	2	2	1	6	true	None	2025-02-25T17:15:16.286Z	2025-02-25T17:16:09.415Z
20	1431.txt	1	1	2	6	true	None	2025-02-25T17:16:11.886Z	2025-02-25T17:17:12.042Z</results>
