# Supplementary material for: Learning to detect AI texts and learning the limits
Source: PLoS One. 2025 Oct 15;20(10):e0333007. doi: 10.1371/journal.pone.0333007 (PMC12527182; doi:10.1371/journal.pone.0333007)
Supplement: S2 File — All data and scripts used in the study, some additional descriptive statistics, scalable formate figures. (ZIP) [file pone.0333007.s002.tgz › data and scripts/OSF/results/LABELS/20250225_182005_377.tsv]

<settings>{"version":"1.1","user_system":"Mozilla/5.0 (Windows NT 10.0; Win64; x64; rv:109.0) Gecko/20100101 Firefox/119.0","interface_language":"ces","content_language":"ces","stimuli_URL":"https://hypertext.cz/experimentcz/koditex_chat_gpt-4o__0.tsv","control_stimuli_URL":"https://hypertext.cz/experimentcz/control_koditex_chat_gpt-4o__0.tsv","agreement_URL":"https://hypertext.cz/experimentcz/in…
<demographics>{"gender":"female","age":"22","language":"czech","language_other":"","reading_disorder":"false","currently_studying":"true","education_level":"6_doctoral","education_other":"","completed_education":"","completed_education_other":"","field_current":["nature"],"field_completed":[],"ai_usage":"several_weekly","ai_improve":"7","ai_risk":"3","ai_quality":"5","ai_creativity":"6","ai_under…
<ideas>Sledovala jsem gramatické chyby, formy odstavců, jakými byly texty napsané a podobnost s texty, které mám napsané od AI.</ideas>
<results>id	pair id	Human position	Human guessed position	More readable position	Confidence	Is learner	Control question success	Timestamp of trial begin	Timestamp of trial end
1	987.txt	1	1	2	7	false	None	2025-02-25T16:55:36.029Z	2025-02-25T16:57:29.678Z
2	1088.txt	1	1	2	4	false	None	2025-02-25T16:57:29.679Z	2025-02-25T16:58:22.374Z
3	1845.txt	2	2	2	5	false	Correct	2025-02-25T16:58:22.374Z	2025-02-25T16:59:28.953Z
4	631.txt	2	1	1	6	false	None	2025-02-25T16:59:37.421Z	2025-02-25T17:00:13.052Z
5	1712.txt	1	2	1	5	false	None	2025-02-25T17:00:13.052Z	2025-02-25T17:01:03.655Z
6	1735.txt	2	2	1	7	false	None	2025-02-25T17:01:03.655Z	2025-02-25T17:02:01.004Z
7	1294.txt	1	2	1	2	false	None	2025-02-25T17:02:01.004Z	2025-02-25T17:03:11.417Z
8	59.txt	1	1	1	6	false	None	2025-02-25T17:03:11.417Z	2025-02-25T17:04:16.516Z
9	1699.txt	2	2	2	3	false	None	2025-02-25T17:04:16.516Z	2025-02-25T17:05:42.560Z
10	658.txt	1	2	2	3	false	None	2025-02-25T17:05:42.560Z	2025-02-25T17:06:35.829Z
11	1791.txt	2	1	1	6	false	None	2025-02-25T17:06:35.829Z	2025-02-25T17:07:54.632Z
12	1660.txt	1	1	1	5	false	None	2025-02-25T17:07:54.632Z	2025-02-25T17:09:03.945Z
13	1921.txt	1	2	2	2	false	Correct	2025-02-25T17:09:03.945Z	2025-02-25T17:10:03.017Z
14	2035.txt	2	2	2	3	false	None	2025-02-25T17:10:08.306Z	2025-02-25T17:10:32.127Z
15	2270.txt	2	1	2	6	false	None	2025-02-25T17:10:32.127Z	2025-02-25T17:11:00.894Z
16	1802.txt	2	2	1	2	false	None	2025-02-25T17:11:00.894Z	2025-02-25T17:12:29.352Z
17	1120.txt	2	2	1	4	false	None	2025-02-25T17:12:29.352Z	2025-02-25T17:12:52.364Z
18	1312.txt	1	2	2	3	false	Correct	2025-02-25T17:12:52.364Z	2025-02-25T17:13:55.658Z
19	1137.txt	1	1	2	6	false	None	2025-02-25T17:14:01.099Z	2025-02-25T17:14:25.777Z
20	1885.txt	1	1	2	5	false	None	2025-02-25T17:14:25.777Z	2025-02-25T17:15:22.306Z</results>
