# Supplementary material for: Learning to detect AI texts and learning the limits
Source: PLoS One. 2025 Oct 15;20(10):e0333007. doi: 10.1371/journal.pone.0333007 (PMC12527182; doi:10.1371/journal.pone.0333007)
Supplement: S2 File — All data and scripts used in the study, some additional descriptive statistics, scalable formate figures. (ZIP) [file pone.0333007.s002.tgz › data and scripts/OSF/results/LABELS/20250225_182208_911.tsv]

<settings>{"version":"1.1","user_system":"Mozilla/5.0 (Windows NT 10.0; Win64; x64) AppleWebKit/537.36 (KHTML, like Gecko) Chrome/133.0.0.0 Safari/537.36","interface_language":"ces","content_language":"ces","stimuli_URL":"https://hypertext.cz/experimentcz/koditex_chat_gpt-4o__0.tsv","control_stimuli_URL":"https://hypertext.cz/experimentcz/control_koditex_chat_gpt-4o__0.tsv","agreement_URL":"https…
<demographics>{"gender":"male","age":"21","language":"czech","language_other":"","reading_disorder":"false","currently_studying":"true","education_level":"4_bachelor","education_other":"","completed_education":"","completed_education_other":"","field_current":["philology"],"field_completed":[],"ai_usage":"weekly","ai_improve":"7","ai_risk":"3","ai_quality":"2","ai_creativity":"7","ai_understandin…
<ideas>Citově zabarvená slova, nějaké texty byly psány s anglickou větnou strukturou, předpokládal jsem tedy, že se jedná o AI překlady, takže mě poté zarazilo, když se jednalo o psaný text </ideas>
<results>id	pair id	Human position	Human guessed position	More readable position	Confidence	Is learner	Control question success	Timestamp of trial begin	Timestamp of trial end
1	1304.txt	1	2	1	5	true	None	2025-02-25T17:05:06.524Z	2025-02-25T17:06:10.667Z
2	2002.txt	2	2	1	6	true	None	2025-02-25T17:06:17.605Z	2025-02-25T17:07:01.933Z
3	1312.txt	2	2	2	6	true	Correct	2025-02-25T17:07:05.239Z	2025-02-25T17:07:51.139Z
4	1975.txt	1	1	2	4	true	None	2025-02-25T17:07:57.249Z	2025-02-25T17:08:50.098Z
5	1932.txt	2	2	1	5	true	None	2025-02-25T17:08:51.609Z	2025-02-25T17:09:48.576Z
6	834.txt	2	1	1	4	true	None	2025-02-25T17:09:49.777Z	2025-02-25T17:10:41.721Z
7	1676.txt	1	2	2	3	true	None	2025-02-25T17:10:43.183Z	2025-02-25T17:11:31.596Z
8	2216.txt	2	1	1	5	true	None	2025-02-25T17:11:32.962Z	2025-02-25T17:11:59.722Z
9	1320.txt	2	2	1	4	true	None	2025-02-25T17:12:01.845Z	2025-02-25T17:12:32.311Z
10	704.txt	2	2	1	3	true	None	2025-02-25T17:12:33.104Z	2025-02-25T17:13:55.826Z
11	1849.txt	2	2	1	5	true	None	2025-02-25T17:13:56.628Z	2025-02-25T17:14:40.948Z
12	1423.txt	1	1	2	4	true	None	2025-02-25T17:14:42.164Z	2025-02-25T17:15:36.312Z
13	1921.txt	1	1	2	5	true	Correct	2025-02-25T17:15:37.287Z	2025-02-25T17:16:20.325Z
14	1789.txt	2	2	2	6	true	None	2025-02-25T17:16:24.394Z	2025-02-25T17:17:09.057Z
15	1667.txt	2	2	1	3	true	None	2025-02-25T17:17:09.793Z	2025-02-25T17:17:51.766Z
16	2196.txt	1	1	2	6	true	None	2025-02-25T17:17:53.131Z	2025-02-25T17:18:27.559Z
17	2061.txt	1	1	2	6	true	None	2025-02-25T17:18:28.264Z	2025-02-25T17:18:53.769Z
18	1845.txt	1	1	1	6	true	Correct	2025-02-25T17:18:54.424Z	2025-02-25T17:19:24.832Z
19	831.txt	2	1	1	5	true	None	2025-02-25T17:19:28.973Z	2025-02-25T17:20:10.098Z
20	1958.txt	2	2	1	6	true	None	2025-02-25T17:20:13.278Z	2025-02-25T17:20:38.422Z</results>
