# Supplementary material for: Learning to detect AI texts and learning the limits
Source: PLoS One. 2025 Oct 15;20(10):e0333007. doi: 10.1371/journal.pone.0333007 (PMC12527182; doi:10.1371/journal.pone.0333007)
Supplement: S2 File — All data and scripts used in the study, some additional descriptive statistics, scalable formate figures. (ZIP) [file pone.0333007.s002.tgz › data and scripts/OSF/results/LABELS/20250225_182746_266.tsv]

<settings>{"version":"1.1","user_system":"Mozilla/5.0 (Macintosh; Intel Mac OS X 10_15_7) AppleWebKit/605.1.15 (KHTML, like Gecko) Version/17.6 Safari/605.1.15","interface_language":"ces","content_language":"ces","stimuli_URL":"https://hypertext.cz/experimentcz/koditex_chat_gpt-4o__0.tsv","control_stimuli_URL":"https://hypertext.cz/experimentcz/control_koditex_chat_gpt-4o__0.tsv","agreement_URL":…
<demographics>{"gender":"female","age":"20","language":"czech","language_other":"","reading_disorder":"false","currently_studying":"true","education_level":"5_master","education_other":"","completed_education":"","completed_education_other":"","field_current":["human"],"field_completed":[],"ai_usage":"several_weekly","ai_improve":"7","ai_risk":"5","ai_quality":"5","ai_creativity":"3","ai_understa…
<ideas>Musím říct, že to bylo těžší než jsem čekala. Nejdříve jsem si postupně přečetla oba texty, během čtení jsem již uvažovala, který text asi napsal člověk a proč. Po přečtení jsem se zamyslela jaký text se mi četl lépe. Stávalo se mi, že jednom textu musela přečíst nějakou větu dvakrát a nebo mi text přišel velmi chaotický a podle toho jsem rozhodovala. Text, který psal člověk jsem hledala p…
<results>id	pair id	Human position	Human guessed position	More readable position	Confidence	Is learner	Control question success	Timestamp of trial begin	Timestamp of trial end
1	1762.txt	2	1	2	6	true	None	2025-02-25T17:00:25.717Z	2025-02-25T17:01:24.158Z
2	2436.txt	2	1	1	4	true	None	2025-02-25T17:01:50.310Z	2025-02-25T17:02:58.659Z
3	1921.txt	1	1	1	1	true	Correct	2025-02-25T17:03:07.343Z	2025-02-25T17:04:17.083Z
4	1893.txt	2	1	1	1	true	None	2025-02-25T17:04:32.661Z	2025-02-25T17:05:47.293Z
5	94.txt	1	2	2	1	true	None	2025-02-25T17:05:52.277Z	2025-02-25T17:06:52.163Z
6	2020.txt	2	2	1	3	true	None	2025-02-25T17:06:56.362Z	2025-02-25T17:08:02.263Z
7	2012.txt	2	1	1	4	true	None	2025-02-25T17:08:05.602Z	2025-02-25T17:08:39.429Z
8	2326.txt	2	2	1	5	true	None	2025-02-25T17:08:43.413Z	2025-02-25T17:09:37.129Z
9	1490.txt	2	2	1	2	true	None	2025-02-25T17:09:41.898Z	2025-02-25T17:10:44.614Z
10	1798.txt	2	2	1	5	true	None	2025-02-25T17:10:47.950Z	2025-02-25T17:11:37.615Z
11	2057.txt	2	2	1	7	true	None	2025-02-25T17:11:39.732Z	2025-02-25T17:12:04.231Z
12	1708.txt	1	2	1	5	true	None	2025-02-25T17:12:06.450Z	2025-02-25T17:12:54.764Z
13	1845.txt	2	2	2	6	true	Correct	2025-02-25T17:12:58.434Z	2025-02-25T17:13:40.415Z
14	1691.txt	2	1	1	4	true	None	2025-02-25T17:13:48.316Z	2025-02-25T17:14:24.066Z
15	915.txt	2	2	2	5	true	None	2025-02-25T17:14:26.617Z	2025-02-25T17:15:46.567Z
16	1799.txt	2	2	1	5	true	None	2025-02-25T17:15:48.635Z	2025-02-25T17:16:44.535Z
17	1366.txt	1	1	2	6	true	None	2025-02-25T17:16:46.519Z	2025-02-25T17:17:34.053Z
18	1312.txt	1	1	2	7	true	Correct	2025-02-25T17:17:41.868Z	2025-02-25T17:18:28.137Z
19	642.txt	2	1	2	5	true	None	2025-02-25T17:18:33.919Z	2025-02-25T17:19:14.666Z
20	1770.txt	2	2	1	6	true	None	2025-02-25T17:19:21.764Z	2025-02-25T17:20:04.143Z</results>
