# Supplementary material for: Learning to detect AI texts and learning the limits
Source: PLoS One. 2025 Oct 15;20(10):e0333007. doi: 10.1371/journal.pone.0333007 (PMC12527182; doi:10.1371/journal.pone.0333007)
Supplement: S2 File — All data and scripts used in the study, some additional descriptive statistics, scalable formate figures. (ZIP) [file pone.0333007.s002.tgz › data and scripts/OSF/results/LABELS/20250225_184730_364.tsv]

<settings>{"version":"1.1","user_system":"Mozilla/5.0 (Windows NT 10.0; Win64; x64; rv:135.0) Gecko/20100101 Firefox/135.0","interface_language":"ces","content_language":"ces","stimuli_URL":"https://hypertext.cz/experimentcz/koditex_chat_gpt-4o__0.tsv","control_stimuli_URL":"https://hypertext.cz/experimentcz/control_koditex_chat_gpt-4o__0.tsv","agreement_URL":"https://hypertext.cz/experimentcz/in…
<demographics>{"gender":"female","age":"19","language":"czech","language_other":"","reading_disorder":"false","currently_studying":"true","education_level":"4_bachelor","education_other":"","completed_education":"","completed_education_other":"","field_current":["philology","human"],"field_completed":[],"ai_usage":"several_weekly","ai_improve":"5","ai_risk":"7","ai_quality":"2","ai_creativity":"2…
<ideas></ideas>
<results>id	pair id	Human position	Human guessed position	More readable position	Confidence	Is learner	Control question success	Timestamp of trial begin	Timestamp of trial end
1	697.txt	2	2	1	5	true	None	2025-02-25T17:31:20.626Z	2025-02-25T17:32:14.762Z
2	1800.txt	2	2	1	5	true	None	2025-02-25T17:32:19.781Z	2025-02-25T17:32:54.489Z
3	1845.txt	1	2	2	5	true	Correct	2025-02-25T17:32:55.649Z	2025-02-25T17:33:23.593Z
4	607.txt	2	2	1	2	true	None	2025-02-25T17:33:33.582Z	2025-02-25T17:34:39.432Z
5	1905.txt	1	2	2	5	true	None	2025-02-25T17:34:40.445Z	2025-02-25T17:35:21.306Z
6	1756.txt	1	1	2	5	true	None	2025-02-25T17:35:25.489Z	2025-02-25T17:36:27.410Z
7	1107.txt	2	1	2	2	true	None	2025-02-25T17:36:28.693Z	2025-02-25T17:37:25.896Z
8	549.txt	2	2	2	7	true	None	2025-02-25T17:37:27.265Z	2025-02-25T17:37:55.937Z
9	2126.txt	1	2	2	5	true	None	2025-02-25T17:37:57.273Z	2025-02-25T17:38:29.161Z
10	840.txt	2	2	1	6	true	None	2025-02-25T17:38:30.296Z	2025-02-25T17:39:31.129Z
11	65.txt	2	2	1	6	true	None	2025-02-25T17:39:32.006Z	2025-02-25T17:39:56.025Z
12	1820.txt	1	1	1	2	true	None	2025-02-25T17:39:57.001Z	2025-02-25T17:40:16.173Z
13	1312.txt	1	1	1	3	true	Correct	2025-02-25T17:40:17.113Z	2025-02-25T17:41:01.480Z
14	1570.txt	1	2	2	4	true	None	2025-02-25T17:41:05.985Z	2025-02-25T17:41:58.013Z
15	1736.txt	1	2	2	6	true	None	2025-02-25T17:41:59.335Z	2025-02-25T17:42:29.634Z
16	1262.txt	2	2	2	6	true	None	2025-02-25T17:42:34.993Z	2025-02-25T17:43:04.773Z
17	1423.txt	2	2	1	1	true	None	2025-02-25T17:43:06.546Z	2025-02-25T17:44:59.425Z
18	1921.txt	2	2	1	7	true	Correct	2025-02-25T17:45:00.369Z	2025-02-25T17:45:25.890Z
19	1642.txt	1	2	2	7	true	None	2025-02-25T17:45:30.509Z	2025-02-25T17:46:03.474Z
20	1379.txt	2	2	2	5	true	None	2025-02-25T17:46:06.803Z	2025-02-25T17:46:38.738Z</results>
