# Supplementary material for: Learning to detect AI texts and learning the limits
Source: PLoS One. 2025 Oct 15;20(10):e0333007. doi: 10.1371/journal.pone.0333007 (PMC12527182; doi:10.1371/journal.pone.0333007)
Supplement: S2 File — All data and scripts used in the study, some additional descriptive statistics, scalable formate figures. (ZIP) [file pone.0333007.s002.tgz › data and scripts/OSF/results/LABELS/20250225_184945_242.tsv]

<settings>{"version":"1.1","user_system":"Mozilla/5.0 (Windows NT 10.0; Win64; x64) AppleWebKit/537.36 (KHTML, like Gecko) Chrome/133.0.0.0 Safari/537.36","interface_language":"ces","content_language":"ces","stimuli_URL":"https://hypertext.cz/experimentcz/koditex_chat_gpt-4o__0.tsv","control_stimuli_URL":"https://hypertext.cz/experimentcz/control_koditex_chat_gpt-4o__0.tsv","agreement_URL":"https…
<demographics>{"gender":"male","age":"19","language":"czech","language_other":"","reading_disorder":"false","currently_studying":"true","education_level":"5_master","education_other":"","completed_education":"","completed_education_other":"","field_current":["human"],"field_completed":[],"ai_usage":"several_weekly","ai_improve":"6","ai_risk":"3","ai_quality":"1","ai_creativity":"7","ai_understand…
<ideas>Řídil jsem se většinou intuicí. Snažil jsem se také všimnout si chyb či nelogických struktur, které by člověk nejspíše nenapsal, ale ty se tam téměř nevyskytovaly. V některých případech bych řekl, že bylo velmi složité až nemožné s jistotou říct, který text psal člověk</ideas>
<results>id	pair id	Human position	Human guessed position	More readable position	Confidence	Is learner	Control question success	Timestamp of trial begin	Timestamp of trial end
1	1979.txt	2	1	1	7	false	None	2025-02-25T17:19:26.864Z	2025-02-25T17:21:16.220Z
2	1712.txt	2	2	1	5	false	None	2025-02-25T17:21:16.220Z	2025-02-25T17:23:07.749Z
3	1312.txt	2	2	2	1	false	Correct	2025-02-25T17:23:07.749Z	2025-02-25T17:24:53.123Z
4	1564.txt	2	1	2	6	false	None	2025-02-25T17:25:09.893Z	2025-02-25T17:27:42.090Z
5	1137.txt	1	1	1	7	false	None	2025-02-25T17:27:42.090Z	2025-02-25T17:28:37.578Z
6	1666.txt	2	2	1	3	false	None	2025-02-25T17:28:37.578Z	2025-02-25T17:29:50.164Z
7	2031.txt	1	1	2	4	false	None	2025-02-25T17:29:50.164Z	2025-02-25T17:33:17.555Z
8	844.txt	1	1	2	6	false	None	2025-02-25T17:33:17.555Z	2025-02-25T17:34:50.254Z
9	1883.txt	2	2	1	7	false	None	2025-02-25T17:34:50.254Z	2025-02-25T17:35:46.655Z
10	2.txt	2	1	1	5	false	None	2025-02-25T17:35:46.655Z	2025-02-25T17:37:19.291Z
11	94.txt	2	2	1	6	false	None	2025-02-25T17:37:19.291Z	2025-02-25T17:38:17.977Z
12	1789.txt	1	2	2	7	false	None	2025-02-25T17:38:17.977Z	2025-02-25T17:39:00.207Z
13	1845.txt	2	1	2	2	false	Correct	2025-02-25T17:39:00.207Z	2025-02-25T17:40:11.914Z
14	579.txt	1	1	2	2	false	None	2025-02-25T17:40:24.510Z	2025-02-25T17:41:14.695Z
15	1307.txt	2	2	2	7	false	None	2025-02-25T17:41:14.695Z	2025-02-25T17:42:06.688Z
16	1747.txt	1	1	1	6	false	None	2025-02-25T17:42:06.689Z	2025-02-25T17:43:17.221Z
17	1235.txt	1	2	1	1	false	None	2025-02-25T17:43:17.221Z	2025-02-25T17:43:59.633Z
18	1921.txt	2	2	1	5	false	Correct	2025-02-25T17:43:59.633Z	2025-02-25T17:45:31.803Z
19	1969.txt	2	1	1	5	false	None	2025-02-25T17:45:35.905Z	2025-02-25T17:46:25.484Z
20	1072.txt	2	2	2	7	false	None	2025-02-25T17:46:25.484Z	2025-02-25T17:46:45.485Z</results>
