# Supplementary material for: Learning to detect AI texts and learning the limits
Source: PLoS One. 2025 Oct 15;20(10):e0333007. doi: 10.1371/journal.pone.0333007 (PMC12527182; doi:10.1371/journal.pone.0333007)
Supplement: S2 File — All data and scripts used in the study, some additional descriptive statistics, scalable formate figures. (ZIP) [file pone.0333007.s002.tgz › data and scripts/OSF/results/LABELS/20250225_185630_117.tsv]

<settings>{"version":"1.1","user_system":"Mozilla/5.0 (Windows NT 10.0; Win64; x64) AppleWebKit/537.36 (KHTML, like Gecko) Chrome/133.0.0.0 Safari/537.36 Edg/133.0.0.0","interface_language":"ces","content_language":"ces","stimuli_URL":"https://hypertext.cz/experimentcz/koditex_chat_gpt-4o__0.tsv","control_stimuli_URL":"https://hypertext.cz/experimentcz/control_koditex_chat_gpt-4o__0.tsv","agreeme…
<demographics>{"gender":"female","age":"50","language":"czech","language_other":"","reading_disorder":"false","currently_studying":"true","education_level":"5_master","education_other":"","completed_education":"","completed_education_other":"","field_current":["human"],"field_completed":[],"ai_usage":"several_monthly","ai_improve":"5","ai_risk":"4","ai_quality":"3","ai_creativity":"4","ai_underst…
<ideas>V prvních úlohách jsem tápala. Myslela jsem si, že texty od AI budou více chybové, nesmyslné. Další texty mi pak stále více potvrzovaly skutečnost, že texty od AI jsou uhlazené a více čtivé. Zajímavá zkušenost a velmi děkuji za tento experiment. </ideas>
<results>id	pair id	Human position	Human guessed position	More readable position	Confidence	Is learner	Control question success	Timestamp of trial begin	Timestamp of trial end
1	1431.txt	2	1	1	5	true	None	2025-02-25T17:22:46.868Z	2025-02-25T17:25:28.200Z
2	1754.txt	2	2	2	4	true	None	2025-02-25T17:25:32.990Z	2025-02-25T17:27:42.896Z
3	1312.txt	2	2	2	5	true	Correct	2025-02-25T17:27:46.091Z	2025-02-25T17:29:21.093Z
4	1073.txt	2	1	1	4	true	None	2025-02-25T17:29:33.357Z	2025-02-25T17:31:04.760Z
5	2278.txt	2	2	1	4	true	None	2025-02-25T17:31:07.254Z	2025-02-25T17:32:57.398Z
6	1335.txt	1	2	2	4	true	None	2025-02-25T17:32:59.603Z	2025-02-25T17:34:33.027Z
7	599.txt	2	2	2	6	true	None	2025-02-25T17:34:35.342Z	2025-02-25T17:35:55.994Z
8	1782.txt	1	2	2	6	true	None	2025-02-25T17:35:58.211Z	2025-02-25T17:37:09.787Z
9	1535.txt	1	1	2	4	true	None	2025-02-25T17:37:11.857Z	2025-02-25T17:38:39.032Z
10	1800.txt	2	1	1	4	true	None	2025-02-25T17:38:41.339Z	2025-02-25T17:39:53.282Z
11	1778.txt	2	2	1	6	true	None	2025-02-25T17:39:55.534Z	2025-02-25T17:41:11.333Z
12	1255.txt	1	1	2	4	true	None	2025-02-25T17:41:13.447Z	2025-02-25T17:42:57.695Z
13	1921.txt	1	1	2	6	true	Correct	2025-02-25T17:43:00.084Z	2025-02-25T17:44:35.281Z
14	91.txt	1	1	2	4	true	None	2025-02-25T17:44:43.919Z	2025-02-25T17:46:09.804Z
15	1551.txt	2	1	2	4	true	None	2025-02-25T17:46:12.113Z	2025-02-25T17:47:27.678Z
16	1531.txt	2	2	2	2	true	None	2025-02-25T17:47:29.463Z	2025-02-25T17:48:31.492Z
17	1533.txt	1	1	2	2	true	None	2025-02-25T17:48:33.828Z	2025-02-25T17:49:26.013Z
18	1845.txt	1	1	2	2	true	Correct	2025-02-25T17:49:27.770Z	2025-02-25T17:50:33.902Z
19	1221.txt	1	1	2	4	true	None	2025-02-25T17:50:46.156Z	2025-02-25T17:51:39.044Z
20	1741.txt	1	1	2	6	true	None	2025-02-25T17:51:41.141Z	2025-02-25T17:52:38.203Z</results>
