# Supplementary material for: Learning to detect AI texts and learning the limits
Source: PLoS One. 2025 Oct 15;20(10):e0333007. doi: 10.1371/journal.pone.0333007 (PMC12527182; doi:10.1371/journal.pone.0333007)
Supplement: S2 File — All data and scripts used in the study, some additional descriptive statistics, scalable formate figures. (ZIP) [file pone.0333007.s002.tgz › data and scripts/OSF/results/LABELS/20250225_185740_897.tsv]

<settings>{"version":"1.1","user_system":"Mozilla/5.0 (Macintosh; Intel Mac OS X 10_15_7) AppleWebKit/605.1.15 (KHTML, like Gecko) Version/17.4.1 Safari/605.1.15","interface_language":"ces","content_language":"ces","stimuli_URL":"https://hypertext.cz/experimentcz/koditex_chat_gpt-4o__0.tsv","control_stimuli_URL":"https://hypertext.cz/experimentcz/control_koditex_chat_gpt-4o__0.tsv","agreement_URL…
<demographics>{"gender":"female","age":"27","language":"czech","language_other":"","reading_disorder":"false","currently_studying":"true","education_level":"5_master","education_other":"","completed_education":"","completed_education_other":"","field_current":["human"],"field_completed":[],"ai_usage":"several_weekly","ai_improve":"5","ai_risk":"4","ai_quality":"5","ai_creativity":"3","ai_understa…
<ideas>Myslím, že pokud se v textu věty blížily "ideálnímu" gramatickému modelu, tak je psala AI.</ideas>
<results>id	pair id	Human position	Human guessed position	More readable position	Confidence	Is learner	Control question success	Timestamp of trial begin	Timestamp of trial end
1	1146.txt	1	1	2	6	false	None	2025-02-25T17:38:26.052Z	2025-02-25T17:39:27.542Z
2	1745.txt	2	1	2	3	false	None	2025-02-25T17:39:27.542Z	2025-02-25T17:40:53.651Z
3	1845.txt	1	2	2	5	false	Correct	2025-02-25T17:40:53.651Z	2025-02-25T17:41:36.442Z
4	1826.txt	2	2	1	5	false	None	2025-02-25T17:41:41.838Z	2025-02-25T17:42:52.515Z
5	1662.txt	2	2	1	5	false	None	2025-02-25T17:42:52.515Z	2025-02-25T17:43:51.987Z
6	597.txt	2	2	1	6	false	None	2025-02-25T17:43:51.987Z	2025-02-25T17:44:21.707Z
7	1853.txt	1	1	2	5	false	None	2025-02-25T17:44:21.707Z	2025-02-25T17:45:17.379Z
8	569.txt	2	1	1	2	false	None	2025-02-25T17:45:17.379Z	2025-02-25T17:46:10.135Z
9	1749.txt	2	2	1	6	false	None	2025-02-25T17:46:10.135Z	2025-02-25T17:46:54.287Z
10	130.txt	2	2	1	1	false	None	2025-02-25T17:46:54.287Z	2025-02-25T17:47:46.208Z
11	775.txt	2	2	1	5	false	None	2025-02-25T17:47:46.208Z	2025-02-25T17:48:36.716Z
12	1366.txt	1	1	2	6	false	None	2025-02-25T17:48:36.716Z	2025-02-25T17:49:19.837Z
13	1921.txt	1	1	2	4	false	Correct	2025-02-25T17:49:19.837Z	2025-02-25T17:50:11.372Z
14	132.txt	2	2	1	3	false	None	2025-02-25T17:50:16.089Z	2025-02-25T17:51:08.847Z
15	915.txt	2	2	2	4	false	None	2025-02-25T17:51:08.847Z	2025-02-25T17:51:54.668Z
16	604.txt	1	1	2	2	false	None	2025-02-25T17:51:54.668Z	2025-02-25T17:52:55.773Z
17	65.txt	2	2	1	5	false	None	2025-02-25T17:52:55.773Z	2025-02-25T17:53:43.979Z
18	1312.txt	1	1	2	5	false	Correct	2025-02-25T17:53:43.979Z	2025-02-25T17:54:18.463Z
19	1969.txt	1	1	1	3	false	None	2025-02-25T17:54:22.500Z	2025-02-25T17:55:05.194Z
20	848.txt	2	2	1	3	false	None	2025-02-25T17:55:05.194Z	2025-02-25T17:55:45.233Z</results>
