# Supplementary material for: Learning to detect AI texts and learning the limits
Source: PLoS One. 2025 Oct 15;20(10):e0333007. doi: 10.1371/journal.pone.0333007 (PMC12527182; doi:10.1371/journal.pone.0333007)
Supplement: S2 File — All data and scripts used in the study, some additional descriptive statistics, scalable formate figures. (ZIP) [file pone.0333007.s002.tgz › data and scripts/OSF/results/LABELS/20250225_185917_971.tsv]

<settings>{"version":"1.1","user_system":"Mozilla/5.0 (Macintosh; Intel Mac OS X 10_15_7) AppleWebKit/537.36 (KHTML, like Gecko) Chrome/132.0.0.0 Safari/537.36","interface_language":"ces","content_language":"ces","stimuli_URL":"https://hypertext.cz/experimentcz/koditex_chat_gpt-4o__0.tsv","control_stimuli_URL":"https://hypertext.cz/experimentcz/control_koditex_chat_gpt-4o__0.tsv","agreement_URL":…
<demographics>{"gender":"female","age":"26","language":"czech","language_other":"","reading_disorder":"false","currently_studying":"true","education_level":"4_bachelor","education_other":"","completed_education":"","completed_education_other":"","field_current":["nature"],"field_completed":[],"ai_usage":"daily","ai_improve":"6","ai_risk":"3","ai_quality":"5","ai_creativity":"6","ai_understanding"…
<ideas></ideas>
<results>id	pair id	Human position	Human guessed position	More readable position	Confidence	Is learner	Control question success	Timestamp of trial begin	Timestamp of trial end
1	1583.txt	2	2	1	4	true	None	2025-02-25T17:33:32.814Z	2025-02-25T17:35:15.313Z
2	1029.txt	2	1	1	6	true	None	2025-02-25T17:35:17.394Z	2025-02-25T17:36:36.909Z
3	1845.txt	1	1	2	6	true	Correct	2025-02-25T17:36:38.877Z	2025-02-25T17:38:15.259Z
4	1373.txt	2	2	1	5	true	None	2025-02-25T17:38:27.875Z	2025-02-25T17:39:36.775Z
5	1758.txt	1	1	2	6	true	None	2025-02-25T17:39:38.398Z	2025-02-25T17:40:47.434Z
6	2434.txt	1	1	2	6	true	None	2025-02-25T17:40:48.668Z	2025-02-25T17:41:34.716Z
7	395.txt	1	1	2	6	true	None	2025-02-25T17:41:35.967Z	2025-02-25T17:42:34.765Z
8	2080.txt	1	1	2	7	true	None	2025-02-25T17:42:35.999Z	2025-02-25T17:43:36.499Z
9	1622.txt	1	1	2	7	true	None	2025-02-25T17:43:37.798Z	2025-02-25T17:44:49.314Z
10	144.txt	2	2	1	7	true	None	2025-02-25T17:44:50.565Z	2025-02-25T17:45:54.898Z
11	1549.txt	1	2	1	7	true	None	2025-02-25T17:45:56.080Z	2025-02-25T17:47:02.780Z
12	1665.txt	1	1	2	7	true	None	2025-02-25T17:47:04.146Z	2025-02-25T17:48:05.796Z
13	1312.txt	1	1	2	7	true	Correct	2025-02-25T17:48:06.996Z	2025-02-25T17:49:01.229Z
14	1853.txt	1	1	2	7	true	None	2025-02-25T17:49:07.828Z	2025-02-25T17:49:58.829Z
15	115.txt	1	1	2	7	true	None	2025-02-25T17:50:00.213Z	2025-02-25T17:50:59.661Z
16	1962.txt	1	1	2	7	true	None	2025-02-25T17:51:00.995Z	2025-02-25T17:51:57.211Z
17	1310.txt	1	1	2	7	true	None	2025-02-25T17:51:58.395Z	2025-02-25T17:53:01.647Z
18	1921.txt	1	2	1	7	true	Correct	2025-02-25T17:53:02.860Z	2025-02-25T17:55:42.659Z
19	1911.txt	1	1	2	7	true	None	2025-02-25T17:55:47.675Z	2025-02-25T17:56:45.375Z
20	588.txt	2	2	1	7	true	None	2025-02-25T17:56:46.559Z	2025-02-25T17:58:09.024Z</results>
