# Supplementary material for: Learning to detect AI texts and learning the limits
Source: PLoS One. 2025 Oct 15;20(10):e0333007. doi: 10.1371/journal.pone.0333007 (PMC12527182; doi:10.1371/journal.pone.0333007)
Supplement: S2 File — All data and scripts used in the study, some additional descriptive statistics, scalable formate figures. (ZIP) [file pone.0333007.s002.tgz › data and scripts/OSF/results/LABELS/20250225_185936_961.tsv]

<settings>{"version":"1.1","user_system":"Mozilla/5.0 (Macintosh; Intel Mac OS X 10_15_7) AppleWebKit/605.1.15 (KHTML, like Gecko) Version/18.3 Safari/605.1.15","interface_language":"ces","content_language":"ces","stimuli_URL":"https://hypertext.cz/experimentcz/koditex_chat_gpt-4o__0.tsv","control_stimuli_URL":"https://hypertext.cz/experimentcz/control_koditex_chat_gpt-4o__0.tsv","agreement_URL":…
<demographics>{"gender":"female","age":"21","language":"not_czech","language_other":"ukrajinština","reading_disorder":"false","currently_studying":"true","education_level":"5_master","education_other":"","completed_education":"","completed_education_other":"","field_current":["nature"],"field_completed":[],"ai_usage":"several_weekly","ai_improve":"7","ai_risk":"4","ai_quality":"4","ai_creativity"…
<ideas></ideas>
<results>id	pair id	Human position	Human guessed position	More readable position	Confidence	Is learner	Control question success	Timestamp of trial begin	Timestamp of trial end
1	1490.txt	2	1	1	6	false	None	2025-02-25T17:32:12.373Z	2025-02-25T17:32:59.605Z
2	1841.txt	1	2	2	7	false	None	2025-02-25T17:32:59.605Z	2025-02-25T17:43:47.140Z
3	1921.txt	2	1	1	7	false	Correct	2025-02-25T17:43:47.140Z	2025-02-25T17:44:33.750Z
4	1389.txt	2	1	1	7	false	None	2025-02-25T17:44:37.818Z	2025-02-25T17:45:30.980Z
5	1637.txt	1	2	2	7	false	None	2025-02-25T17:45:30.980Z	2025-02-25T17:45:56.946Z
6	2476.txt	1	2	2	7	false	None	2025-02-25T17:45:56.946Z	2025-02-25T17:46:45.976Z
7	1976.txt	2	1	1	7	false	None	2025-02-25T17:46:45.976Z	2025-02-25T17:47:40.322Z
8	1784.txt	2	1	1	7	false	None	2025-02-25T17:47:40.322Z	2025-02-25T17:48:34.834Z
9	1626.txt	1	2	2	7	false	None	2025-02-25T17:48:34.834Z	2025-02-25T17:49:12.364Z
10	1913.txt	1	2	2	7	false	None	2025-02-25T17:49:12.364Z	2025-02-25T17:49:59.527Z
11	1688.txt	2	1	1	7	false	None	2025-02-25T17:49:59.527Z	2025-02-25T17:50:40.957Z
12	1592.txt	1	2	2	7	false	None	2025-02-25T17:50:40.958Z	2025-02-25T17:51:56.820Z
13	1312.txt	1	2	1	6	false	Correct	2025-02-25T17:51:56.820Z	2025-02-25T17:52:44.483Z
14	1618.txt	1	1	1	7	false	None	2025-02-25T17:52:47.665Z	2025-02-25T17:53:27.196Z
15	2028.txt	1	2	2	7	false	None	2025-02-25T17:53:27.196Z	2025-02-25T17:54:10.275Z
16	672.txt	2	1	1	7	false	None	2025-02-25T17:54:10.275Z	2025-02-25T17:55:46.757Z
17	1649.txt	1	2	2	7	false	None	2025-02-25T17:55:46.759Z	2025-02-25T17:56:20.301Z
18	1845.txt	1	2	2	7	false	Correct	2025-02-25T17:56:20.301Z	2025-02-25T17:57:21.197Z
19	2069.txt	2	1	1	7	false	None	2025-02-25T17:57:25.662Z	2025-02-25T17:58:02.559Z
20	119.txt	2	1	1	7	false	None	2025-02-25T17:58:02.559Z	2025-02-25T17:58:50.072Z</results>
