# Supplementary material for: Learning to detect AI texts and learning the limits
Source: PLoS One. 2025 Oct 15;20(10):e0333007. doi: 10.1371/journal.pone.0333007 (PMC12527182; doi:10.1371/journal.pone.0333007)
Supplement: S2 File — All data and scripts used in the study, some additional descriptive statistics, scalable formate figures. (ZIP) [file pone.0333007.s002.tgz › data and scripts/OSF/results/LABELS/20250225_190151_662.tsv]

<settings>{"version":"1.1","user_system":"Mozilla/5.0 (Windows NT 10.0; Win64; x64) AppleWebKit/537.36 (KHTML, like Gecko) Chrome/133.0.0.0 Safari/537.36","interface_language":"ces","content_language":"ces","stimuli_URL":"https://hypertext.cz/experimentcz/koditex_chat_gpt-4o__0.tsv","control_stimuli_URL":"https://hypertext.cz/experimentcz/control_koditex_chat_gpt-4o__0.tsv","agreement_URL":"https…
<demographics>{"gender":"male","age":"21","language":"czech","language_other":"","reading_disorder":"false","currently_studying":"true","education_level":"4_bachelor","education_other":"","completed_education":"","completed_education_other":"","field_current":["nature"],"field_completed":[],"ai_usage":"never","ai_improve":"2","ai_risk":"7","ai_quality":"2","ai_creativity":"6","ai_understanding":"…
<ideas>S AI nepracuji, což se projevilo v mých odhadech. Docela mě překvapilo, že text psaný AI mi nejčastěji přišel jednodušší k přečtení. Zároveň byla často kvalita textů psaných člověkem zarážející - spíše bych ty "nekvalitní" texty odhadoval na AI, ale to je pravděpodobně způsobeno tím, že nebylo na startu experimentu řečeno z jakého zdroje texty psané člověkem pochází - kolikrát to vypadalo …
<results>id	pair id	Human position	Human guessed position	More readable position	Confidence	Is learner	Control question success	Timestamp of trial begin	Timestamp of trial end
1	2136.txt	2	1	2	5	true	None	2025-02-25T17:31:55.845Z	2025-02-25T17:33:50.017Z
2	1203.txt	2	2	2	5	true	None	2025-02-25T17:33:52.917Z	2025-02-25T17:35:15.882Z
3	1845.txt	1	2	2	6	true	Correct	2025-02-25T17:35:17.566Z	2025-02-25T17:35:56.230Z
4	987.txt	1	2	2	6	true	None	2025-02-25T17:36:10.631Z	2025-02-25T17:37:11.529Z
5	129.txt	1	2	2	7	true	None	2025-02-25T17:37:13.312Z	2025-02-25T17:38:12.410Z
6	2143.txt	2	1	1	6	true	None	2025-02-25T17:38:15.243Z	2025-02-25T17:38:54.477Z
7	697.txt	2	2	1	5	true	None	2025-02-25T17:38:56.693Z	2025-02-25T17:40:16.440Z
8	1734.txt	1	2	2	5	true	None	2025-02-25T17:40:17.908Z	2025-02-25T17:41:26.288Z
9	1650.txt	1	2	1	4	true	None	2025-02-25T17:41:28.305Z	2025-02-25T17:42:29.137Z
10	2068.txt	1	2	2	4	true	None	2025-02-25T17:42:30.454Z	2025-02-25T17:43:51.852Z
11	335.txt	2	1	1	4	true	None	2025-02-25T17:43:53.484Z	2025-02-25T17:44:56.101Z
12	1915.txt	1	2	2	6	true	None	2025-02-25T17:44:57.467Z	2025-02-25T17:46:08.265Z
13	1312.txt	1	2	2	6	true	Correct	2025-02-25T17:46:09.481Z	2025-02-25T17:47:00.831Z
14	1247.txt	1	1	2	3	true	None	2025-02-25T17:47:05.980Z	2025-02-25T17:47:58.578Z
15	1936.txt	1	1	1	5	true	None	2025-02-25T17:47:59.996Z	2025-02-25T17:48:49.861Z
16	1667.txt	2	1	1	6	true	None	2025-02-25T17:48:51.293Z	2025-02-25T17:49:42.310Z
17	1951.txt	1	1	2	3	true	None	2025-02-25T17:49:44.259Z	2025-02-25T17:50:37.542Z
18	1921.txt	1	1	2	5	true	Correct	2025-02-25T17:50:39.076Z	2025-02-25T17:51:32.657Z
19	1752.txt	2	2	2	4	true	None	2025-02-25T17:51:40.457Z	2025-02-25T17:52:30.038Z
20	1911.txt	1	2	2	4	true	None	2025-02-25T17:52:31.554Z	2025-02-25T17:53:40.721Z</results>
