# Supplementary material for: Learning to detect AI texts and learning the limits
Source: PLoS One. 2025 Oct 15;20(10):e0333007. doi: 10.1371/journal.pone.0333007 (PMC12527182; doi:10.1371/journal.pone.0333007)
Supplement: S2 File — All data and scripts used in the study, some additional descriptive statistics, scalable formate figures. (ZIP) [file pone.0333007.s002.tgz › data and scripts/OSF/results/LABELS/20250225_190725_617.tsv]

<settings>{"version":"1.1","user_system":"Mozilla/5.0 (Windows NT 10.0; Win64; x64) AppleWebKit/537.36 (KHTML, like Gecko) Chrome/133.0.0.0 Safari/537.36","interface_language":"ces","content_language":"ces","stimuli_URL":"https://hypertext.cz/experimentcz/koditex_chat_gpt-4o__0.tsv","control_stimuli_URL":"https://hypertext.cz/experimentcz/control_koditex_chat_gpt-4o__0.tsv","agreement_URL":"https…
<demographics>{"gender":"female","age":"21","language":"czech","language_other":"","reading_disorder":"dont_know","currently_studying":"true","education_level":"4_bachelor","education_other":"","completed_education":"","completed_education_other":"","field_current":["nature"],"field_completed":[],"ai_usage":"several_weekly","ai_improve":"4","ai_risk":"5","ai_quality":"4","ai_creativity":"6","ai_u…
<ideas>Jakmile byl text psaný v ich formě byl psaný člověkem.</ideas>
<results>id	pair id	Human position	Human guessed position	More readable position	Confidence	Is learner	Control question success	Timestamp of trial begin	Timestamp of trial end
1	1135.txt	1	1	2	5	true	None	2025-02-25T17:55:17.280Z	2025-02-25T17:56:04.327Z
2	1854.txt	1	1	2	5	true	None	2025-02-25T17:56:06.152Z	2025-02-25T17:56:35.704Z
3	1921.txt	1	1	2	5	true	Correct	2025-02-25T17:56:37.150Z	2025-02-25T17:57:19.536Z
4	834.txt	1	1	2	5	true	None	2025-02-25T17:57:26.659Z	2025-02-25T17:58:35.937Z
5	1004.txt	2	1	1	4	true	None	2025-02-25T17:58:37.388Z	2025-02-25T17:59:20.170Z
6	1698.txt	1	1	1	4	true	None	2025-02-25T17:59:22.107Z	2025-02-25T17:59:40.696Z
7	1112.txt	1	1	1	5	true	None	2025-02-25T17:59:42.257Z	2025-02-25T18:00:15.363Z
8	1952.txt	1	1	2	5	true	None	2025-02-25T18:00:17.171Z	2025-02-25T18:00:35.004Z
9	66.txt	1	1	1	5	true	None	2025-02-25T18:00:36.242Z	2025-02-25T18:01:02.617Z
10	1350.txt	1	1	1	1	true	None	2025-02-25T18:01:04.182Z	2025-02-25T18:01:43.587Z
11	1399.txt	1	2	2	2	true	None	2025-02-25T18:01:45.425Z	2025-02-25T18:02:12.696Z
12	1517.txt	2	1	1	3	true	None	2025-02-25T18:02:14.314Z	2025-02-25T18:02:48.923Z
13	1312.txt	2	1	2	1	true	Correct	2025-02-25T18:02:50.476Z	2025-02-25T18:03:25.298Z
14	1110.txt	1	1	1	4	true	None	2025-02-25T18:03:31.294Z	2025-02-25T18:03:51.564Z
15	1116.txt	2	2	2	1	true	None	2025-02-25T18:03:52.835Z	2025-02-25T18:04:22.361Z
16	2012.txt	1	1	1	3	true	None	2025-02-25T18:04:24.149Z	2025-02-25T18:04:49.336Z
17	1870.txt	2	2	1	4	true	None	2025-02-25T18:04:50.858Z	2025-02-25T18:05:11.921Z
18	1845.txt	1	1	1	4	true	Correct	2025-02-25T18:05:13.453Z	2025-02-25T18:05:34.183Z
19	984.txt	2	1	1	5	true	None	2025-02-25T18:05:39.462Z	2025-02-25T18:05:59.749Z
20	1435.txt	2	1	1	4	true	None	2025-02-25T18:06:01.236Z	2025-02-25T18:06:18.164Z</results>
