# Supplementary material for: Learning to detect AI texts and learning the limits
Source: PLoS One. 2025 Oct 15;20(10):e0333007. doi: 10.1371/journal.pone.0333007 (PMC12527182; doi:10.1371/journal.pone.0333007)
Supplement: S2 File — All data and scripts used in the study, some additional descriptive statistics, scalable formate figures. (ZIP) [file pone.0333007.s002.tgz › data and scripts/OSF/results/LABELS/20250225_191403_326.tsv]

<settings>{"version":"1.1","user_system":"Mozilla/5.0 (Macintosh; Intel Mac OS X 10_15_7) AppleWebKit/537.36 (KHTML, like Gecko) Chrome/133.0.0.0 Safari/537.36","interface_language":"ces","content_language":"ces","stimuli_URL":"https://hypertext.cz/experimentcz/koditex_chat_gpt-4o__0.tsv","control_stimuli_URL":"https://hypertext.cz/experimentcz/control_koditex_chat_gpt-4o__0.tsv","agreement_URL":…
<demographics>{"gender":"other","age":"25","language":"czech","language_other":"","reading_disorder":"false","currently_studying":"true","education_level":"5_master","education_other":"","completed_education":"","completed_education_other":"","field_current":["philology"],"field_completed":[],"ai_usage":"daily","ai_improve":"7","ai_risk":"5","ai_quality":"5","ai_creativity":"2","ai_understanding"…
<ideas>snažila jsem se rozpoznávat texty na základě ustálených slovních spojení, která jsou typická pro hovorovou češtinu. Dále jsem se soustředila na obrazná pojmenování, která byla dle mého hojněji zastoupena v textech psaných člověkem. Texty psané AI (pokud jsem je tak určila správně) byly strohé a nevyzařoval z nich lidská emoce. Někdy byli až perfektně bezvadně strukturované, což lidé ne vžd…
<results>id	pair id	Human position	Human guessed position	More readable position	Confidence	Is learner	Control question success	Timestamp of trial begin	Timestamp of trial end
1	1037.txt	2	2	2	5	false	None	2025-02-25T17:39:38.216Z	2025-02-25T17:40:43.688Z
2	1193.txt	2	1	1	2	false	None	2025-02-25T17:40:43.688Z	2025-02-25T17:42:29.723Z
3	1921.txt	1	1	2	4	false	Correct	2025-02-25T17:42:29.723Z	2025-02-25T17:43:56.077Z
4	1805.txt	1	2	2	5	false	None	2025-02-25T17:44:00.944Z	2025-02-25T17:45:46.048Z
5	2216.txt	1	1	2	4	false	None	2025-02-25T17:45:46.048Z	2025-02-25T17:47:32.306Z
6	2196.txt	1	1	1	6	false	None	2025-02-25T17:47:32.306Z	2025-02-25T17:48:37.871Z
7	1541.txt	1	2	2	1	false	None	2025-02-25T17:48:37.871Z	2025-02-25T17:51:13.215Z
8	4.txt	1	1	1	3	false	None	2025-02-25T17:51:13.215Z	2025-02-25T17:52:45.067Z
9	639.txt	2	1	1	3	false	None	2025-02-25T17:52:45.067Z	2025-02-25T17:54:37.057Z
10	1799.txt	1	1	2	1	false	None	2025-02-25T17:54:37.057Z	2025-02-25T17:55:58.713Z
11	1739.txt	1	1	2	3	false	None	2025-02-25T17:55:58.713Z	2025-02-25T17:57:18.960Z
12	1765.txt	2	2	1	5	false	None	2025-02-25T17:57:18.960Z	2025-02-25T17:58:53.032Z
13	1312.txt	2	1	1	3	false	Correct	2025-02-25T17:58:53.032Z	2025-02-25T18:01:00.855Z
14	2051.txt	2	2	1	6	false	None	2025-02-25T18:01:04.874Z	2025-02-25T18:02:09.732Z
15	1157.txt	1	1	2	3	false	None	2025-02-25T18:02:09.732Z	2025-02-25T18:03:37.753Z
16	1893.txt	2	2	1	5	false	None	2025-02-25T18:03:37.753Z	2025-02-25T18:05:01.918Z
17	1112.txt	2	2	1	4	false	None	2025-02-25T18:05:01.918Z	2025-02-25T18:06:35.766Z
18	1845.txt	1	1	2	5	false	Correct	2025-02-25T18:06:35.766Z	2025-02-25T18:07:53.937Z
19	1235.txt	1	2	2	3	false	None	2025-02-25T18:07:59.360Z	2025-02-25T18:09:00.048Z
20	530.txt	1	1	2	3	false	None	2025-02-25T18:09:00.048Z	2025-02-25T18:10:07.489Z</results>
