# Supplementary material for: Learning to detect AI texts and learning the limits
Source: PLoS One. 2025 Oct 15;20(10):e0333007. doi: 10.1371/journal.pone.0333007 (PMC12527182; doi:10.1371/journal.pone.0333007)
Supplement: S2 File — All data and scripts used in the study, some additional descriptive statistics, scalable formate figures. (ZIP) [file pone.0333007.s002.tgz › data and scripts/OSF/results/LABELS/20250225_192519_40.tsv]

<settings>{"version":"1.1","user_system":"Mozilla/5.0 (Windows NT 10.0; Win64; x64) AppleWebKit/537.36 (KHTML, like Gecko) Chrome/133.0.0.0 Safari/537.36","interface_language":"ces","content_language":"ces","stimuli_URL":"https://hypertext.cz/experimentcz/koditex_chat_gpt-4o__0.tsv","control_stimuli_URL":"https://hypertext.cz/experimentcz/control_koditex_chat_gpt-4o__0.tsv","agreement_URL":"https…
<demographics>{"gender":"female","age":"22","language":"czech","language_other":"","reading_disorder":"false","currently_studying":"true","education_level":"4_bachelor","education_other":"","completed_education":"","completed_education_other":"","field_current":["philology"],"field_completed":[],"ai_usage":"less_than_monthly","ai_improve":"4","ai_risk":"5","ai_quality":"4","ai_creativity":"7","ai…
<ideas>Byla jsem až překvapená, jak moc těžké bylo rozpoznat jaký text napsal člověk - skoro AI nepoužívám, takže její schopnosti neznám.
Nicméně jsem sázela na to, že se v textech budou objevovat nějaké chybky - pravopisné nebo gramatické. Ale často mi přišlo, že je možné rozpoznat, kdo text napsal podle toho, že v textech od AI se informace opakují. Jsou např. v jedné větě a poté (trochu změněné) v druhé větě, což je takové ne zcela přirozené.</ideas>
<results>id	pair id	Human position	Human guessed position	More readable position	Confidence	Is learner	Control question success	Timestamp of trial begin	Timestamp of trial end
1	1401.txt	1	2	2	5	true	None	2025-02-25T18:05:19.602Z	2025-02-25T18:05:46.407Z
2	1076.txt	1	1	1	4	true	None	2025-02-25T18:05:52.562Z	2025-02-25T18:06:20.048Z
3	1845.txt	1	1	1	5	true	Correct	2025-02-25T18:06:21.182Z	2025-02-25T18:06:46.657Z
4	1682.txt	1	1	1	3	true	None	2025-02-25T18:06:50.553Z	2025-02-25T18:07:41.027Z
5	1072.txt	1	1	2	1	true	None	2025-02-25T18:07:42.150Z	2025-02-25T18:09:17.273Z
6	1985.txt	2	2	2	1	true	None	2025-02-25T18:09:18.260Z	2025-02-25T18:10:04.308Z
7	1300.txt	1	1	2	1	true	None	2025-02-25T18:10:05.251Z	2025-02-25T18:11:08.531Z
8	1551.txt	1	1	2	2	true	None	2025-02-25T18:11:10.908Z	2025-02-25T18:11:46.756Z
9	1909.txt	2	2	1	1	true	None	2025-02-25T18:11:47.823Z	2025-02-25T18:12:33.258Z
10	1531.txt	1	2	2	1	true	None	2025-02-25T18:12:36.486Z	2025-02-25T18:15:22.578Z
11	2384.txt	1	2	1	2	true	None	2025-02-25T18:15:23.928Z	2025-02-25T18:16:06.195Z
12	697.txt	2	1	2	3	true	None	2025-02-25T18:16:07.205Z	2025-02-25T18:17:02.420Z
13	1312.txt	1	2	2	2	true	Correct	2025-02-25T18:17:03.314Z	2025-02-25T18:17:19.523Z
14	1804.txt	2	2	2	4	true	None	2025-02-25T18:17:24.005Z	2025-02-25T18:17:57.915Z
15	1817.txt	2	1	1	1	true	None	2025-02-25T18:17:58.908Z	2025-02-25T18:18:49.332Z
16	1734.txt	2	2	1	1	true	None	2025-02-25T18:18:50.570Z	2025-02-25T18:19:41.246Z
17	831.txt	1	1	2	1	true	None	2025-02-25T18:19:42.162Z	2025-02-25T18:20:40.445Z
18	1921.txt	2	2	2	1	true	Correct	2025-02-25T18:20:41.385Z	2025-02-25T18:21:10.253Z
19	2069.txt	1	1	2	1	true	None	2025-02-25T18:21:13.395Z	2025-02-25T18:21:54.422Z
20	59.txt	2	2	1	4	true	None	2025-02-25T18:21:55.510Z	2025-02-25T18:22:49.741Z</results>
