# Supplementary material for: Learning to detect AI texts and learning the limits
Source: PLoS One. 2025 Oct 15;20(10):e0333007. doi: 10.1371/journal.pone.0333007 (PMC12527182; doi:10.1371/journal.pone.0333007)
Supplement: S2 File — All data and scripts used in the study, some additional descriptive statistics, scalable formate figures. (ZIP) [file pone.0333007.s002.tgz › data and scripts/OSF/results/LABELS/20250225_193014_323.tsv]

<settings>{"version":"1.1","user_system":"Mozilla/5.0 (Windows NT 10.0; Win64; x64) AppleWebKit/537.36 (KHTML, like Gecko) Chrome/133.0.0.0 Safari/537.36","interface_language":"ces","content_language":"ces","stimuli_URL":"https://hypertext.cz/experimentcz/koditex_chat_gpt-4o__0.tsv","control_stimuli_URL":"https://hypertext.cz/experimentcz/control_koditex_chat_gpt-4o__0.tsv","agreement_URL":"https…
<demographics>{"gender":"female","age":"20","language":"czech","language_other":"","reading_disorder":"false","currently_studying":"true","education_level":"4_bachelor","education_other":"","completed_education":"","completed_education_other":"","field_current":["human"],"field_completed":[],"ai_usage":"several_monthly","ai_improve":"5","ai_risk":"5","ai_quality":"3","ai_creativity":"6","ai_under…
<ideas>Dívala jsem se primárně na gramatiku - interpunkce, s kterými má podle mě AI občas problém. Potom jsem měla pocit, u těch formálnějších textů, že lidé mají tendenci je trochu více zesložiťovat, ne tak vysvětlovat. U umělečtějších textů mi zase připadá, že AI používá takový jednotný "plochý" styl popisu, zatímco lidé se snaží o více originální formu, někdy i nespisovnost.</ideas>
<results>id	pair id	Human position	Human guessed position	More readable position	Confidence	Is learner	Control question success	Timestamp of trial begin	Timestamp of trial end
1	104.txt	2	1	2	4	false	None	2025-02-25T17:35:09.185Z	2025-02-25T17:37:49.132Z
2	1262.txt	1	1	1	5	false	None	2025-02-25T17:37:49.132Z	2025-02-25T17:39:29.555Z
3	1312.txt	2	2	2	6	false	Correct	2025-02-25T17:39:29.555Z	2025-02-25T17:42:43.320Z
4	1787.txt	1	2	2	4	false	None	2025-02-25T17:42:48.337Z	2025-02-25T17:44:35.708Z
5	567.txt	2	2	2	5	false	None	2025-02-25T17:44:35.709Z	2025-02-25T17:58:09.522Z
6	831.txt	2	1	1	5	false	None	2025-02-25T17:58:09.522Z	2025-02-25T17:59:35.084Z
7	1140.txt	1	2	2	5	false	None	2025-02-25T17:59:35.084Z	2025-02-25T18:04:58.290Z
8	817.txt	1	1	2	3	false	None	2025-02-25T18:04:58.290Z	2025-02-25T18:06:59.215Z
9	1842.txt	2	1	1	3	false	None	2025-02-25T18:06:59.215Z	2025-02-25T18:08:20.437Z
10	1677.txt	2	2	2	4	false	None	2025-02-25T18:08:20.437Z	2025-02-25T18:10:27.858Z
11	1784.txt	1	2	2	5	false	None	2025-02-25T18:10:27.858Z	2025-02-25T18:11:58.348Z
12	607.txt	2	2	1	4	false	None	2025-02-25T18:11:58.348Z	2025-02-25T18:13:01.640Z
13	1921.txt	1	1	1	5	false	Correct	2025-02-25T18:13:01.640Z	2025-02-25T18:14:13.276Z
14	1872.txt	1	1	1	6	false	None	2025-02-25T18:14:17.194Z	2025-02-25T18:16:15.802Z
15	1938.txt	1	1	2	2	false	None	2025-02-25T18:16:15.802Z	2025-02-25T18:19:02.222Z
16	1108.txt	2	2	2	3	false	None	2025-02-25T18:19:02.222Z	2025-02-25T18:20:32.796Z
17	2055.txt	1	2	2	5	false	None	2025-02-25T18:20:32.796Z	2025-02-25T18:21:48.602Z
18	1845.txt	2	2	2	6	false	Correct	2025-02-25T18:21:48.602Z	2025-02-25T18:23:15.750Z
19	1235.txt	1	2	2	3	false	None	2025-02-25T18:23:21.425Z	2025-02-25T18:24:37.766Z
20	1926.txt	1	1	2	2	false	None	2025-02-25T18:24:37.766Z	2025-02-25T18:25:54.817Z</results>
