# Supplementary material for: Learning to detect AI texts and learning the limits
Source: PLoS One. 2025 Oct 15;20(10):e0333007. doi: 10.1371/journal.pone.0333007 (PMC12527182; doi:10.1371/journal.pone.0333007)
Supplement: S2 File — All data and scripts used in the study, some additional descriptive statistics, scalable formate figures. (ZIP) [file pone.0333007.s002.tgz › data and scripts/OSF/results/LABELS/20250225_193120_571.tsv]

<settings>{"version":"1.1","user_system":"Mozilla/5.0 (Windows NT 10.0; Win64; x64) AppleWebKit/537.36 (KHTML, like Gecko) Chrome/133.0.0.0 Safari/537.36","interface_language":"ces","content_language":"ces","stimuli_URL":"https://hypertext.cz/experimentcz/koditex_chat_gpt-4o__0.tsv","control_stimuli_URL":"https://hypertext.cz/experimentcz/control_koditex_chat_gpt-4o__0.tsv","agreement_URL":"https…
<demographics>{"gender":"female","age":"21","language":"czech","language_other":"","reading_disorder":"false","currently_studying":"true","education_level":"5_master","education_other":"","completed_education":"","completed_education_other":"","field_current":["philology"],"field_completed":[],"ai_usage":"several_weekly","ai_improve":"6","ai_risk":"6","ai_quality":"4","ai_creativity":"7","ai_unde…
<ideas>Hledala jsem nevyhovující fráze či věty či až příliš dokonalé větné konstrukce. Na začátku jsem automaticky brala za projev AI anglicky psané uvozovky (oboje nahoře), jednou ale nastala situace, kdy byly nahoře v obou případech.</ideas>
<results>id	pair id	Human position	Human guessed position	More readable position	Confidence	Is learner	Control question success	Timestamp of trial begin	Timestamp of trial end
1	1399.txt	1	1	1	3	false	None	2025-02-25T18:23:17.043Z	2025-02-25T18:23:29.808Z
2	1694.txt	2	1	1	6	false	None	2025-02-25T18:23:29.808Z	2025-02-25T18:23:40.533Z
3	1921.txt	2	2	2	3	false	Correct	2025-02-25T18:23:40.533Z	2025-02-25T18:23:56.189Z
4	1826.txt	1	1	1	6	false	None	2025-02-25T18:24:02.395Z	2025-02-25T18:24:21.030Z
5	104.txt	1	1	1	5	false	None	2025-02-25T18:24:21.030Z	2025-02-25T18:24:39.179Z
6	639.txt	1	1	2	5	false	None	2025-02-25T18:24:39.179Z	2025-02-25T18:24:52.620Z
7	1817.txt	2	2	1	5	false	None	2025-02-25T18:24:52.620Z	2025-02-25T18:25:10.557Z
8	1108.txt	2	1	2	5	false	None	2025-02-25T18:25:10.557Z	2025-02-25T18:25:40.389Z
9	1190.txt	1	1	1	5	false	None	2025-02-25T18:25:40.389Z	2025-02-25T18:26:03.600Z
10	440.txt	2	2	1	3	false	None	2025-02-25T18:26:03.600Z	2025-02-25T18:26:26.779Z
11	912.txt	1	1	1	5	false	None	2025-02-25T18:26:26.779Z	2025-02-25T18:26:38.703Z
12	1712.txt	1	1	2	5	false	None	2025-02-25T18:26:38.703Z	2025-02-25T18:26:54.211Z
13	1845.txt	2	2	2	7	false	Correct	2025-02-25T18:26:54.211Z	2025-02-25T18:27:15.973Z
14	1601.txt	1	1	1	6	false	None	2025-02-25T18:27:30.184Z	2025-02-25T18:27:45.326Z
15	1703.txt	1	2	1	5	false	None	2025-02-25T18:27:45.326Z	2025-02-25T18:27:56.077Z
16	1944.txt	1	2	2	6	false	None	2025-02-25T18:27:56.077Z	2025-02-25T18:28:08.219Z
17	1828.txt	1	1	2	6	false	None	2025-02-25T18:28:08.219Z	2025-02-25T18:28:29.383Z
18	1312.txt	2	1	1	7	false	Correct	2025-02-25T18:28:29.383Z	2025-02-25T18:28:55.686Z
19	2095.txt	2	2	1	6	false	None	2025-02-25T18:28:58.642Z	2025-02-25T18:29:16.124Z
20	1412.txt	1	1	1	7	false	None	2025-02-25T18:29:16.124Z	2025-02-25T18:29:29.618Z</results>
