# Supplementary material for: Learning to detect AI texts and learning the limits
Source: PLoS One. 2025 Oct 15;20(10):e0333007. doi: 10.1371/journal.pone.0333007 (PMC12527182; doi:10.1371/journal.pone.0333007)
Supplement: S2 File — All data and scripts used in the study, some additional descriptive statistics, scalable formate figures. (ZIP) [file pone.0333007.s002.tgz › data and scripts/OSF/results/LABELS/20250225_193137_871.tsv]

<settings>{"version":"1.1","user_system":"Mozilla/5.0 (Windows NT 10.0; Win64; x64) AppleWebKit/537.36 (KHTML, like Gecko) Chrome/133.0.0.0 Safari/537.36","interface_language":"ces","content_language":"ces","stimuli_URL":"https://hypertext.cz/experimentcz/koditex_chat_gpt-4o__0.tsv","control_stimuli_URL":"https://hypertext.cz/experimentcz/control_koditex_chat_gpt-4o__0.tsv","agreement_URL":"https…
<demographics>{"gender":"female","age":"38","language":"czech","language_other":"","reading_disorder":"false","currently_studying":"true","education_level":"5_master","education_other":"","completed_education":"","completed_education_other":"","field_current":["human"],"field_completed":[],"ai_usage":"several_monthly","ai_improve":"5","ai_risk":"3","ai_quality":"4","ai_creativity":"5","ai_underst…
<ideas>Zaměřovala jsem se na plynulost textu a také na chyby v textu. </ideas>
<results>id	pair id	Human position	Human guessed position	More readable position	Confidence	Is learner	Control question success	Timestamp of trial begin	Timestamp of trial end
1	1922.txt	1	1	2	4	true	None	2025-02-25T18:00:46.115Z	2025-02-25T18:02:09.812Z
2	848.txt	2	2	1	4	true	None	2025-02-25T18:02:11.144Z	2025-02-25T18:03:51.740Z
3	1312.txt	2	2	1	4	true	Correct	2025-02-25T18:03:53.392Z	2025-02-25T18:05:10.744Z
4	1346.txt	2	2	1	3	true	None	2025-02-25T18:05:20.260Z	2025-02-25T18:07:07.400Z
5	1667.txt	1	1	2	3	true	None	2025-02-25T18:07:09.348Z	2025-02-25T18:08:28.992Z
6	2045.txt	2	2	1	4	true	None	2025-02-25T18:08:30.816Z	2025-02-25T18:09:37.124Z
7	658.txt	2	1	2	2	true	None	2025-02-25T18:09:40.228Z	2025-02-25T18:11:02.944Z
8	1108.txt	2	2	1	2	true	None	2025-02-25T18:11:08.068Z	2025-02-25T18:13:07.020Z
9	1873.txt	1	1	2	2	true	None	2025-02-25T18:13:08.780Z	2025-02-25T18:14:22.960Z
10	1926.txt	1	1	2	3	true	None	2025-02-25T18:14:24.240Z	2025-02-25T18:15:28.481Z
11	1768.txt	1	2	1	2	true	None	2025-02-25T18:15:30.156Z	2025-02-25T18:16:56.592Z
12	1140.txt	2	2	1	5	true	None	2025-02-25T18:16:59.856Z	2025-02-25T18:18:21.533Z
13	1921.txt	1	1	2	5	true	Correct	2025-02-25T18:18:22.832Z	2025-02-25T18:19:28.540Z
14	1681.txt	2	1	1	4	true	None	2025-02-25T18:19:34.041Z	2025-02-25T18:20:53.753Z
15	1235.txt	1	1	2	2	true	None	2025-02-25T18:21:00.733Z	2025-02-25T18:22:37.933Z
16	1685.txt	1	2	1	2	true	None	2025-02-25T18:22:40.809Z	2025-02-25T18:23:52.749Z
17	1747.txt	2	1	2	2	true	None	2025-02-25T18:24:01.469Z	2025-02-25T18:25:14.137Z
18	1845.txt	2	1	2	2	true	Correct	2025-02-25T18:25:17.453Z	2025-02-25T18:26:38.285Z
19	1780.txt	1	1	2	2	true	None	2025-02-25T18:26:55.233Z	2025-02-25T18:28:20.749Z
20	1559.txt	2	2	1	3	true	None	2025-02-25T18:28:23.521Z	2025-02-25T18:29:34.285Z</results>
