# Supplementary material for: Learning to detect AI texts and learning the limits
Source: PLoS One. 2025 Oct 15;20(10):e0333007. doi: 10.1371/journal.pone.0333007 (PMC12527182; doi:10.1371/journal.pone.0333007)
Supplement: S2 File — All data and scripts used in the study, some additional descriptive statistics, scalable formate figures. (ZIP) [file pone.0333007.s002.tgz › data and scripts/OSF/results/LABELS/20250225_193428_140.tsv]

<settings>{"version":"1.1","user_system":"Mozilla/5.0 (Windows NT 10.0; Win64; x64) AppleWebKit/537.36 (KHTML, like Gecko) Chrome/133.0.0.0 Safari/537.36 Edg/133.0.0.0","interface_language":"ces","content_language":"ces","stimuli_URL":"https://hypertext.cz/experimentcz/koditex_chat_gpt-4o__0.tsv","control_stimuli_URL":"https://hypertext.cz/experimentcz/control_koditex_chat_gpt-4o__0.tsv","agreeme…
<demographics>{"gender":"male","age":"19","language":"czech","language_other":"","reading_disorder":"false","currently_studying":"true","education_level":"4_bachelor","education_other":"","completed_education":"","completed_education_other":"","field_current":["philology"],"field_completed":[],"ai_usage":"daily","ai_improve":"7","ai_risk":"6","ai_quality":"3","ai_creativity":"5","ai_understanding…
<ideas></ideas>
<results>id	pair id	Human position	Human guessed position	More readable position	Confidence	Is learner	Control question success	Timestamp of trial begin	Timestamp of trial end
1	1148.txt	1	1	2	5	true	None	2025-02-25T18:00:04.445Z	2025-02-25T18:01:38.856Z
2	1824.txt	1	1	1	5	true	None	2025-02-25T18:01:45.727Z	2025-02-25T18:02:50.655Z
3	1312.txt	2	2	1	5	true	Correct	2025-02-25T18:02:52.823Z	2025-02-25T18:04:32.023Z
4	1665.txt	1	1	2	6	true	None	2025-02-25T18:04:51.335Z	2025-02-25T18:05:42.318Z
5	1728.txt	1	1	2	7	true	None	2025-02-25T18:05:43.623Z	2025-02-25T18:06:31.951Z
6	609.txt	1	1	2	6	true	None	2025-02-25T18:06:33.359Z	2025-02-25T18:07:33.303Z
7	1375.txt	1	1	2	6	true	None	2025-02-25T18:07:34.294Z	2025-02-25T18:08:53.903Z
8	409.txt	2	2	1	7	true	None	2025-02-25T18:08:55.287Z	2025-02-25T18:10:16.767Z
9	1551.txt	1	1	2	5	true	None	2025-02-25T18:10:19.711Z	2025-02-25T18:11:57.230Z
10	2181.txt	2	2	2	7	true	None	2025-02-25T18:11:58.358Z	2025-02-25T18:12:41.911Z
11	1904.txt	2	1	1	4	true	None	2025-02-25T18:12:42.791Z	2025-02-25T18:14:55.471Z
12	1907.txt	1	1	1	5	true	None	2025-02-25T18:15:01.902Z	2025-02-25T18:16:30.830Z
13	1921.txt	1	1	2	5	true	Correct	2025-02-25T18:16:32.119Z	2025-02-25T18:17:54.479Z
14	1227.txt	2	2	2	6	true	None	2025-02-25T18:18:05.310Z	2025-02-25T18:18:54.727Z
15	1106.txt	2	2	1	6	true	None	2025-02-25T18:18:56.439Z	2025-02-25T18:19:34.318Z
16	2.txt	1	1	2	7	true	None	2025-02-25T18:19:35.495Z	2025-02-25T18:28:16.854Z
17	1696.txt	2	2	1	6	true	None	2025-02-25T18:28:17.846Z	2025-02-25T18:28:59.390Z
18	1845.txt	1	1	1	7	true	Correct	2025-02-25T18:29:00.342Z	2025-02-25T18:29:44.414Z
19	1782.txt	2	2	2	6	true	None	2025-02-25T18:29:49.438Z	2025-02-25T18:30:48.110Z
20	925.txt	2	2	2	5	true	None	2025-02-25T18:30:49.014Z	2025-02-25T18:33:00.374Z</results>
