# Supplementary material for: Learning to detect AI texts and learning the limits
Source: PLoS One. 2025 Oct 15;20(10):e0333007. doi: 10.1371/journal.pone.0333007 (PMC12527182; doi:10.1371/journal.pone.0333007)
Supplement: S2 File — All data and scripts used in the study, some additional descriptive statistics, scalable formate figures. (ZIP) [file pone.0333007.s002.tgz › data and scripts/OSF/results/LABELS/20250225_194537_241.tsv]

<settings>{"version":"1.1","user_system":"Mozilla/5.0 (Windows NT 10.0; Win64; x64) AppleWebKit/537.36 (KHTML, like Gecko) Chrome/133.0.0.0 Safari/537.36","interface_language":"ces","content_language":"ces","stimuli_URL":"https://hypertext.cz/experimentcz/koditex_chat_gpt-4o__0.tsv","control_stimuli_URL":"https://hypertext.cz/experimentcz/control_koditex_chat_gpt-4o__0.tsv","agreement_URL":"https…
<demographics>{"gender":"female","age":"20","language":"czech","language_other":"","reading_disorder":"false","currently_studying":"true","education_level":"4_bachelor","education_other":"","completed_education":"","completed_education_other":"","field_current":["human"],"field_completed":[],"ai_usage":"several_weekly","ai_improve":"5","ai_risk":"2","ai_quality":"3","ai_creativity":"5","ai_unders…
<ideas>Snažila jsem se sledovat stavbu vět a jejich plynulost. Někdy chyběla tečka, opakovalo se slovo nebo se z ničeho nic uprostřed věty objevila jiná věta, která tam nedávala žádný smysl. Pokud by to psal člověk, tak by si ve většině případů těchto chyb všiml a odstranil by je, protože by si byl vědom toho, že narušují strukturu vyjádření, ale AI podle mě nemá schopnost tohle detekovat.</ideas>
<results>id	pair id	Human position	Human guessed position	More readable position	Confidence	Is learner	Control question success	Timestamp of trial begin	Timestamp of trial end
1	1951.txt	1	2	2	6	false	None	2025-02-25T17:55:31.692Z	2025-02-25T17:57:38.269Z
2	1695.txt	1	2	2	5	false	None	2025-02-25T17:57:38.269Z	2025-02-25T18:00:19.249Z
3	1312.txt	2	2	1	4	false	Correct	2025-02-25T18:00:19.249Z	2025-02-25T18:04:54.758Z
4	2028.txt	1	2	2	3	false	None	2025-02-25T18:05:02.940Z	2025-02-25T18:08:13.182Z
5	1240.txt	1	1	2	5	false	None	2025-02-25T18:08:13.182Z	2025-02-25T18:10:10.893Z
6	1261.txt	2	1	1	6	false	None	2025-02-25T18:10:10.893Z	2025-02-25T18:11:54.618Z
7	816.txt	2	1	1	5	false	None	2025-02-25T18:11:54.618Z	2025-02-25T18:13:19.907Z
8	2476.txt	1	1	2	4	false	None	2025-02-25T18:13:19.907Z	2025-02-25T18:19:42.394Z
9	1760.txt	2	1	1	6	false	None	2025-02-25T18:19:42.394Z	2025-02-25T18:22:01.386Z
10	1689.txt	2	2	1	3	false	None	2025-02-25T18:22:01.386Z	2025-02-25T18:24:49.534Z
11	582.txt	1	1	1	5	false	None	2025-02-25T18:24:49.534Z	2025-02-25T18:26:01.075Z
12	1642.txt	1	2	2	6	false	None	2025-02-25T18:26:01.075Z	2025-02-25T18:27:42.737Z
13	1845.txt	1	2	2	6	false	Correct	2025-02-25T18:27:42.737Z	2025-02-25T18:28:52.284Z
14	530.txt	2	2	1	5	false	None	2025-02-25T18:29:05.041Z	2025-02-25T18:30:18.416Z
15	739.txt	2	1	1	6	false	None	2025-02-25T18:30:18.416Z	2025-02-25T18:31:31.790Z
16	832.txt	2	1	1	3	false	None	2025-02-25T18:31:31.790Z	2025-02-25T18:33:11.328Z
17	1423.txt	2	1	1	2	false	None	2025-02-25T18:33:11.328Z	2025-02-25T18:35:21.984Z
18	1921.txt	1	2	2	5	false	Correct	2025-02-25T18:35:21.984Z	2025-02-25T18:36:45.411Z
19	2076.txt	2	2	1	5	false	None	2025-02-25T18:36:49.411Z	2025-02-25T18:39:58.796Z
20	840.txt	2	2	1	6	false	None	2025-02-25T18:39:58.796Z	2025-02-25T18:40:55.864Z</results>
