# Supplementary material for: Learning to detect AI texts and learning the limits
Source: PLoS One. 2025 Oct 15;20(10):e0333007. doi: 10.1371/journal.pone.0333007 (PMC12527182; doi:10.1371/journal.pone.0333007)
Supplement: S2 File — All data and scripts used in the study, some additional descriptive statistics, scalable formate figures. (ZIP) [file pone.0333007.s002.tgz › data and scripts/OSF/results/LABELS/20250225_195217_382.tsv]

<settings>{"version":"1.1","user_system":"Mozilla/5.0 (Windows NT 10.0; Win64; x64) AppleWebKit/537.36 (KHTML, like Gecko) Chrome/133.0.0.0 Safari/537.36","interface_language":"ces","content_language":"ces","stimuli_URL":"https://hypertext.cz/experimentcz/koditex_chat_gpt-4o__0.tsv","control_stimuli_URL":"https://hypertext.cz/experimentcz/control_koditex_chat_gpt-4o__0.tsv","agreement_URL":"https…
<demographics>{"gender":"male","age":"20","language":"czech","language_other":"","reading_disorder":"false","currently_studying":"true","education_level":"4_bachelor","education_other":"","completed_education":"","completed_education_other":"","field_current":["nature"],"field_completed":[],"ai_usage":"monthly","ai_improve":"4","ai_risk":"2","ai_quality":"3","ai_creativity":"6","ai_understanding"…
<ideas>Rozhodování velmi zhoršuje nečlenění textu do odstavců a nadpisů.
Později během testu jsem si uvědomil rozdíly pro psaní uvozovek pro přímou řeč a podle toho jsem se pak i řídil.
Po dokončení všech 20 otázek bych nejraději upravil své odpovědi pro jedny z prvních otázek. Člověk se "zkušeností" už možná může tušit, na co se více zaměřit.
Většinou jsem text, který se mi četl lépe, přisuzoval lidskému autorovi.
Text, který působil až příliš strukturovaně, jsem přisuzoval umělé inteligenci.</ideas>
<results>id	pair id	Human position	Human guessed position	More readable position	Confidence	Is learner	Control question success	Timestamp of trial begin	Timestamp of trial end
1	1798.txt	1	2	2	6	false	None	2025-02-25T18:01:31.122Z	2025-02-25T18:03:26.748Z
2	2080.txt	2	1	1	2	false	None	2025-02-25T18:03:26.748Z	2025-02-25T18:06:13.614Z
3	1845.txt	2	2	2	3	false	Correct	2025-02-25T18:06:13.614Z	2025-02-25T18:08:59.002Z
4	694.txt	2	1	1	3	false	None	2025-02-25T18:09:22.388Z	2025-02-25T18:12:08.723Z
5	851.txt	1	2	2	7	false	None	2025-02-25T18:12:08.723Z	2025-02-25T18:13:35.105Z
6	2020.txt	2	1	1	5	false	None	2025-02-25T18:13:35.105Z	2025-02-25T18:16:34.643Z
7	1353.txt	2	1	1	6	false	None	2025-02-25T18:16:34.643Z	2025-02-25T18:18:59.164Z
8	1854.txt	1	1	2	6	false	None	2025-02-25T18:18:59.165Z	2025-02-25T18:21:34.334Z
9	1029.txt	2	2	1	4	false	None	2025-02-25T18:21:34.334Z	2025-02-25T18:23:33.544Z
10	1842.txt	2	1	1	5	false	None	2025-02-25T18:23:33.544Z	2025-02-25T18:25:26.878Z
11	1121.txt	2	1	2	6	false	None	2025-02-25T18:25:26.878Z	2025-02-25T18:26:51.177Z
12	1550.txt	1	1	2	2	false	None	2025-02-25T18:26:51.177Z	2025-02-25T18:28:37.153Z
13	1312.txt	2	2	1	3	false	Correct	2025-02-25T18:28:37.153Z	2025-02-25T18:31:00.528Z
14	1802.txt	1	1	1	1	false	None	2025-02-25T18:31:06.020Z	2025-02-25T18:33:29.407Z
15	1305.txt	1	1	2	5	false	None	2025-02-25T18:33:29.408Z	2025-02-25T18:35:24.853Z
16	1589.txt	1	2	2	3	false	None	2025-02-25T18:35:24.853Z	2025-02-25T18:37:13.243Z
17	2072.txt	2	2	1	5	false	None	2025-02-25T18:37:13.243Z	2025-02-25T18:38:42.174Z
18	1921.txt	1	1	1	4	false	Correct	2025-02-25T18:38:42.174Z	2025-02-25T18:40:37.875Z
19	2021.txt	1	1	2	1	false	None	2025-02-25T18:40:41.616Z	2025-02-25T18:42:08.581Z
20	631.txt	1	2	2	2	false	None	2025-02-25T18:42:08.581Z	2025-02-25T18:43:49.655Z</results>
