# Supplementary material for: Learning to detect AI texts and learning the limits
Source: PLoS One. 2025 Oct 15;20(10):e0333007. doi: 10.1371/journal.pone.0333007 (PMC12527182; doi:10.1371/journal.pone.0333007)
Supplement: S2 File — All data and scripts used in the study, some additional descriptive statistics, scalable formate figures. (ZIP) [file pone.0333007.s002.tgz › data and scripts/OSF/results/LABELS/20250225_195756_425.tsv]

<settings>{"version":"1.1","user_system":"Mozilla/5.0 (Macintosh; Intel Mac OS X 10_15_7) AppleWebKit/605.1.15 (KHTML, like Gecko) Version/18.1 Safari/605.1.15","interface_language":"ces","content_language":"ces","stimuli_URL":"https://hypertext.cz/experimentcz/koditex_chat_gpt-4o__0.tsv","control_stimuli_URL":"https://hypertext.cz/experimentcz/control_koditex_chat_gpt-4o__0.tsv","agreement_URL":…
<demographics>{"gender":"female","age":"21","language":"czech","language_other":"","reading_disorder":"false","currently_studying":"true","education_level":"4_bachelor","education_other":"","completed_education":"","completed_education_other":"","field_current":["philology","human"],"field_completed":[],"ai_usage":"daily","ai_improve":"5","ai_risk":"6","ai_quality":"2","ai_creativity":"6","ai_und…
<ideas>Přišlo mi, že u textu umělé inteligence byl začátek takový klasický, obecný. Od člověka to bylo více přirozené a osobnější</ideas>
<results>id	pair id	Human position	Human guessed position	More readable position	Confidence	Is learner	Control question success	Timestamp of trial begin	Timestamp of trial end
1	1795.txt	2	2	2	3	true	None	2025-02-25T18:38:53.408Z	2025-02-25T18:40:07.808Z
2	816.txt	2	1	1	2	true	None	2025-02-25T18:40:11.659Z	2025-02-25T18:41:09.041Z
3	1312.txt	1	1	1	1	true	Incorrect	2025-02-25T18:41:11.707Z	2025-02-25T18:42:06.607Z
4	636.txt	1	1	1	3	true	None	2025-02-25T18:42:21.459Z	2025-02-25T18:44:00.975Z
5	1893.txt	1	2	2	4	true	None	2025-02-25T18:44:02.975Z	2025-02-25T18:45:16.257Z
6	912.txt	2	1	1	1	true	None	2025-02-25T18:45:18.475Z	2025-02-25T18:46:13.923Z
7	2008.txt	1	1	2	2	true	None	2025-02-25T18:46:16.008Z	2025-02-25T18:46:59.623Z
8	1016.txt	2	1	1	2	true	None	2025-02-25T18:47:01.007Z	2025-02-25T18:47:32.490Z
9	1561.txt	2	2	1	3	true	None	2025-02-25T18:47:34.690Z	2025-02-25T18:48:16.990Z
10	1827.txt	2	2	1	2	true	None	2025-02-25T18:48:18.507Z	2025-02-25T18:48:48.906Z
11	24.txt	2	1	1	2	true	None	2025-02-25T18:48:50.124Z	2025-02-25T18:49:18.074Z
12	901.txt	2	2	2	2	true	None	2025-02-25T18:49:19.190Z	2025-02-25T18:49:53.589Z
13	1845.txt	2	2	2	2	true	Correct	2025-02-25T18:49:54.673Z	2025-02-25T18:50:36.972Z
14	1685.txt	1	1	2	2	true	None	2025-02-25T18:51:20.006Z	2025-02-25T18:51:51.372Z
15	1389.txt	1	1	2	2	true	None	2025-02-25T18:51:52.673Z	2025-02-25T18:52:28.606Z
16	1442.txt	1	2	2	2	true	None	2025-02-25T18:52:30.157Z	2025-02-25T18:53:06.163Z
17	2225.txt	2	2	2	2	true	None	2025-02-25T18:53:07.767Z	2025-02-25T18:53:39.473Z
18	1921.txt	1	1	1	4	true	Correct	2025-02-25T18:53:40.773Z	2025-02-25T18:54:00.292Z
19	1900.txt	1	1	1	2	true	None	2025-02-25T18:54:28.277Z	2025-02-25T18:54:44.795Z
20	73.txt	1	1	2	2	true	None	2025-02-25T18:54:46.310Z	2025-02-25T18:55:04.028Z</results>
