# Supplementary material for: Learning to detect AI texts and learning the limits
Source: PLoS One. 2025 Oct 15;20(10):e0333007. doi: 10.1371/journal.pone.0333007 (PMC12527182; doi:10.1371/journal.pone.0333007)
Supplement: S2 File — All data and scripts used in the study, some additional descriptive statistics, scalable formate figures. (ZIP) [file pone.0333007.s002.tgz › data and scripts/OSF/results/LABELS/20250225_200252_277.tsv]

<settings>{"version":"1.1","user_system":"Mozilla/5.0 (X11; Linux x86_64) AppleWebKit/537.36 (KHTML, like Gecko) Chrome/133.0.0.0 Safari/537.36","interface_language":"ces","content_language":"ces","stimuli_URL":"https://hypertext.cz/experimentcz/koditex_chat_gpt-4o__0.tsv","control_stimuli_URL":"https://hypertext.cz/experimentcz/control_koditex_chat_gpt-4o__0.tsv","agreement_URL":"https://hyperte…
<demographics>{"gender":"female","age":"19","language":"czech","language_other":"","reading_disorder":"true","currently_studying":"true","education_level":"4_bachelor","education_other":"","completed_education":"","completed_education_other":"","field_current":["nature"],"field_completed":[],"ai_usage":"several_monthly","ai_improve":"4","ai_risk":"1","ai_quality":"5","ai_creativity":"3","ai_under…
<ideas></ideas>
<results>id	pair id	Human position	Human guessed position	More readable position	Confidence	Is learner	Control question success	Timestamp of trial begin	Timestamp of trial end
1	1952.txt	2	1	1	3	true	None	2025-02-25T18:28:14.550Z	2025-02-25T18:29:51.737Z
2	1592.txt	1	1	2	3	true	None	2025-02-25T18:29:59.848Z	2025-02-25T18:31:36.685Z
3	1921.txt	2	2	1	2	true	Correct	2025-02-25T18:31:38.585Z	2025-02-25T18:33:19.422Z
4	1840.txt	1	2	2	3	true	None	2025-02-25T18:34:01.141Z	2025-02-25T18:35:51.443Z
5	1118.txt	1	1	2	4	true	None	2025-02-25T18:35:52.677Z	2025-02-25T18:36:59.995Z
6	1901.txt	1	1	1	2	true	None	2025-02-25T18:37:01.109Z	2025-02-25T18:38:40.648Z
7	1529.txt	2	1	2	5	true	None	2025-02-25T18:38:41.831Z	2025-02-25T18:40:07.231Z
8	1963.txt	1	1	2	2	true	None	2025-02-25T18:40:08.296Z	2025-02-25T18:41:56.218Z
9	1542.txt	1	1	2	4	true	None	2025-02-25T18:41:57.468Z	2025-02-25T18:43:39.371Z
10	1076.txt	1	1	1	2	true	None	2025-02-25T18:43:40.320Z	2025-02-25T18:44:53.205Z
11	1389.txt	2	1	2	4	true	None	2025-02-25T18:44:54.071Z	2025-02-25T18:46:37.443Z
12	848.txt	2	2	1	3	true	None	2025-02-25T18:46:38.507Z	2025-02-25T18:48:14.460Z
13	1845.txt	2	2	1	4	true	Incorrect	2025-02-25T18:48:15.590Z	2025-02-25T18:49:12.596Z
14	2002.txt	2	2	1	3	true	None	2025-02-25T18:49:34.536Z	2025-02-25T18:50:50.197Z
15	1134.txt	2	2	1	2	true	None	2025-02-25T18:50:51.146Z	2025-02-25T18:52:11.349Z
16	1353.txt	2	1	1	2	true	None	2025-02-25T18:52:12.380Z	2025-02-25T18:53:41.669Z
17	1936.txt	2	2	1	1	true	None	2025-02-25T18:53:42.765Z	2025-02-25T18:57:02.071Z
18	1312.txt	2	2	2	1	true	Correct	2025-02-25T18:57:03.136Z	2025-02-25T18:59:00.979Z
19	1561.txt	1	2	2	3	true	None	2025-02-25T18:59:10.378Z	2025-02-25T19:00:29.013Z
20	1016.txt	1	1	2	3	true	None	2025-02-25T19:00:30.080Z	2025-02-25T19:01:46.349Z</results>
