# Supplementary material for: Learning to detect AI texts and learning the limits
Source: PLoS One. 2025 Oct 15;20(10):e0333007. doi: 10.1371/journal.pone.0333007 (PMC12527182; doi:10.1371/journal.pone.0333007)
Supplement: S2 File — All data and scripts used in the study, some additional descriptive statistics, scalable formate figures. (ZIP) [file pone.0333007.s002.tgz › data and scripts/OSF/results/LABELS/20250225_200700_650.tsv]

<settings>{"version":"1.1","user_system":"Mozilla/5.0 (Macintosh; Intel Mac OS X 10_15_7) AppleWebKit/605.1.15 (KHTML, like Gecko) Version/17.6 Safari/605.1.15","interface_language":"ces","content_language":"ces","stimuli_URL":"https://hypertext.cz/experimentcz/koditex_chat_gpt-4o__0.tsv","control_stimuli_URL":"https://hypertext.cz/experimentcz/control_koditex_chat_gpt-4o__0.tsv","agreement_URL":…
<demographics>{"gender":"female","age":"26","language":"czech","language_other":"","reading_disorder":"false","currently_studying":"true","education_level":"5_master","education_other":"","completed_education":"","completed_education_other":"","field_current":["philology"],"field_completed":[],"ai_usage":"several_monthly","ai_improve":"5","ai_risk":"1","ai_quality":"1","ai_creativity":"7","ai_und…
<ideas>Soustředila jsem se na typ textu a slovní zásobu typickou pro konkrétní styl. Koukala jsem také na úspornost/táhlost sdělení. Opakování slov či nekonzistentnost v použití slovesných osob mi také někdy napověděly.</ideas>
<results>id	pair id	Human position	Human guessed position	More readable position	Confidence	Is learner	Control question success	Timestamp of trial begin	Timestamp of trial end
1	1112.txt	1	2	1	6	true	None	2025-02-25T18:41:46.177Z	2025-02-25T18:49:47.414Z
2	644.txt	2	2	2	4	true	None	2025-02-25T18:49:51.079Z	2025-02-25T18:50:13.112Z
3	1921.txt	2	1	1	4	true	Correct	2025-02-25T18:50:14.578Z	2025-02-25T18:50:48.095Z
4	1696.txt	2	2	1	4	true	None	2025-02-25T18:50:55.330Z	2025-02-25T18:51:22.612Z
5	1946.txt	1	1	1	4	true	None	2025-02-25T18:51:24.678Z	2025-02-25T18:52:19.395Z
6	596.txt	1	1	1	4	true	None	2025-02-25T18:52:20.813Z	2025-02-25T18:52:42.310Z
7	2270.txt	2	1	1	4	true	None	2025-02-25T18:52:47.662Z	2025-02-25T18:53:20.612Z
8	1897.txt	1	1	2	4	true	None	2025-02-25T18:53:23.345Z	2025-02-25T18:54:01.462Z
9	700.txt	1	1	2	4	true	None	2025-02-25T18:54:03.345Z	2025-02-25T18:54:36.578Z
10	1145.txt	1	1	2	5	true	None	2025-02-25T18:54:38.495Z	2025-02-25T18:55:05.845Z
11	2016.txt	1	1	2	3	true	None	2025-02-25T18:55:11.045Z	2025-02-25T18:55:52.045Z
12	1808.txt	1	1	2	5	true	None	2025-02-25T18:55:54.479Z	2025-02-25T18:56:27.312Z
13	1845.txt	2	2	2	5	true	Correct	2025-02-25T18:56:28.411Z	2025-02-25T18:58:50.445Z
14	1157.txt	1	2	2	5	true	None	2025-02-25T19:00:03.762Z	2025-02-25T19:00:36.545Z
15	1305.txt	2	2	2	4	true	None	2025-02-25T19:00:39.328Z	2025-02-25T19:01:21.648Z
16	73.txt	2	1	1	5	true	None	2025-02-25T19:01:28.380Z	2025-02-25T19:02:01.495Z
17	1381.txt	2	2	1	5	true	None	2025-02-25T19:02:05.628Z	2025-02-25T19:02:30.445Z
18	1312.txt	1	1	2	4	true	Correct	2025-02-25T19:02:33.962Z	2025-02-25T19:03:01.628Z
19	2006.txt	1	1	1	5	true	None	2025-02-25T19:03:05.595Z	2025-02-25T19:03:22.127Z
20	1650.txt	2	1	1	6	true	None	2025-02-25T19:03:23.178Z	2025-02-25T19:03:37.795Z</results>
