# Supplementary material for: Learning to detect AI texts and learning the limits
Source: PLoS One. 2025 Oct 15;20(10):e0333007. doi: 10.1371/journal.pone.0333007 (PMC12527182; doi:10.1371/journal.pone.0333007)
Supplement: S2 File — All data and scripts used in the study, some additional descriptive statistics, scalable formate figures. (ZIP) [file pone.0333007.s002.tgz › data and scripts/OSF/results/LABELS/20250225_200856_121.tsv]

<settings>{"version":"1.1","user_system":"Mozilla/5.0 (Macintosh; Intel Mac OS X 10_15_7) AppleWebKit/605.1.15 (KHTML, like Gecko) Version/18.3 Safari/605.1.15","interface_language":"ces","content_language":"ces","stimuli_URL":"https://hypertext.cz/experimentcz/koditex_chat_gpt-4o__0.tsv","control_stimuli_URL":"https://hypertext.cz/experimentcz/control_koditex_chat_gpt-4o__0.tsv","agreement_URL":…
<demographics>{"gender":"female","age":"23","language":"czech","language_other":"","reading_disorder":"false","currently_studying":"true","education_level":"5_master","education_other":"","completed_education":"","completed_education_other":"","field_current":["human"],"field_completed":[],"ai_usage":"weekly","ai_improve":"5","ai_risk":"5","ai_quality":"2","ai_creativity":"6","ai_understanding":"…
<ideas>Některé texty byly snadno rozpoznatelné od umělé inteligence a člověka. U některých jsem se ale setkala s problémem a nepoznala bych, že text napsala umělá inteligence. Texty napsané umělou inteligencí mi kolikrát přišly více čtivé.
Prosím o potvrzení účasti v experimentech Labels (lucka.lisa@seznam.cz)</ideas>
<results>id	pair id	Human position	Human guessed position	More readable position	Confidence	Is learner	Control question success	Timestamp of trial begin	Timestamp of trial end
1	833.txt	1	2	2	5	true	None	2025-02-25T18:54:59.625Z	2025-02-25T18:55:28.591Z
2	2427.txt	1	1	1	4	true	None	2025-02-25T18:55:36.979Z	2025-02-25T18:55:51.090Z
3	1312.txt	1	1	2	4	true	Correct	2025-02-25T18:55:53.978Z	2025-02-25T18:56:22.022Z
4	2013.txt	2	1	1	4	true	None	2025-02-25T18:56:34.515Z	2025-02-25T18:57:07.457Z
5	1423.txt	2	2	1	4	true	None	2025-02-25T18:57:11.065Z	2025-02-25T18:57:38.864Z
6	1926.txt	1	1	1	3	true	None	2025-02-25T18:57:42.582Z	2025-02-25T18:58:30.711Z
7	1678.txt	1	1	1	4	true	None	2025-02-25T18:58:34.518Z	2025-02-25T18:58:56.564Z
8	1754.txt	1	2	2	3	true	None	2025-02-25T18:58:59.378Z	2025-02-25T18:59:48.541Z
9	1904.txt	1	1	1	4	true	None	2025-02-25T18:59:51.598Z	2025-02-25T19:00:09.681Z
10	2078.txt	2	2	1	4	true	None	2025-02-25T19:00:10.941Z	2025-02-25T19:00:29.475Z
11	1587.txt	2	2	2	4	true	None	2025-02-25T19:00:32.431Z	2025-02-25T19:01:03.458Z
12	1348.txt	2	2	2	6	true	None	2025-02-25T19:01:06.030Z	2025-02-25T19:01:28.663Z
13	1845.txt	1	1	2	4	true	Correct	2025-02-25T19:01:30.563Z	2025-02-25T19:02:19.233Z
14	707.txt	2	1	1	4	true	None	2025-02-25T19:02:31.518Z	2025-02-25T19:02:48.610Z
15	597.txt	2	1	1	3	true	None	2025-02-25T19:02:52.545Z	2025-02-25T19:03:36.169Z
16	1677.txt	2	2	1	4	true	None	2025-02-25T19:03:37.964Z	2025-02-25T19:04:12.393Z
17	1702.txt	2	1	1	5	true	None	2025-02-25T19:04:14.974Z	2025-02-25T19:04:39.904Z
18	1921.txt	1	1	1	5	true	Correct	2025-02-25T19:04:42.138Z	2025-02-25T19:05:07.303Z
19	1193.txt	2	1	1	3	true	None	2025-02-25T19:05:12.299Z	2025-02-25T19:05:37.941Z
20	1533.txt	1	1	1	3	true	None	2025-02-25T19:05:40.474Z	2025-02-25T19:05:59.256Z</results>
