# Supplementary material for: Learning to detect AI texts and learning the limits
Source: PLoS One. 2025 Oct 15;20(10):e0333007. doi: 10.1371/journal.pone.0333007 (PMC12527182; doi:10.1371/journal.pone.0333007)
Supplement: S2 File — All data and scripts used in the study, some additional descriptive statistics, scalable formate figures. (ZIP) [file pone.0333007.s002.tgz › data and scripts/OSF/results/LABELS/20250225_201048_73.tsv]

<settings>{"version":"1.1","user_system":"Mozilla/5.0 (Macintosh; Intel Mac OS X 10_15_7) AppleWebKit/605.1.15 (KHTML, like Gecko) Version/17.5 Safari/605.1.15","interface_language":"ces","content_language":"ces","stimuli_URL":"https://hypertext.cz/experimentcz/koditex_chat_gpt-4o__0.tsv","control_stimuli_URL":"https://hypertext.cz/experimentcz/control_koditex_chat_gpt-4o__0.tsv","agreement_URL":…
<demographics>{"gender":"female","age":"19","language":"czech","language_other":"","reading_disorder":"false","currently_studying":"true","education_level":"5_master","education_other":"","completed_education":"","completed_education_other":"","field_current":["nature"],"field_completed":[],"ai_usage":"monthly","ai_improve":"2","ai_risk":"5","ai_quality":"5","ai_creativity":"6","ai_understanding"…
<ideas>Nejdříve jsem si oba texty přečetla a potom zvolila ten, který se mi četl lépe. Většinu jsem tipla správně a text napsaný člověkem byl většinou ten, který se mi četl hůře. Pouze u několika textů jsem netrefila správnou odpověď. </ideas>
<results>id	pair id	Human position	Human guessed position	More readable position	Confidence	Is learner	Control question success	Timestamp of trial begin	Timestamp of trial end
1	838.txt	2	1	1	5	true	None	2025-02-25T18:44:39.908Z	2025-02-25T18:45:49.739Z
2	1806.txt	1	1	2	3	true	None	2025-02-25T18:45:55.883Z	2025-02-25T18:46:47.612Z
3	1312.txt	1	1	2	3	true	Correct	2025-02-25T18:46:51.014Z	2025-02-25T18:47:56.045Z
4	1640.txt	2	2	1	5	true	None	2025-02-25T18:48:08.199Z	2025-02-25T18:49:19.882Z
5	1469.txt	2	2	1	5	true	None	2025-02-25T18:49:21.723Z	2025-02-25T18:50:12.945Z
6	1980.txt	1	2	2	3	true	None	2025-02-25T18:50:14.482Z	2025-02-25T18:51:13.308Z
7	1146.txt	2	2	1	5	true	None	2025-02-25T18:51:17.728Z	2025-02-25T18:52:16.608Z
8	1742.txt	2	2	1	5	true	None	2025-02-25T18:52:17.827Z	2025-02-25T18:53:13.781Z
9	2181.txt	1	2	1	3	true	None	2025-02-25T18:53:15.407Z	2025-02-25T18:54:46.157Z
10	1300.txt	1	2	1	3	true	None	2025-02-25T18:54:53.678Z	2025-02-25T18:55:53.883Z
11	865.txt	2	2	2	5	true	None	2025-02-25T18:55:58.896Z	2025-02-25T18:56:57.978Z
12	1412.txt	2	2	1	3	true	None	2025-02-25T18:57:00.075Z	2025-02-25T18:58:17.168Z
13	1845.txt	2	2	1	5	true	Correct	2025-02-25T18:58:18.571Z	2025-02-25T18:59:19.448Z
14	1933.txt	1	2	2	3	true	None	2025-02-25T18:59:28.788Z	2025-02-25T19:00:26.935Z
15	594.txt	1	1	2	5	true	None	2025-02-25T19:00:29.748Z	2025-02-25T19:02:01.882Z
16	2107.txt	1	1	2	6	true	None	2025-02-25T19:02:03.541Z	2025-02-25T19:03:05.026Z
17	1968.txt	1	2	2	3	true	None	2025-02-25T19:03:06.453Z	2025-02-25T19:03:52.312Z
18	1921.txt	2	2	1	3	true	Correct	2025-02-25T19:03:55.692Z	2025-02-25T19:04:54.466Z
19	1451.txt	1	1	2	3	true	None	2025-02-25T19:04:59.941Z	2025-02-25T19:06:06.236Z
20	1817.txt	2	2	1	5	true	None	2025-02-25T19:06:07.964Z	2025-02-25T19:06:54.603Z</results>
