# Supplementary material for: Learning to detect AI texts and learning the limits
Source: PLoS One. 2025 Oct 15;20(10):e0333007. doi: 10.1371/journal.pone.0333007 (PMC12527182; doi:10.1371/journal.pone.0333007)
Supplement: S2 File — All data and scripts used in the study, some additional descriptive statistics, scalable formate figures. (ZIP) [file pone.0333007.s002.tgz › data and scripts/OSF/results/LABELS/20250225_201535_458.tsv]

<settings>{"version":"1.1","user_system":"Mozilla/5.0 (Macintosh; Intel Mac OS X 10_15_7) AppleWebKit/537.36 (KHTML, like Gecko) Chrome/132.0.0.0 Safari/537.36","interface_language":"ces","content_language":"ces","stimuli_URL":"https://hypertext.cz/experimentcz/koditex_chat_gpt-4o__0.tsv","control_stimuli_URL":"https://hypertext.cz/experimentcz/control_koditex_chat_gpt-4o__0.tsv","agreement_URL":…
<demographics>{"gender":"female","age":"21","language":"czech","language_other":"","reading_disorder":"dont_know","currently_studying":"true","education_level":"4_bachelor","education_other":"","completed_education":"","completed_education_other":"","field_current":["nature"],"field_completed":[],"ai_usage":"several_weekly","ai_improve":"3","ai_risk":"3","ai_quality":"3","ai_creativity":"3","ai_u…
<ideas>Snažila jsem se hledat nějaké chyby a to jsem přisuzovala AI, ale někde mi to nevyšlo.Také jsem si říkala, že text plný údajů je spíše psán člověkem a tak dále</ideas>
<results>id	pair id	Human position	Human guessed position	More readable position	Confidence	Is learner	Control question success	Timestamp of trial begin	Timestamp of trial end
1	1702.txt	1	1	2	4	true	None	2025-02-25T19:04:12.402Z	2025-02-25T19:04:53.472Z
2	694.txt	2	2	1	4	true	None	2025-02-25T19:04:59.605Z	2025-02-25T19:05:21.888Z
3	1845.txt	2	1	1	5	true	Correct	2025-02-25T19:05:24.472Z	2025-02-25T19:05:39.955Z
4	1941.txt	1	2	2	4	true	None	2025-02-25T19:06:05.321Z	2025-02-25T19:06:33.370Z
5	591.txt	2	2	2	4	true	None	2025-02-25T19:06:35.004Z	2025-02-25T19:06:42.204Z
6	2015.txt	2	1	1	4	true	None	2025-02-25T19:06:49.954Z	2025-02-25T19:07:15.353Z
7	1660.txt	2	1	1	3	true	None	2025-02-25T19:07:17.003Z	2025-02-25T19:07:44.486Z
8	395.txt	2	2	2	3	true	None	2025-02-25T19:07:46.136Z	2025-02-25T19:08:34.903Z
9	1838.txt	1	2	1	4	true	None	2025-02-25T19:08:36.652Z	2025-02-25T19:08:44.586Z
10	4.txt	1	2	2	4	true	None	2025-02-25T19:08:51.552Z	2025-02-25T19:09:30.118Z
11	1120.txt	2	1	1	4	true	None	2025-02-25T19:09:32.468Z	2025-02-25T19:09:46.251Z
12	1588.txt	2	1	1	5	true	None	2025-02-25T19:09:47.720Z	2025-02-25T19:10:13.651Z
13	1312.txt	2	2	2	3	true	Correct	2025-02-25T19:10:17.035Z	2025-02-25T19:10:25.234Z
14	1696.txt	1	1	1	5	true	None	2025-02-25T19:10:33.301Z	2025-02-25T19:10:49.084Z
15	1567.txt	2	2	2	4	true	None	2025-02-25T19:10:50.316Z	2025-02-25T19:11:44.600Z
16	1898.txt	2	1	2	4	true	None	2025-02-25T19:11:46.318Z	2025-02-25T19:12:01.265Z
17	1900.txt	2	1	1	4	true	None	2025-02-25T19:12:02.416Z	2025-02-25T19:12:13.650Z
18	1921.txt	2	2	2	4	true	Correct	2025-02-25T19:12:14.583Z	2025-02-25T19:12:26.432Z
19	2141.txt	1	1	1	4	true	None	2025-02-25T19:12:29.582Z	2025-02-25T19:12:50.066Z
20	1866.txt	1	1	2	4	true	None	2025-02-25T19:12:51.565Z	2025-02-25T19:13:06.515Z</results>
