# Supplementary material for: Learning to detect AI texts and learning the limits
Source: PLoS One. 2025 Oct 15;20(10):e0333007. doi: 10.1371/journal.pone.0333007 (PMC12527182; doi:10.1371/journal.pone.0333007)
Supplement: S2 File — All data and scripts used in the study, some additional descriptive statistics, scalable formate figures. (ZIP) [file pone.0333007.s002.tgz › data and scripts/OSF/results/LABELS/20250225_202147_486.tsv]

<settings>{"version":"1.1","user_system":"Mozilla/5.0 (Windows NT 10.0; Win64; x64) AppleWebKit/537.36 (KHTML, like Gecko) Chrome/131.0.0.0 Safari/537.36","interface_language":"ces","content_language":"ces","stimuli_URL":"https://hypertext.cz/experimentcz/koditex_chat_gpt-4o__0.tsv","control_stimuli_URL":"https://hypertext.cz/experimentcz/control_koditex_chat_gpt-4o__0.tsv","agreement_URL":"https…
<demographics>{"gender":"female","age":"21","language":"czech","language_other":"","reading_disorder":"false","currently_studying":"true","education_level":"4_bachelor","education_other":"","completed_education":"","completed_education_other":"","field_current":["human"],"field_completed":[],"ai_usage":"several_weekly","ai_improve":"5","ai_risk":"6","ai_quality":"3","ai_creativity":"4","ai_unders…
<ideas>Strategie byla asi, co mi přišlo jako bych už někde slyšela, tak bylo od člověka (třeba z televize, dokumentů, knih) nebo co bylo napsané jako by o tom autor nepřemýšlel a napsal to tak, jak ho napadlo. Naopak formálnější a důkladnější texty jsem zvolila AI. Ale někdy jsem fakt nevěděla a bylo to dost o náhodě.</ideas>
<results>id	pair id	Human position	Human guessed position	More readable position	Confidence	Is learner	Control question success	Timestamp of trial begin	Timestamp of trial end
1	1870.txt	1	1	2	5	true	None	2025-02-25T18:54:57.952Z	2025-02-25T18:55:57.198Z
2	1926.txt	2	2	2	6	true	None	2025-02-25T18:56:05.439Z	2025-02-25T18:56:34.807Z
3	1845.txt	1	2	2	5	true	Correct	2025-02-25T18:56:37.367Z	2025-02-25T18:57:42.139Z
4	626.txt	2	2	2	4	true	None	2025-02-25T18:58:02.214Z	2025-02-25T18:59:01.983Z
5	1945.txt	1	1	2	4	true	None	2025-02-25T18:59:04.769Z	2025-02-25T19:02:25.743Z
6	1047.txt	2	2	1	3	true	None	2025-02-25T19:02:27.983Z	2025-02-25T19:03:10.823Z
7	1705.txt	1	2	2	5	true	None	2025-02-25T19:03:23.421Z	2025-02-25T19:04:45.699Z
8	1565.txt	1	2	2	5	true	None	2025-02-25T19:04:48.221Z	2025-02-25T19:06:03.639Z
9	2023.txt	1	2	2	4	true	None	2025-02-25T19:06:06.487Z	2025-02-25T19:07:32.356Z
10	1959.txt	2	2	2	3	true	None	2025-02-25T19:07:34.923Z	2025-02-25T19:08:02.630Z
11	1626.txt	2	2	1	4	true	None	2025-02-25T19:08:04.248Z	2025-02-25T19:08:42.718Z
12	2095.txt	2	2	1	3	true	None	2025-02-25T19:08:44.182Z	2025-02-25T19:09:35.972Z
13	1312.txt	1	1	2	5	true	Correct	2025-02-25T19:09:38.440Z	2025-02-25T19:12:09.922Z
14	1693.txt	2	2	1	4	true	None	2025-02-25T19:12:16.310Z	2025-02-25T19:13:48.249Z
15	110.txt	1	1	1	4	true	None	2025-02-25T19:13:49.658Z	2025-02-25T19:15:35.550Z
16	594.txt	2	2	2	5	true	None	2025-02-25T19:15:36.669Z	2025-02-25T19:16:40.868Z
17	1785.txt	2	2	2	3	true	None	2025-02-25T19:16:41.896Z	2025-02-25T19:17:28.693Z
18	1921.txt	1	2	2	4	true	Correct	2025-02-25T19:17:29.907Z	2025-02-25T19:18:03.970Z
19	1753.txt	2	2	2	4	true	None	2025-02-25T19:18:08.716Z	2025-02-25T19:18:35.746Z
20	591.txt	1	1	2	4	true	None	2025-02-25T19:18:36.873Z	2025-02-25T19:18:52.101Z</results>
