# Supplementary material for: Learning to detect AI texts and learning the limits
Source: PLoS One. 2025 Oct 15;20(10):e0333007. doi: 10.1371/journal.pone.0333007 (PMC12527182; doi:10.1371/journal.pone.0333007)
Supplement: S2 File — All data and scripts used in the study, some additional descriptive statistics, scalable formate figures. (ZIP) [file pone.0333007.s002.tgz › data and scripts/OSF/results/LABELS/20250225_202653_603.tsv]

<settings>{"version":"1.1","user_system":"Mozilla/5.0 (Macintosh; Intel Mac OS X 10_15_7) AppleWebKit/605.1.15 (KHTML, like Gecko) Version/17.6 Safari/605.1.15","interface_language":"ces","content_language":"ces","stimuli_URL":"https://hypertext.cz/experimentcz/koditex_chat_gpt-4o__0.tsv","control_stimuli_URL":"https://hypertext.cz/experimentcz/control_koditex_chat_gpt-4o__0.tsv","agreement_URL":…
<demographics>{"gender":"female","age":"20","language":"czech","language_other":"","reading_disorder":"false","currently_studying":"true","education_level":"3_vocational","education_other":"","completed_education":"","completed_education_other":"","field_current":["philology"],"field_completed":[],"ai_usage":"several_monthly","ai_improve":"3","ai_risk":"6","ai_quality":"4","ai_creativity":"7","ai…
<ideas>Snažila jsem se z textů, které byly méně odborné vycítit tu lidskost nebo jak to lépe říct. V jiných zase kreativitu vloženou do textu člověkem. Bylo to pro mě velmi náročné rozpoznat.</ideas>
<results>id	pair id	Human position	Human guessed position	More readable position	Confidence	Is learner	Control question success	Timestamp of trial begin	Timestamp of trial end
1	613.txt	2	1	1	5	false	None	2025-02-25T18:51:59.932Z	2025-02-25T18:54:20.374Z
2	647.txt	1	2	1	4	false	None	2025-02-25T18:54:20.374Z	2025-02-25T18:57:50.690Z
3	1845.txt	1	1	2	3	false	Correct	2025-02-25T18:57:50.691Z	2025-02-25T19:00:01.480Z
4	1745.txt	2	1	1	5	false	None	2025-02-25T19:01:03.042Z	2025-02-25T19:03:05.267Z
5	1740.txt	2	1	1	5	false	None	2025-02-25T19:03:05.267Z	2025-02-25T19:04:48.095Z
6	1678.txt	2	2	2	3	false	None	2025-02-25T19:04:48.095Z	2025-02-25T19:05:31.759Z
7	1949.txt	2	2	1	4	false	None	2025-02-25T19:05:31.759Z	2025-02-25T19:06:45.437Z
8	1623.txt	1	1	2	3	false	None	2025-02-25T19:06:45.437Z	2025-02-25T19:07:54.395Z
9	704.txt	1	1	2	6	false	None	2025-02-25T19:07:54.396Z	2025-02-25T19:08:48.144Z
10	1150.txt	2	1	2	2	false	None	2025-02-25T19:08:48.144Z	2025-02-25T19:11:25.283Z
11	1851.txt	2	2	1	6	false	None	2025-02-25T19:11:25.283Z	2025-02-25T19:12:05.613Z
12	1112.txt	1	2	2	5	false	None	2025-02-25T19:12:05.613Z	2025-02-25T19:13:48.854Z
13	1921.txt	1	2	1	4	false	Correct	2025-02-25T19:13:48.854Z	2025-02-25T19:14:54.151Z
14	1828.txt	2	1	1	3	false	None	2025-02-25T19:14:59.684Z	2025-02-25T19:16:45.109Z
15	409.txt	1	2	2	7	false	None	2025-02-25T19:16:45.109Z	2025-02-25T19:17:43.537Z
16	1979.txt	2	1	1	5	false	None	2025-02-25T19:17:43.537Z	2025-02-25T19:19:14.630Z
17	1764.txt	1	1	2	1	false	None	2025-02-25T19:19:14.630Z	2025-02-25T19:21:44.895Z
18	1312.txt	1	1	1	2	false	Correct	2025-02-25T19:21:44.895Z	2025-02-25T19:22:30.754Z
19	1596.txt	1	2	2	4	false	None	2025-02-25T19:22:33.941Z	2025-02-25T19:23:29.771Z
20	1108.txt	2	1	2	1	false	None	2025-02-25T19:23:29.771Z	2025-02-25T19:24:36.079Z</results>
