# Supplementary material for: Learning to detect AI texts and learning the limits
Source: PLoS One. 2025 Oct 15;20(10):e0333007. doi: 10.1371/journal.pone.0333007 (PMC12527182; doi:10.1371/journal.pone.0333007)
Supplement: S2 File — All data and scripts used in the study, some additional descriptive statistics, scalable formate figures. (ZIP) [file pone.0333007.s002.tgz › data and scripts/OSF/results/LABELS/20250225_203754_987.tsv]

<settings>{"version":"1.1","user_system":"Mozilla/5.0 (Windows NT 10.0; Win64; x64) AppleWebKit/537.36 (KHTML, like Gecko) Chrome/133.0.0.0 Safari/537.36","interface_language":"ces","content_language":"ces","stimuli_URL":"https://hypertext.cz/experimentcz/koditex_chat_gpt-4o__0.tsv","control_stimuli_URL":"https://hypertext.cz/experimentcz/control_koditex_chat_gpt-4o__0.tsv","agreement_URL":"https…
<demographics>{"gender":"male","age":"22","language":"czech","language_other":"","reading_disorder":"false","currently_studying":"true","education_level":"5_master","education_other":"","completed_education":"","completed_education_other":"","field_current":["human"],"field_completed":[],"ai_usage":"several_monthly","ai_improve":"2","ai_risk":"6","ai_quality":"4","ai_creativity":"7","ai_understan…
<ideas>Snažil jsem posuzovat kreativitu textu. Předpokládám, že texty do AI jsou více popisné, mají tendenci vyjmenovávat druhy, barvy, možnosti, hodnoty atd.</ideas>
<results>id	pair id	Human position	Human guessed position	More readable position	Confidence	Is learner	Control question success	Timestamp of trial begin	Timestamp of trial end
1	1705.txt	2	1	1	5	false	None	2025-02-25T18:53:54.855Z	2025-02-25T18:55:56.445Z
2	1691.txt	2	2	1	4	false	None	2025-02-25T18:55:56.445Z	2025-02-25T18:58:08.996Z
3	1845.txt	2	2	2	6	false	Correct	2025-02-25T18:58:08.996Z	2025-02-25T18:59:47.142Z
4	1750.txt	2	2	1	4	false	None	2025-02-25T19:00:17.022Z	2025-02-25T19:03:18.987Z
5	925.txt	2	1	1	6	false	None	2025-02-25T19:03:18.987Z	2025-02-25T19:06:17.872Z
6	132.txt	1	1	2	3	false	None	2025-02-25T19:06:17.872Z	2025-02-25T19:09:15.748Z
7	1174.txt	1	2	2	4	false	None	2025-02-25T19:09:15.748Z	2025-02-25T19:11:08.555Z
8	2012.txt	1	2	2	5	false	None	2025-02-25T19:11:08.555Z	2025-02-25T19:12:53.861Z
9	59.txt	1	1	2	3	false	None	2025-02-25T19:12:53.861Z	2025-02-25T19:15:02.392Z
10	1291.txt	2	2	1	4	false	None	2025-02-25T19:15:02.392Z	2025-02-25T19:17:16.704Z
11	1237.txt	2	1	1	5	false	None	2025-02-25T19:17:16.704Z	2025-02-25T19:19:25.594Z
12	1642.txt	2	1	1	5	false	None	2025-02-25T19:19:25.594Z	2025-02-25T19:20:45.627Z
13	1312.txt	1	1	2	3	false	Correct	2025-02-25T19:20:45.628Z	2025-02-25T19:22:35.909Z
14	1856.txt	1	1	2	4	false	None	2025-02-25T19:22:45.008Z	2025-02-25T19:26:53.950Z
15	2316.txt	2	2	2	2	false	None	2025-02-25T19:26:53.950Z	2025-02-25T19:29:25.889Z
16	1304.txt	1	2	2	3	false	None	2025-02-25T19:29:25.889Z	2025-02-25T19:31:16.884Z
17	124.txt	2	2	2	4	false	None	2025-02-25T19:31:16.884Z	2025-02-25T19:32:40.986Z
18	1921.txt	2	1	1	6	false	Correct	2025-02-25T19:32:40.986Z	2025-02-25T19:33:47.844Z
19	2006.txt	2	1	1	4	false	None	2025-02-25T19:33:54.694Z	2025-02-25T19:35:05.522Z
20	1623.txt	2	1	1	5	false	None	2025-02-25T19:35:05.522Z	2025-02-25T19:36:12.482Z</results>
