# Supplementary material for: Learning to detect AI texts and learning the limits
Source: PLoS One. 2025 Oct 15;20(10):e0333007. doi: 10.1371/journal.pone.0333007 (PMC12527182; doi:10.1371/journal.pone.0333007)
Supplement: S2 File — All data and scripts used in the study, some additional descriptive statistics, scalable formate figures. (ZIP) [file pone.0333007.s002.tgz › data and scripts/OSF/results/LABELS/20250225_203835_537.tsv]

<settings>{"version":"1.1","user_system":"Mozilla/5.0 (iPad; CPU OS 18_3_1 like Mac OS X) AppleWebKit/605.1.15 (KHTML, like Gecko) CriOS/133.0.6943.120 Mobile/15E148 Safari/604.1","interface_language":"ces","content_language":"ces","stimuli_URL":"https://hypertext.cz/experimentcz/koditex_chat_gpt-4o__0.tsv","control_stimuli_URL":"https://hypertext.cz/experimentcz/control_koditex_chat_gpt-4o__0.ts…
<demographics>{"gender":"female","age":"22","language":"czech","language_other":"","reading_disorder":"false","currently_studying":"true","education_level":"5_master","education_other":"","completed_education":"","completed_education_other":"","field_current":["human"],"field_completed":[],"ai_usage":"several_monthly","ai_improve":"4","ai_risk":"5","ai_quality":"2","ai_creativity":"6","ai_underst…
<ideas>Bylo pro mě občas matoucí, jaký článek vybrat. Zpočátku jsem měla strategii, pokud budou v textu nějaké neobvyklé obraty, půjde o text psaný člověkem. Naopak jsem spoléhala, že texty s interpunkčními chybami budou vygenerované AI. </ideas>
<results>id	pair id	Human position	Human guessed position	More readable position	Confidence	Is learner	Control question success	Timestamp of trial begin	Timestamp of trial end
1	613.txt	2	2	2	2	true	None	2025-02-25T18:57:52.435Z	2025-02-25T18:59:52.029Z
2	1740.txt	2	1	1	2	true	None	2025-02-25T18:59:56.761Z	2025-02-25T19:01:35.119Z
3	1921.txt	2	2	1	5	true	Correct	2025-02-25T19:01:40.835Z	2025-02-25T19:03:19.525Z
4	1941.txt	1	1	2	3	true	None	2025-02-25T19:03:30.176Z	2025-02-25T19:05:32.532Z
5	1147.txt	2	2	2	5	true	None	2025-02-25T19:05:36.829Z	2025-02-25T19:07:18.357Z
6	1035.txt	2	2	2	6	true	None	2025-02-25T19:07:19.940Z	2025-02-25T19:08:45.799Z
7	833.txt	1	2	2	6	true	None	2025-02-25T19:08:48.199Z	2025-02-25T19:10:36.939Z
8	85.txt	2	1	1	3	true	None	2025-02-25T19:10:44.522Z	2025-02-25T19:13:04.260Z
9	1737.txt	1	2	2	5	true	None	2025-02-25T19:13:09.210Z	2025-02-25T19:14:39.004Z
10	2203.txt	1	1	1	3	true	None	2025-02-25T19:14:43.020Z	2025-02-25T19:16:12.212Z
11	850.txt	2	2	2	4	true	None	2025-02-25T19:16:14.929Z	2025-02-25T19:17:38.055Z
12	599.txt	2	2	2	6	true	None	2025-02-25T19:17:41.238Z	2025-02-25T19:18:56.615Z
13	1845.txt	1	2	2	4	true	Correct	2025-02-25T19:18:58.330Z	2025-02-25T19:20:57.771Z
14	866.txt	2	1	1	6	true	None	2025-02-25T19:21:07.937Z	2025-02-25T19:22:46.662Z
15	1484.txt	1	2	2	4	true	None	2025-02-25T19:22:50.811Z	2025-02-25T19:24:06.772Z
16	1819.txt	1	2	2	4	true	None	2025-02-25T19:24:08.939Z	2025-02-25T19:25:37.631Z
17	1255.txt	2	2	1	4	true	None	2025-02-25T19:25:56.397Z	2025-02-25T19:27:18.422Z
18	1312.txt	1	1	2	2	true	Correct	2025-02-25T19:27:20.372Z	2025-02-25T19:30:00.709Z
19	2055.txt	2	2	1	4	true	None	2025-02-25T19:30:14.608Z	2025-02-25T19:32:19.795Z
20	2214.txt	1	2	2	5	true	None	2025-02-25T19:32:21.297Z	2025-02-25T19:34:09.388Z</results>
