# Supplementary material for: Learning to detect AI texts and learning the limits
Source: PLoS One. 2025 Oct 15;20(10):e0333007. doi: 10.1371/journal.pone.0333007 (PMC12527182; doi:10.1371/journal.pone.0333007)
Supplement: S2 File — All data and scripts used in the study, some additional descriptive statistics, scalable formate figures. (ZIP) [file pone.0333007.s002.tgz › data and scripts/OSF/results/LABELS/20250225_204055_557.tsv]

<settings>{"version":"1.1","user_system":"Mozilla/5.0 (Windows NT 10.0; Win64; x64) AppleWebKit/537.36 (KHTML, like Gecko) Chrome/133.0.0.0 Safari/537.36","interface_language":"ces","content_language":"ces","stimuli_URL":"https://hypertext.cz/experimentcz/koditex_chat_gpt-4o__0.tsv","control_stimuli_URL":"https://hypertext.cz/experimentcz/control_koditex_chat_gpt-4o__0.tsv","agreement_URL":"https…
<demographics>{"gender":"female","age":"39","language":"czech","language_other":"","reading_disorder":"false","currently_studying":"true","education_level":"5_master","education_other":"","completed_education":"","completed_education_other":"","field_current":["philology","human"],"field_completed":[],"ai_usage":"less_than_monthly","ai_improve":"3","ai_risk":"5","ai_quality":"2","ai_creativity":"…
<ideas>Pokud mi v textu přišlo něco nelogicky uspořádané, přisuzovala jsem to umělé inteligenci. U spousty textů jsem si však nebyla vůbec jistá, což mě velmi překvapilo.</ideas>
<results>id	pair id	Human position	Human guessed position	More readable position	Confidence	Is learner	Control question success	Timestamp of trial begin	Timestamp of trial end
1	575.txt	2	1	2	4	false	None	2025-02-25T19:03:15.151Z	2025-02-25T19:06:02.101Z
2	1886.txt	1	2	2	7	false	None	2025-02-25T19:06:02.101Z	2025-02-25T19:07:20.919Z
3	1921.txt	1	2	2	6	false	Correct	2025-02-25T19:07:20.919Z	2025-02-25T19:09:38.291Z
4	707.txt	2	1	1	6	false	None	2025-02-25T19:09:52.136Z	2025-02-25T19:12:01.253Z
5	2316.txt	1	1	1	5	false	None	2025-02-25T19:12:01.253Z	2025-02-25T19:13:53.421Z
6	549.txt	1	2	2	4	false	None	2025-02-25T19:13:53.421Z	2025-02-25T19:15:52.425Z
7	1749.txt	1	2	2	7	false	None	2025-02-25T19:15:52.425Z	2025-02-25T19:18:05.341Z
8	1399.txt	1	2	2	6	false	None	2025-02-25T19:18:05.341Z	2025-02-25T19:19:09.265Z
9	1564.txt	2	2	2	3	false	None	2025-02-25T19:19:09.265Z	2025-02-25T19:21:05.584Z
10	2045.txt	1	2	2	7	false	None	2025-02-25T19:21:05.584Z	2025-02-25T19:22:24.913Z
11	902.txt	1	2	2	6	false	None	2025-02-25T19:22:24.913Z	2025-02-25T19:24:00.044Z
12	1826.txt	1	2	2	4	false	None	2025-02-25T19:24:00.044Z	2025-02-25T19:26:12.670Z
13	1312.txt	2	2	2	5	false	Correct	2025-02-25T19:26:12.670Z	2025-02-25T19:27:57.020Z
14	846.txt	2	1	1	5	false	None	2025-02-25T19:28:03.500Z	2025-02-25T19:29:33.875Z
15	1035.txt	2	2	2	7	false	None	2025-02-25T19:29:33.875Z	2025-02-25T19:30:46.041Z
16	1995.txt	1	2	2	2	false	None	2025-02-25T19:30:46.041Z	2025-02-25T19:32:28.408Z
17	119.txt	1	2	2	7	false	None	2025-02-25T19:32:28.408Z	2025-02-25T19:34:00.772Z
18	1845.txt	1	2	2	4	false	Correct	2025-02-25T19:34:00.772Z	2025-02-25T19:35:26.852Z
19	335.txt	1	2	2	7	false	None	2025-02-25T19:35:34.177Z	2025-02-25T19:36:53.670Z
20	1258.txt	1	2	2	7	false	None	2025-02-25T19:36:53.670Z	2025-02-25T19:38:00.390Z</results>
