# Supplementary material for: Learning to detect AI texts and learning the limits
Source: PLoS One. 2025 Oct 15;20(10):e0333007. doi: 10.1371/journal.pone.0333007 (PMC12527182; doi:10.1371/journal.pone.0333007)
Supplement: S2 File — All data and scripts used in the study, some additional descriptive statistics, scalable formate figures. (ZIP) [file pone.0333007.s002.tgz › data and scripts/OSF/results/LABELS/20250225_205124_131.tsv]

<settings>{"version":"1.1","user_system":"Mozilla/5.0 (X11; Linux x86_64) AppleWebKit/537.36 (KHTML, like Gecko) Chrome/133.0.0.0 Safari/537.36","interface_language":"ces","content_language":"ces","stimuli_URL":"https://hypertext.cz/experimentcz/koditex_chat_gpt-4o__0.tsv","control_stimuli_URL":"https://hypertext.cz/experimentcz/control_koditex_chat_gpt-4o__0.tsv","agreement_URL":"https://hyperte…
<demographics>{"gender":"female","age":"20","language":"czech","language_other":"","reading_disorder":"false","currently_studying":"true","education_level":"4_bachelor","education_other":"","completed_education":"","completed_education_other":"","field_current":["philology"],"field_completed":[],"ai_usage":"several_monthly","ai_improve":"6","ai_risk":"4","ai_quality":"6","ai_creativity":"4","ai_u…
<ideas>Při rozhodování jsem se zaměřila na logickou výstavbu textu, gramatické chyby a specifickou slovní zásobu.</ideas>
<results>id	pair id	Human position	Human guessed position	More readable position	Confidence	Is learner	Control question success	Timestamp of trial begin	Timestamp of trial end
1	1934.txt	2	1	1	6	false	None	2025-02-25T19:26:35.075Z	2025-02-25T19:27:50.797Z
2	646.txt	1	1	2	5	false	None	2025-02-25T19:27:50.797Z	2025-02-25T19:28:55.722Z
3	1312.txt	1	2	2	5	false	Correct	2025-02-25T19:28:55.722Z	2025-02-25T19:30:12.439Z
4	1919.txt	2	1	1	5	false	None	2025-02-25T19:30:20.873Z	2025-02-25T19:31:36.130Z
5	1389.txt	1	1	2	5	false	None	2025-02-25T19:31:36.130Z	2025-02-25T19:32:29.850Z
6	1752.txt	2	2	2	5	false	None	2025-02-25T19:32:29.850Z	2025-02-25T19:33:27.496Z
7	2025.txt	2	1	1	4	false	None	2025-02-25T19:33:27.496Z	2025-02-25T19:34:28.282Z
8	1140.txt	1	1	2	4	false	None	2025-02-25T19:34:28.282Z	2025-02-25T19:36:01.665Z
9	1705.txt	1	2	2	6	false	None	2025-02-25T19:36:01.665Z	2025-02-25T19:37:02.799Z
10	1384.txt	2	1	1	5	false	None	2025-02-25T19:37:02.800Z	2025-02-25T19:38:10.516Z
11	1758.txt	1	2	2	4	false	None	2025-02-25T19:38:10.516Z	2025-02-25T19:39:23.333Z
12	2436.txt	1	1	2	3	false	None	2025-02-25T19:39:23.333Z	2025-02-25T19:40:59.135Z
13	1845.txt	2	1	1	4	false	Correct	2025-02-25T19:40:59.136Z	2025-02-25T19:42:30.101Z
14	925.txt	2	1	1	5	false	None	2025-02-25T19:42:33.494Z	2025-02-25T19:43:40.151Z
15	1117.txt	2	1	1	5	false	None	2025-02-25T19:43:40.151Z	2025-02-25T19:44:52.501Z
16	1622.txt	2	2	1	5	false	None	2025-02-25T19:44:52.501Z	2025-02-25T19:46:10.477Z
17	847.txt	1	1	2	4	false	None	2025-02-25T19:46:10.477Z	2025-02-25T19:47:08.945Z
18	1921.txt	2	2	2	6	false	Correct	2025-02-25T19:47:08.945Z	2025-02-25T19:47:58.696Z
19	1838.txt	2	1	1	5	false	None	2025-02-25T19:48:01.793Z	2025-02-25T19:49:09.938Z
20	1728.txt	1	2	2	5	false	None	2025-02-25T19:49:09.938Z	2025-02-25T19:49:49.421Z</results>
