# Supplementary material for: Learning to detect AI texts and learning the limits
Source: PLoS One. 2025 Oct 15;20(10):e0333007. doi: 10.1371/journal.pone.0333007 (PMC12527182; doi:10.1371/journal.pone.0333007)
Supplement: S2 File — All data and scripts used in the study, some additional descriptive statistics, scalable formate figures. (ZIP) [file pone.0333007.s002.tgz › data and scripts/OSF/results/LABELS/20250225_211200_108.tsv]

<settings>{"version":"1.1","user_system":"Mozilla/5.0 (Windows NT 10.0; Win64; x64) AppleWebKit/537.36 (KHTML, like Gecko) Chrome/133.0.0.0 Safari/537.36","interface_language":"ces","content_language":"ces","stimuli_URL":"https://hypertext.cz/experimentcz/koditex_chat_gpt-4o__0.tsv","control_stimuli_URL":"https://hypertext.cz/experimentcz/control_koditex_chat_gpt-4o__0.tsv","agreement_URL":"https…
<demographics>{"gender":"male","age":"19","language":"czech","language_other":"","reading_disorder":"false","currently_studying":"true","education_level":"4_bachelor","education_other":"","completed_education":"","completed_education_other":"","field_current":["other"],"field_completed":[],"ai_usage":"several_monthly","ai_improve":"7","ai_risk":"7","ai_quality":"5","ai_creativity":"6","ai_underst…
<ideas></ideas>
<results>id	pair id	Human position	Human guessed position	More readable position	Confidence	Is learner	Control question success	Timestamp of trial begin	Timestamp of trial end
1	831.txt	2	1	1	7	false	None	2025-02-25T19:00:10.517Z	2025-02-25T19:02:30.140Z
2	636.txt	2	1	2	5	false	None	2025-02-25T19:02:30.140Z	2025-02-25T19:06:52.596Z
3	1312.txt	2	2	2	7	false	Correct	2025-02-25T19:06:52.596Z	2025-02-25T19:10:38.967Z
4	1820.txt	1	2	2	6	false	None	2025-02-25T19:10:54.587Z	2025-02-25T19:13:27.208Z
5	1976.txt	1	2	2	1	false	None	2025-02-25T19:13:27.208Z	2025-02-25T19:19:27.894Z
6	1637.txt	1	1	2	1	false	None	2025-02-25T19:19:27.894Z	2025-02-25T19:29:48.282Z
7	1671.txt	2	1	1	7	false	None	2025-02-25T19:29:48.282Z	2025-02-25T19:32:28.748Z
8	2342.txt	1	2	1	1	false	None	2025-02-25T19:32:28.748Z	2025-02-25T19:43:32.552Z
9	1146.txt	1	2	2	7	false	None	2025-02-25T19:43:32.552Z	2025-02-25T19:48:24.578Z
10	984.txt	2	1	2	3	false	None	2025-02-25T19:48:24.578Z	2025-02-25T19:51:05.720Z
11	2121.txt	2	2	1	6	false	None	2025-02-25T19:51:05.721Z	2025-02-25T19:53:06.184Z
12	1034.txt	1	2	2	7	false	None	2025-02-25T19:53:06.184Z	2025-02-25T19:54:57.223Z
13	1921.txt	2	2	2	7	false	Correct	2025-02-25T19:54:57.223Z	2025-02-25T19:56:55.926Z
14	1107.txt	2	2	1	5	false	None	2025-02-25T19:57:03.206Z	2025-02-25T20:00:23.425Z
15	572.txt	1	2	2	6	false	None	2025-02-25T20:00:23.425Z	2025-02-25T20:01:57.576Z
16	1383.txt	2	1	1	3	false	None	2025-02-25T20:01:57.576Z	2025-02-25T20:03:47.055Z
17	2021.txt	1	2	2	6	false	None	2025-02-25T20:03:47.055Z	2025-02-25T20:05:52.007Z
18	1845.txt	2	2	2	7	false	Correct	2025-02-25T20:05:52.007Z	2025-02-25T20:06:52.830Z
19	1346.txt	1	2	2	7	false	None	2025-02-25T20:07:15.702Z	2025-02-25T20:09:09.837Z
20	707.txt	1	1	2	5	false	None	2025-02-25T20:09:09.837Z	2025-02-25T20:11:07.981Z</results>
