# Supplementary material for: Learning to detect AI texts and learning the limits
Source: PLoS One. 2025 Oct 15;20(10):e0333007. doi: 10.1371/journal.pone.0333007 (PMC12527182; doi:10.1371/journal.pone.0333007)
Supplement: S2 File — All data and scripts used in the study, some additional descriptive statistics, scalable formate figures. (ZIP) [file pone.0333007.s002.tgz › data and scripts/OSF/results/LABELS/20250225_211729_852.tsv]

<settings>{"version":"1.1","user_system":"Mozilla/5.0 (Macintosh; Intel Mac OS X 10_15_7) AppleWebKit/537.36 (KHTML, like Gecko) Chrome/116.0.0.0 Safari/537.36","interface_language":"ces","content_language":"ces","stimuli_URL":"https://hypertext.cz/experimentcz/koditex_chat_gpt-4o__0.tsv","control_stimuli_URL":"https://hypertext.cz/experimentcz/control_koditex_chat_gpt-4o__0.tsv","agreement_URL":…
<demographics>{"gender":"male","age":"21","language":"czech","language_other":"","reading_disorder":"false","currently_studying":"true","education_level":"5_master","education_other":"","completed_education":"","completed_education_other":"","field_current":["human"],"field_completed":[],"ai_usage":"several_monthly","ai_improve":"5","ai_risk":"6","ai_quality":"5","ai_creativity":"7","ai_understan…
<ideas>Snažil jsem se odhalit nesmyslná slovní spojení, opakování vět se stejným významem a podobné chyby. V některých případech jsem si i tak ale nebyl moc jistý svým výběrem.</ideas>
<results>id	pair id	Human position	Human guessed position	More readable position	Confidence	Is learner	Control question success	Timestamp of trial begin	Timestamp of trial end
1	66.txt	2	1	1	2	false	None	2025-02-25T19:58:11.178Z	2025-02-25T19:59:14.869Z
2	1854.txt	1	1	2	3	false	None	2025-02-25T19:59:14.869Z	2025-02-25T20:00:13.333Z
3	1845.txt	2	1	1	6	false	Correct	2025-02-25T20:00:13.333Z	2025-02-25T20:01:08.829Z
4	852.txt	1	1	2	3	false	None	2025-02-25T20:01:18.974Z	2025-02-25T20:02:27.583Z
5	615.txt	1	1	2	5	false	None	2025-02-25T20:02:27.583Z	2025-02-25T20:03:08.110Z
6	1930.txt	2	1	1	5	false	None	2025-02-25T20:03:08.110Z	2025-02-25T20:04:01.175Z
7	1965.txt	1	1	1	7	false	None	2025-02-25T20:04:01.175Z	2025-02-25T20:04:49.295Z
8	1304.txt	2	1	1	3	false	None	2025-02-25T20:04:49.295Z	2025-02-25T20:05:44.839Z
9	1147.txt	2	2	1	5	false	None	2025-02-25T20:05:44.839Z	2025-02-25T20:06:37.454Z
10	1712.txt	1	2	2	2	false	None	2025-02-25T20:06:37.454Z	2025-02-25T20:07:27.301Z
11	1806.txt	2	2	2	5	false	None	2025-02-25T20:07:27.301Z	2025-02-25T20:08:20.123Z
12	11.txt	2	2	1	6	false	None	2025-02-25T20:08:20.123Z	2025-02-25T20:09:07.360Z
13	1921.txt	1	2	2	5	false	Correct	2025-02-25T20:09:07.360Z	2025-02-25T20:09:54.425Z
14	1072.txt	1	1	2	6	false	None	2025-02-25T20:09:59.849Z	2025-02-25T20:11:09.255Z
15	1034.txt	2	1	1	3	false	None	2025-02-25T20:11:09.255Z	2025-02-25T20:11:46.876Z
16	130.txt	2	1	2	3	false	None	2025-02-25T20:11:46.876Z	2025-02-25T20:12:51.590Z
17	1951.txt	2	1	1	5	false	None	2025-02-25T20:12:51.591Z	2025-02-25T20:13:46.429Z
18	1312.txt	1	1	1	5	false	Correct	2025-02-25T20:13:46.429Z	2025-02-25T20:14:28.604Z
19	1797.txt	1	2	2	6	false	None	2025-02-25T20:14:32.464Z	2025-02-25T20:15:25.712Z
20	1537.txt	2	2	2	6	false	None	2025-02-25T20:15:25.712Z	2025-02-25T20:15:57.816Z</results>
