# Supplementary material for: Learning to detect AI texts and learning the limits
Source: PLoS One. 2025 Oct 15;20(10):e0333007. doi: 10.1371/journal.pone.0333007 (PMC12527182; doi:10.1371/journal.pone.0333007)
Supplement: S2 File — All data and scripts used in the study, some additional descriptive statistics, scalable formate figures. (ZIP) [file pone.0333007.s002.tgz › data and scripts/OSF/results/LABELS/20250225_213029_758.tsv]

<settings>{"version":"1.1","user_system":"Mozilla/5.0 (Windows NT 10.0; Win64; x64) AppleWebKit/537.36 (KHTML, like Gecko) Chrome/133.0.0.0 Safari/537.36","interface_language":"ces","content_language":"ces","stimuli_URL":"https://hypertext.cz/experimentcz/koditex_chat_gpt-4o__0.tsv","control_stimuli_URL":"https://hypertext.cz/experimentcz/control_koditex_chat_gpt-4o__0.tsv","agreement_URL":"https…
<demographics>{"gender":"female","age":"22","language":"czech","language_other":"","reading_disorder":"false","currently_studying":"true","education_level":"5_master","education_other":"","completed_education":"","completed_education_other":"","field_current":["nature"],"field_completed":[],"ai_usage":"several_monthly","ai_improve":"7","ai_risk":"5","ai_quality":"6","ai_creativity":"1","ai_unders…
<ideas>Snažila jsem se dívat na psaní čárek, velkých písmen, číslic. Také a celkovou smyslnost daného textu, ale bylo to dost těžké odhadnout. </ideas>
<results>id	pair id	Human position	Human guessed position	More readable position	Confidence	Is learner	Control question success	Timestamp of trial begin	Timestamp of trial end
1	1904.txt	1	2	2	3	false	None	2025-02-25T20:09:22.912Z	2025-02-25T20:10:19.179Z
2	2010.txt	1	2	2	2	false	None	2025-02-25T20:10:19.179Z	2025-02-25T20:11:22.077Z
3	1312.txt	2	2	1	3	false	Correct	2025-02-25T20:11:22.077Z	2025-02-25T20:12:32.357Z
4	1683.txt	1	1	2	3	false	None	2025-02-25T20:12:39.526Z	2025-02-25T20:13:57.944Z
5	1844.txt	1	2	2	4	false	None	2025-02-25T20:13:57.944Z	2025-02-25T20:15:02.287Z
6	2053.txt	1	1	2	4	false	None	2025-02-25T20:15:02.287Z	2025-02-25T20:15:53.749Z
7	852.txt	1	2	2	3	false	None	2025-02-25T20:15:53.749Z	2025-02-25T20:16:53.350Z
8	369.txt	1	2	2	3	false	None	2025-02-25T20:16:53.350Z	2025-02-25T20:17:55.776Z
9	2225.txt	2	2	1	4	false	None	2025-02-25T20:17:55.776Z	2025-02-25T20:19:01.596Z
10	1689.txt	1	1	2	4	false	None	2025-02-25T20:19:01.596Z	2025-02-25T20:19:52.229Z
11	1932.txt	2	2	2	3	false	None	2025-02-25T20:19:52.229Z	2025-02-25T20:20:45.529Z
12	144.txt	2	1	1	5	false	None	2025-02-25T20:20:45.529Z	2025-02-25T20:21:40.223Z
13	1845.txt	2	2	2	3	false	Correct	2025-02-25T20:21:40.223Z	2025-02-25T20:22:22.045Z
14	579.txt	2	2	1	2	false	None	2025-02-25T20:22:26.635Z	2025-02-25T20:23:18.318Z
15	1682.txt	2	2	2	4	false	None	2025-02-25T20:23:18.318Z	2025-02-25T20:24:08.997Z
16	1914.txt	2	2	1	3	false	None	2025-02-25T20:24:08.997Z	2025-02-25T20:24:54.683Z
17	1643.txt	1	2	2	3	false	None	2025-02-25T20:24:54.683Z	2025-02-25T20:25:39.303Z
18	1921.txt	2	2	2	3	false	Correct	2025-02-25T20:25:39.303Z	2025-02-25T20:26:32.783Z
19	1648.txt	1	1	2	2	false	None	2025-02-25T20:26:39.608Z	2025-02-25T20:27:31.343Z
20	597.txt	2	2	2	2	false	None	2025-02-25T20:27:31.343Z	2025-02-25T20:28:24.856Z</results>
