# Supplementary material for: Learning to detect AI texts and learning the limits
Source: PLoS One. 2025 Oct 15;20(10):e0333007. doi: 10.1371/journal.pone.0333007 (PMC12527182; doi:10.1371/journal.pone.0333007)
Supplement: S2 File — All data and scripts used in the study, some additional descriptive statistics, scalable formate figures. (ZIP) [file pone.0333007.s002.tgz › data and scripts/OSF/results/LABELS/20250225_213913_738.tsv]

<settings>{"version":"1.1","user_system":"Mozilla/5.0 (Macintosh; Intel Mac OS X 10_15_7) AppleWebKit/605.1.15 (KHTML, like Gecko) Version/17.6 Safari/605.1.15","interface_language":"ces","content_language":"ces","stimuli_URL":"https://hypertext.cz/experimentcz/koditex_chat_gpt-4o__0.tsv","control_stimuli_URL":"https://hypertext.cz/experimentcz/control_koditex_chat_gpt-4o__0.tsv","agreement_URL":…
<demographics>{"gender":"male","age":"32","language":"czech","language_other":"","reading_disorder":"dont_know","currently_studying":"false","education_level":"","education_other":"","completed_education":"5_master","completed_education_other":"","field_current":[],"field_completed":["human"],"ai_usage":"several_monthly","ai_improve":"4","ai_risk":"4","ai_quality":"4","ai_creativity":"7","ai_unde…
<ideas>Text vygenerovaný AI mi většinou přišel méně nasycený informacemi. Obvykle se četl lépe, i když ne vždy. </ideas>
<results>id	pair id	Human position	Human guessed position	More readable position	Confidence	Is learner	Control question success	Timestamp of trial begin	Timestamp of trial end
1	1300.txt	1	1	2	5	true	None	2025-02-25T19:18:33.829Z	2025-02-25T19:24:38.738Z
2	1998.txt	1	1	2	7	true	None	2025-02-25T19:25:13.016Z	2025-02-25T19:28:32.537Z
3	1845.txt	1	1	2	7	true	Correct	2025-02-25T19:28:56.181Z	2025-02-25T19:31:26.805Z
4	1551.txt	1	1	2	7	true	None	2025-02-25T19:31:43.991Z	2025-02-25T19:35:02.914Z
5	1550.txt	1	1	2	7	true	None	2025-02-25T19:35:10.661Z	2025-02-25T19:37:39.304Z
6	1193.txt	1	1	2	7	true	None	2025-02-25T19:37:40.780Z	2025-02-25T19:39:45.716Z
7	1682.txt	2	1	2	7	true	None	2025-02-25T19:39:46.842Z	2025-02-25T19:44:20.426Z
8	667.txt	1	1	2	5	true	None	2025-02-25T19:45:36.925Z	2025-02-25T19:46:54.403Z
9	2107.txt	1	1	1	6	true	None	2025-02-25T19:46:55.464Z	2025-02-25T19:50:28.935Z
10	1930.txt	2	1	1	1	true	None	2025-02-25T19:50:32.584Z	2025-02-25T19:55:36.415Z
11	1848.txt	2	2	2	7	true	None	2025-02-25T19:55:45.673Z	2025-02-25T19:57:03.951Z
12	1252.txt	2	2	1	4	true	None	2025-02-25T19:57:06.986Z	2025-02-25T19:59:19.910Z
13	1921.txt	1	1	2	6	true	Correct	2025-02-25T19:59:21.739Z	2025-02-25T20:01:04.460Z
14	628.txt	1	1	2	7	true	None	2025-02-25T20:01:13.278Z	2025-02-25T20:02:46.162Z
15	1849.txt	2	1	1	4	true	None	2025-02-25T20:02:48.257Z	2025-02-25T20:06:18.433Z
16	1686.txt	1	1	2	1	true	None	2025-02-25T20:06:26.431Z	2025-02-25T20:10:43.589Z
17	2039.txt	2	2	2	1	true	None	2025-02-25T20:10:47.474Z	2025-02-25T20:14:25.214Z
18	1312.txt	2	1	2	4	true	Correct	2025-02-25T20:14:27.355Z	2025-02-25T20:19:50.094Z
19	1423.txt	2	2	2	1	true	None	2025-02-25T20:20:19.689Z	2025-02-25T20:29:19.087Z
20	1605.txt	2	2	1	5	true	None	2025-02-25T20:29:23.808Z	2025-02-25T20:33:23.086Z</results>
