# Supplementary material for: Learning to detect AI texts and learning the limits
Source: PLoS One. 2025 Oct 15;20(10):e0333007. doi: 10.1371/journal.pone.0333007 (PMC12527182; doi:10.1371/journal.pone.0333007)
Supplement: S2 File — All data and scripts used in the study, some additional descriptive statistics, scalable formate figures. (ZIP) [file pone.0333007.s002.tgz › data and scripts/OSF/results/LABELS/20250225_215716_22.tsv]

<settings>{"version":"1.1","user_system":"Mozilla/5.0 (Windows NT 10.0; Win64; x64) AppleWebKit/537.36 (KHTML, like Gecko) Chrome/133.0.0.0 Safari/537.36","interface_language":"ces","content_language":"ces","stimuli_URL":"https://hypertext.cz/experimentcz/koditex_chat_gpt-4o__0.tsv","control_stimuli_URL":"https://hypertext.cz/experimentcz/control_koditex_chat_gpt-4o__0.tsv","agreement_URL":"https…
<demographics>{"gender":"female","age":"19","language":"czech","language_other":"","reading_disorder":"false","currently_studying":"true","education_level":"4_bachelor","education_other":"","completed_education":"","completed_education_other":"","field_current":["cs"],"field_completed":[],"ai_usage":"weekly","ai_improve":"6","ai_risk":"6","ai_quality":"6","ai_creativity":"6","ai_understanding":"7…
<ideas>Ani vlastně nevím jak, ale často některé texty zněly trochu divně. Například tam bylo slovo, co sedí do kontextu, ale nečekala bych ho tam. </ideas>
<results>id	pair id	Human position	Human guessed position	More readable position	Confidence	Is learner	Control question success	Timestamp of trial begin	Timestamp of trial end
1	1383.txt	2	2	2	7	false	None	2025-02-25T20:19:00.660Z	2025-02-25T20:19:56.703Z
2	1839.txt	2	2	2	5	false	None	2025-02-25T20:19:56.703Z	2025-02-25T20:22:10.557Z
3	1845.txt	2	1	1	6	false	Correct	2025-02-25T20:22:10.557Z	2025-02-25T20:23:24.014Z
4	1136.txt	1	1	1	7	false	None	2025-02-25T20:23:33.349Z	2025-02-25T20:25:03.517Z
5	755.txt	1	1	2	2	false	None	2025-02-25T20:25:03.517Z	2025-02-25T20:27:14.614Z
6	1262.txt	2	2	1	5	false	None	2025-02-25T20:27:14.614Z	2025-02-25T20:30:04.822Z
7	2172.txt	2	2	1	5	false	None	2025-02-25T20:30:04.822Z	2025-02-25T20:33:28.429Z
8	647.txt	1	2	1	5	false	None	2025-02-25T20:33:28.429Z	2025-02-25T20:35:22.734Z
9	1802.txt	1	1	1	6	false	None	2025-02-25T20:35:22.734Z	2025-02-25T20:37:10.998Z
10	1594.txt	1	1	2	5	false	None	2025-02-25T20:37:10.998Z	2025-02-25T20:38:58.006Z
11	2206.txt	2	2	1	4	false	None	2025-02-25T20:38:58.006Z	2025-02-25T20:41:13.582Z
12	1332.txt	1	1	1	5	false	None	2025-02-25T20:41:13.582Z	2025-02-25T20:42:57.973Z
13	1921.txt	2	2	1	2	false	Correct	2025-02-25T20:42:57.973Z	2025-02-25T20:45:06.549Z
14	2163.txt	2	1	1	2	false	None	2025-02-25T20:45:09.549Z	2025-02-25T20:46:46.406Z
15	1037.txt	1	2	1	3	false	None	2025-02-25T20:46:46.406Z	2025-02-25T20:49:46.061Z
16	104.txt	2	1	2	6	false	None	2025-02-25T20:49:46.061Z	2025-02-25T20:51:54.229Z
17	1838.txt	1	1	2	3	false	None	2025-02-25T20:51:54.229Z	2025-02-25T20:52:45.229Z
18	1312.txt	1	1	1	5	false	Correct	2025-02-25T20:52:45.229Z	2025-02-25T20:53:36.853Z
19	1703.txt	1	1	2	5	false	None	2025-02-25T20:53:39.701Z	2025-02-25T20:54:27.982Z
20	1856.txt	2	1	1	5	false	None	2025-02-25T20:54:27.982Z	2025-02-25T20:55:15.270Z</results>
