# Supplementary material for: Learning to detect AI texts and learning the limits
Source: PLoS One. 2025 Oct 15;20(10):e0333007. doi: 10.1371/journal.pone.0333007 (PMC12527182; doi:10.1371/journal.pone.0333007)
Supplement: S2 File — All data and scripts used in the study, some additional descriptive statistics, scalable formate figures. (ZIP) [file pone.0333007.s002.tgz › data and scripts/OSF/results/LABELS/20250225_220054_132.tsv]

<settings>{"version":"1.1","user_system":"Mozilla/5.0 (Windows NT 10.0; Win64; x64) AppleWebKit/537.36 (KHTML, like Gecko) Chrome/131.0.0.0 Safari/537.36 OPR/116.0.0.0","interface_language":"ces","content_language":"ces","stimuli_URL":"https://hypertext.cz/experimentcz/koditex_chat_gpt-4o__0.tsv","control_stimuli_URL":"https://hypertext.cz/experimentcz/control_koditex_chat_gpt-4o__0.tsv","agreeme…
<demographics>{"gender":"male","age":"23","language":"czech","language_other":"","reading_disorder":"false","currently_studying":"true","education_level":"4_bachelor","education_other":"","completed_education":"","completed_education_other":"","field_current":["nature"],"field_completed":[],"ai_usage":"several_weekly","ai_improve":"6","ai_risk":"6","ai_quality":"1","ai_creativity":"2","ai_underst…
<ideas>Nejprve jsem si přečetl oba texty a soustředil jsem se hlavně na to, jak plynule na sebe navazují jednotlivé věty (ať už myšlenkově, nebo pomocí částic, spojek atd.). Dále jsem v textu hledal zvláštní spojení slov, nebo zpřeházený slovosled. Někdy jsem si odpovědí byl dost jistý, jindy jsem rozdíl téměř nedokázal rozeznat</ideas>
<results>id	pair id	Human position	Human guessed position	More readable position	Confidence	Is learner	Control question success	Timestamp of trial begin	Timestamp of trial end
1	1193.txt	1	2	2	6	false	None	2025-02-25T20:38:13.360Z	2025-02-25T20:39:36.189Z
2	1897.txt	2	2	2	7	false	None	2025-02-25T20:39:36.189Z	2025-02-25T20:40:22.354Z
3	1921.txt	2	1	1	6	false	Correct	2025-02-25T20:40:22.354Z	2025-02-25T20:40:49.889Z
4	625.txt	2	2	2	7	false	None	2025-02-25T20:40:56.134Z	2025-02-25T20:41:55.301Z
5	1324.txt	2	1	2	5	false	None	2025-02-25T20:41:55.301Z	2025-02-25T20:43:45.700Z
6	262.txt	1	2	2	7	false	None	2025-02-25T20:43:45.700Z	2025-02-25T20:44:53.059Z
7	586.txt	2	2	2	6	false	None	2025-02-25T20:44:53.059Z	2025-02-25T20:47:19.220Z
8	1715.txt	1	2	2	6	false	None	2025-02-25T20:47:19.221Z	2025-02-25T20:48:03.055Z
9	1530.txt	1	2	1	5	false	None	2025-02-25T20:48:03.055Z	2025-02-25T20:49:15.173Z
10	1701.txt	2	2	2	5	false	None	2025-02-25T20:49:15.173Z	2025-02-25T20:50:18.152Z
11	848.txt	2	1	1	4	false	None	2025-02-25T20:50:18.152Z	2025-02-25T20:51:22.930Z
12	1583.txt	1	1	1	3	false	None	2025-02-25T20:51:22.930Z	2025-02-25T20:52:41.721Z
13	1312.txt	2	1	1	6	false	Correct	2025-02-25T20:52:41.721Z	2025-02-25T20:53:16.558Z
14	85.txt	2	2	2	5	false	None	2025-02-25T20:53:19.900Z	2025-02-25T20:54:04.273Z
15	1537.txt	1	2	1	2	false	None	2025-02-25T20:54:04.273Z	2025-02-25T20:54:39.390Z
16	1542.txt	2	1	1	6	false	None	2025-02-25T20:54:39.390Z	2025-02-25T20:55:06.867Z
17	1134.txt	1	2	2	7	false	None	2025-02-25T20:55:06.867Z	2025-02-25T20:55:29.456Z
18	1845.txt	1	2	2	7	false	Incorrect	2025-02-25T20:55:29.456Z	2025-02-25T20:55:54.484Z
19	123.txt	2	2	2	6	false	None	2025-02-25T20:55:58.007Z	2025-02-25T20:56:51.280Z
20	1824.txt	1	1	1	3	false	None	2025-02-25T20:56:51.280Z	2025-02-25T20:57:42.522Z</results>
