# Supplementary material for: Learning to detect AI texts and learning the limits
Source: PLoS One. 2025 Oct 15;20(10):e0333007. doi: 10.1371/journal.pone.0333007 (PMC12527182; doi:10.1371/journal.pone.0333007)
Supplement: S2 File — All data and scripts used in the study, some additional descriptive statistics, scalable formate figures. (ZIP) [file pone.0333007.s002.tgz › data and scripts/OSF/results/LABELS/20250225_220251_226.tsv]

<settings>{"version":"1.1","user_system":"Mozilla/5.0 (Windows NT 10.0; Win64; x64) AppleWebKit/537.36 (KHTML, like Gecko) Chrome/133.0.0.0 Safari/537.36","interface_language":"ces","content_language":"ces","stimuli_URL":"https://hypertext.cz/experimentcz/koditex_chat_gpt-4o__0.tsv","control_stimuli_URL":"https://hypertext.cz/experimentcz/control_koditex_chat_gpt-4o__0.tsv","agreement_URL":"https…
<demographics>{"gender":"female","age":"21","language":"czech","language_other":"","reading_disorder":"false","currently_studying":"true","education_level":"4_bachelor","education_other":"","completed_education":"","completed_education_other":"","field_current":["human"],"field_completed":[],"ai_usage":"several_weekly","ai_improve":"5","ai_risk":"4","ai_quality":"6","ai_creativity":"4","ai_unders…
<ideas>Podle pocitu, ale moc mi to teda nevycházelo. </ideas>
<results>id	pair id	Human position	Human guessed position	More readable position	Confidence	Is learner	Control question success	Timestamp of trial begin	Timestamp of trial end
1	658.txt	1	2	2	2	true	None	2025-02-25T20:48:14.530Z	2025-02-25T20:49:38.938Z
2	2251.txt	2	1	1	5	true	None	2025-02-25T20:49:40.574Z	2025-02-25T20:50:40.651Z
3	1845.txt	2	1	1	4	true	Correct	2025-02-25T20:50:48.502Z	2025-02-25T20:51:42.155Z
4	1965.txt	2	2	2	5	true	None	2025-02-25T20:51:52.421Z	2025-02-25T20:52:41.562Z
5	987.txt	2	2	2	5	true	None	2025-02-25T20:52:43.075Z	2025-02-25T20:53:28.525Z
6	1970.txt	1	1	2	4	true	None	2025-02-25T20:53:29.554Z	2025-02-25T20:54:08.494Z
7	1828.txt	1	2	2	4	true	None	2025-02-25T20:54:09.581Z	2025-02-25T20:54:38.232Z
8	841.txt	1	2	2	4	true	None	2025-02-25T20:54:40.392Z	2025-02-25T20:55:03.296Z
9	1357.txt	2	2	2	4	true	None	2025-02-25T20:55:04.889Z	2025-02-25T20:55:22.825Z
10	2436.txt	1	2	2	4	true	None	2025-02-25T20:55:24.186Z	2025-02-25T20:55:50.699Z
11	2147.txt	1	1	1	4	true	None	2025-02-25T20:55:51.955Z	2025-02-25T20:56:27.046Z
12	771.txt	2	1	1	4	true	None	2025-02-25T20:56:28.890Z	2025-02-25T20:56:55.267Z
13	1312.txt	1	2	2	4	true	Correct	2025-02-25T20:56:57.926Z	2025-02-25T20:57:21.789Z
14	1822.txt	1	1	2	4	true	None	2025-02-25T20:57:25.903Z	2025-02-25T20:58:21.334Z
15	1133.txt	1	1	1	4	true	None	2025-02-25T20:58:22.465Z	2025-02-25T20:58:50.263Z
16	1899.txt	2	1	1	4	true	None	2025-02-25T20:58:51.263Z	2025-02-25T20:59:23.773Z
17	1782.txt	1	2	2	4	true	None	2025-02-25T20:59:25.075Z	2025-02-25T20:59:45.711Z
18	1921.txt	2	1	1	4	true	Correct	2025-02-25T20:59:46.661Z	2025-02-25T21:00:24.267Z
19	1384.txt	1	2	2	4	true	None	2025-02-25T21:00:28.096Z	2025-02-25T21:00:47.735Z
20	851.txt	2	1	1	4	true	None	2025-02-25T21:00:48.745Z	2025-02-25T21:01:45.185Z</results>
