# Supplementary material for: Learning to detect AI texts and learning the limits
Source: PLoS One. 2025 Oct 15;20(10):e0333007. doi: 10.1371/journal.pone.0333007 (PMC12527182; doi:10.1371/journal.pone.0333007)
Supplement: S2 File — All data and scripts used in the study, some additional descriptive statistics, scalable formate figures. (ZIP) [file pone.0333007.s002.tgz › data and scripts/OSF/results/LABELS/20250225_224034_94.tsv]

<settings>{"version":"1.1","user_system":"Mozilla/5.0 (Macintosh; Intel Mac OS X 10_15_7) AppleWebKit/605.1.15 (KHTML, like Gecko) Version/17.6 Safari/605.1.15","interface_language":"ces","content_language":"ces","stimuli_URL":"https://hypertext.cz/experimentcz/koditex_chat_gpt-4o__0.tsv","control_stimuli_URL":"https://hypertext.cz/experimentcz/control_koditex_chat_gpt-4o__0.tsv","agreement_URL":…
<demographics>{"gender":"female","age":"19","language":"czech","language_other":"","reading_disorder":"false","currently_studying":"true","education_level":"4_bachelor","education_other":"","completed_education":"","completed_education_other":"","field_current":["human"],"field_completed":[],"ai_usage":"several_weekly","ai_improve":"5","ai_risk":"7","ai_quality":"6","ai_creativity":"3","ai_unders…
<ideas>Zkoušla jsem dávat na svoji intuici. Většina byla opravdu těžká a co jsem si myslela, že psal určitě člověk, psala nakonec umělá inteligence</ideas>
<results>id	pair id	Human position	Human guessed position	More readable position	Confidence	Is learner	Control question success	Timestamp of trial begin	Timestamp of trial end
1	623.txt	2	1	1	6	true	None	2025-02-25T21:14:05.554Z	2025-02-25T21:15:14.191Z
2	1593.txt	1	1	1	5	true	None	2025-02-25T21:15:20.740Z	2025-02-25T21:16:32.913Z
3	1921.txt	1	1	1	3	true	Correct	2025-02-25T21:16:36.606Z	2025-02-25T21:18:09.901Z
4	1193.txt	2	1	1	5	true	None	2025-02-25T21:18:22.167Z	2025-02-25T21:19:42.478Z
5	1221.txt	2	2	1	3	true	None	2025-02-25T21:19:45.319Z	2025-02-25T21:20:40.848Z
6	705.txt	2	1	1	3	true	None	2025-02-25T21:20:43.372Z	2025-02-25T21:23:03.105Z
7	1974.txt	1	2	2	6	true	None	2025-02-25T21:23:12.630Z	2025-02-25T21:24:30.735Z
8	1776.txt	1	1	2	5	true	None	2025-02-25T21:24:34.379Z	2025-02-25T21:26:04.565Z
9	1736.txt	1	2	2	3	true	None	2025-02-25T21:26:06.906Z	2025-02-25T21:27:42.938Z
10	1442.txt	1	1	1	3	true	None	2025-02-25T21:27:47.701Z	2025-02-25T21:28:10.612Z
11	1705.txt	1	2	2	2	true	None	2025-02-25T21:28:14.288Z	2025-02-25T21:28:43.231Z
12	70.txt	1	2	2	5	true	None	2025-02-25T21:28:45.654Z	2025-02-25T21:29:51.009Z
13	1312.txt	2	1	2	2	true	Correct	2025-02-25T21:29:53.266Z	2025-02-25T21:30:15.608Z
14	1640.txt	1	2	2	3	true	None	2025-02-25T21:30:55.847Z	2025-02-25T21:31:53.315Z
15	1949.txt	2	1	1	3	true	None	2025-02-25T21:31:55.321Z	2025-02-25T21:33:00.592Z
16	2003.txt	2	2	2	5	true	None	2025-02-25T21:33:02.531Z	2025-02-25T21:33:29.736Z
17	2000.txt	1	2	2	5	true	None	2025-02-25T21:33:32.276Z	2025-02-25T21:34:22.993Z
18	1845.txt	1	1	2	3	true	Correct	2025-02-25T21:34:25.483Z	2025-02-25T21:35:28.365Z
19	1752.txt	2	1	1	2	true	None	2025-02-25T21:35:44.507Z	2025-02-25T21:37:19.240Z
20	1954.txt	1	2	2	6	true	None	2025-02-25T21:37:21.313Z	2025-02-25T21:38:31.614Z</results>
