# Supplementary material for: Learning to detect AI texts and learning the limits
Source: PLoS One. 2025 Oct 15;20(10):e0333007. doi: 10.1371/journal.pone.0333007 (PMC12527182; doi:10.1371/journal.pone.0333007)
Supplement: S2 File — All data and scripts used in the study, some additional descriptive statistics, scalable formate figures. (ZIP) [file pone.0333007.s002.tgz › data and scripts/OSF/results/LABELS/20250225_224106_730.tsv]

<settings>{"version":"1.1","user_system":"Mozilla/5.0 (Windows NT 10.0; Win64; x64) AppleWebKit/537.36 (KHTML, like Gecko) Chrome/131.0.0.0 Safari/537.36 OPR/116.0.0.0","interface_language":"ces","content_language":"ces","stimuli_URL":"https://hypertext.cz/experimentcz/koditex_chat_gpt-4o__0.tsv","control_stimuli_URL":"https://hypertext.cz/experimentcz/control_koditex_chat_gpt-4o__0.tsv","agreeme…
<demographics>{"gender":"female","age":"25","language":"czech","language_other":"","reading_disorder":"false","currently_studying":"true","education_level":"5_master","education_other":"","completed_education":"","completed_education_other":"","field_current":["human"],"field_completed":[],"ai_usage":"several_weekly","ai_improve":"7","ai_risk":"4","ai_quality":"6","ai_creativity":"6","ai_understa…
<ideas>Zaměřovala jsem se na určitá slova, která vím, že AI používá anebo by je naopak nikdy nepoužilo. Také jsem se soustředila na strukturovanost, neboť AI velmi rádo píše texty v bodech. Někdy pak text psaný člověkem prozradila drobná chybka jako například chybějící uvozovky - AI by tuto chybu nedopustilo :)</ideas>
<results>id	pair id	Human position	Human guessed position	More readable position	Confidence	Is learner	Control question success	Timestamp of trial begin	Timestamp of trial end
1	1681.txt	2	2	1	6	true	None	2025-02-25T21:02:21.718Z	2025-02-25T21:04:23.609Z
2	817.txt	2	2	1	4	true	None	2025-02-25T21:04:30.892Z	2025-02-25T21:06:09.356Z
3	1845.txt	1	1	2	6	true	Correct	2025-02-25T21:06:15.426Z	2025-02-25T21:07:54.019Z
4	1690.txt	2	2	1	4	true	None	2025-02-25T21:08:36.128Z	2025-02-25T21:10:51.255Z
5	1680.txt	1	1	2	5	true	None	2025-02-25T21:11:03.874Z	2025-02-25T21:13:16.053Z
6	597.txt	2	1	2	4	true	None	2025-02-25T21:13:23.999Z	2025-02-25T21:15:10.982Z
7	1549.txt	2	2	1	2	true	None	2025-02-25T21:15:14.161Z	2025-02-25T21:16:55.660Z
8	1533.txt	2	2	1	1	true	None	2025-02-25T21:16:58.469Z	2025-02-25T21:19:11.744Z
9	1730.txt	2	2	1	7	true	None	2025-02-25T21:19:13.804Z	2025-02-25T21:20:48.227Z
10	1947.txt	2	1	2	2	true	None	2025-02-25T21:20:49.715Z	2025-02-25T21:22:50.763Z
11	2214.txt	1	2	2	6	true	None	2025-02-25T21:22:52.639Z	2025-02-25T21:24:19.487Z
12	90.txt	1	2	2	5	true	None	2025-02-25T21:24:22.103Z	2025-02-25T21:26:09.451Z
13	1312.txt	1	1	2	1	true	Correct	2025-02-25T21:26:11.634Z	2025-02-25T21:27:58.986Z
14	866.txt	1	1	2	4	true	None	2025-02-25T21:28:16.626Z	2025-02-25T21:29:40.006Z
15	1927.txt	2	2	1	5	true	None	2025-02-25T21:29:41.704Z	2025-02-25T21:31:15.383Z
16	599.txt	1	2	1	1	true	None	2025-02-25T21:31:17.566Z	2025-02-25T21:32:47.206Z
17	1563.txt	1	2	2	3	true	None	2025-02-25T21:32:48.691Z	2025-02-25T21:34:39.481Z
18	1921.txt	1	1	2	6	true	Correct	2025-02-25T21:34:41.754Z	2025-02-25T21:35:35.676Z
19	2003.txt	2	2	1	4	true	None	2025-02-25T21:35:41.597Z	2025-02-25T21:36:48.415Z
20	110.txt	1	1	2	3	true	None	2025-02-25T21:36:49.464Z	2025-02-25T21:38:25.625Z</results>
