# Supplementary material for: Learning to detect AI texts and learning the limits
Source: PLoS One. 2025 Oct 15;20(10):e0333007. doi: 10.1371/journal.pone.0333007 (PMC12527182; doi:10.1371/journal.pone.0333007)
Supplement: S2 File — All data and scripts used in the study, some additional descriptive statistics, scalable formate figures. (ZIP) [file pone.0333007.s002.tgz › data and scripts/OSF/results/LABELS/20250225_224145_680.tsv]

<settings>{"version":"1.1","user_system":"Mozilla/5.0 (Windows NT 10.0; Win64; x64) AppleWebKit/537.36 (KHTML, like Gecko) Chrome/133.0.0.0 Safari/537.36 Edg/133.0.0.0","interface_language":"ces","content_language":"ces","stimuli_URL":"https://hypertext.cz/experimentcz/koditex_chat_gpt-4o__0.tsv","control_stimuli_URL":"https://hypertext.cz/experimentcz/control_koditex_chat_gpt-4o__0.tsv","agreeme…
<demographics>{"gender":"female","age":"20","language":"czech","language_other":"","reading_disorder":"false","currently_studying":"true","education_level":"4_bachelor","education_other":"","completed_education":"","completed_education_other":"","field_current":["human"],"field_completed":[],"ai_usage":"monthly","ai_improve":"6","ai_risk":"6","ai_quality":"2","ai_creativity":"5","ai_understanding…
<ideas>Snažila jsem se zaměřit na přehlednost textu. Také jsem dávala pozor na hovorovou češtinu, která v textu od umělé inteligence většinou nebyla.
</ideas>
<results>id	pair id	Human position	Human guessed position	More readable position	Confidence	Is learner	Control question success	Timestamp of trial begin	Timestamp of trial end
1	652.txt	2	1	1	6	true	None	2025-02-25T21:09:52.438Z	2025-02-25T21:11:25.166Z
2	1975.txt	1	1	2	6	true	None	2025-02-25T21:11:32.744Z	2025-02-25T21:12:46.566Z
3	1921.txt	2	2	1	6	true	Correct	2025-02-25T21:12:49.393Z	2025-02-25T21:14:02.056Z
4	1389.txt	2	1	1	5	true	None	2025-02-25T21:14:15.617Z	2025-02-25T21:15:36.805Z
5	639.txt	2	2	1	6	true	None	2025-02-25T21:15:42.181Z	2025-02-25T21:16:43.373Z
6	2206.txt	2	2	1	6	true	None	2025-02-25T21:16:45.137Z	2025-02-25T21:17:57.037Z
7	1618.txt	2	2	1	6	true	None	2025-02-25T21:17:59.649Z	2025-02-25T21:20:53.050Z
8	1754.txt	2	1	1	4	true	None	2025-02-25T21:20:54.814Z	2025-02-25T21:23:14.988Z
9	2068.txt	2	2	1	6	true	None	2025-02-25T21:23:19.360Z	2025-02-25T21:24:20.128Z
10	667.txt	2	2	1	7	true	None	2025-02-25T21:24:21.277Z	2025-02-25T21:25:00.332Z
11	594.txt	1	1	2	7	true	None	2025-02-25T21:25:01.552Z	2025-02-25T21:25:56.281Z
12	1118.txt	1	1	2	7	true	None	2025-02-25T21:25:57.544Z	2025-02-25T21:26:35.480Z
13	1845.txt	2	2	1	5	true	Correct	2025-02-25T21:26:36.648Z	2025-02-25T21:27:36.344Z
14	1806.txt	2	2	1	6	true	None	2025-02-25T21:27:41.821Z	2025-02-25T21:28:50.681Z
15	1373.txt	2	1	2	4	true	None	2025-02-25T21:28:52.093Z	2025-02-25T21:32:36.893Z
16	1660.txt	1	1	2	4	true	None	2025-02-25T21:32:38.205Z	2025-02-25T21:34:43.493Z
17	2023.txt	1	1	2	5	true	None	2025-02-25T21:34:44.489Z	2025-02-25T21:36:10.245Z
18	1312.txt	1	2	1	6	true	Correct	2025-02-25T21:36:11.333Z	2025-02-25T21:36:52.845Z
19	781.txt	1	1	2	4	true	None	2025-02-25T21:36:57.573Z	2025-02-25T21:38:37.545Z
20	1677.txt	2	1	2	6	true	None	2025-02-25T21:38:38.857Z	2025-02-25T21:39:59.693Z</results>
