# Supplementary material for: Learning to detect AI texts and learning the limits
Source: PLoS One. 2025 Oct 15;20(10):e0333007. doi: 10.1371/journal.pone.0333007 (PMC12527182; doi:10.1371/journal.pone.0333007)
Supplement: S2 File — All data and scripts used in the study, some additional descriptive statistics, scalable formate figures. (ZIP) [file pone.0333007.s002.tgz › data and scripts/OSF/results/LABELS/20250225_225317_608.tsv]

<settings>{"version":"1.1","user_system":"Mozilla/5.0 (Macintosh; Intel Mac OS X 10_15_7) AppleWebKit/537.36 (KHTML, like Gecko) Chrome/132.0.0.0 Safari/537.36","interface_language":"ces","content_language":"ces","stimuli_URL":"https://hypertext.cz/experimentcz/koditex_chat_gpt-4o__0.tsv","control_stimuli_URL":"https://hypertext.cz/experimentcz/control_koditex_chat_gpt-4o__0.tsv","agreement_URL":…
<demographics>{"gender":"male","age":"23","language":"czech","language_other":"","reading_disorder":"false","currently_studying":"true","education_level":"4_bachelor","education_other":"","completed_education":"","completed_education_other":"","field_current":["nature"],"field_completed":[],"ai_usage":"weekly","ai_improve":"7","ai_risk":"2","ai_quality":"3","ai_creativity":"5","ai_understanding":…
<ideas>kontrola gramatických chyb, zdvojených slov nebo obecně nesmyslů </ideas>
<results>id	pair id	Human position	Human guessed position	More readable position	Confidence	Is learner	Control question success	Timestamp of trial begin	Timestamp of trial end
1	1930.txt	1	2	2	6	true	None	2025-02-25T21:20:08.432Z	2025-02-25T21:21:01.578Z
2	1785.txt	2	2	2	4	true	None	2025-02-25T21:21:04.543Z	2025-02-25T21:22:30.493Z
3	1312.txt	2	2	2	5	true	Correct	2025-02-25T21:22:32.393Z	2025-02-25T21:23:22.825Z
4	644.txt	1	1	1	6	true	None	2025-02-25T21:23:35.259Z	2025-02-25T21:24:40.842Z
5	1838.txt	2	1	1	3	true	None	2025-02-25T21:24:42.591Z	2025-02-25T21:26:05.373Z
6	1779.txt	2	2	1	2	true	None	2025-02-25T21:26:07.807Z	2025-02-25T21:27:53.806Z
7	1324.txt	1	2	2	3	true	None	2025-02-25T21:28:00.838Z	2025-02-25T21:29:10.737Z
8	1820.txt	2	1	1	1	true	None	2025-02-25T21:29:20.654Z	2025-02-25T21:31:00.569Z
9	1985.txt	1	2	2	3	true	None	2025-02-25T21:31:03.770Z	2025-02-25T21:32:52.884Z
10	1830.txt	2	2	2	4	true	None	2025-02-25T21:32:54.651Z	2025-02-25T21:33:22.884Z
11	1914.txt	2	2	1	2	true	None	2025-02-25T21:33:24.818Z	2025-02-25T21:34:42.783Z
12	38.txt	2	1	1	5	true	None	2025-02-25T21:34:48.483Z	2025-02-25T21:35:52.848Z
13	1845.txt	2	1	1	2	true	Correct	2025-02-25T21:35:54.765Z	2025-02-25T21:39:18.130Z
14	931.txt	2	2	1	1	true	None	2025-02-25T21:39:27.662Z	2025-02-25T21:44:23.659Z
15	1157.txt	2	2	2	6	true	None	2025-02-25T21:44:25.675Z	2025-02-25T21:45:00.375Z
16	2040.txt	2	2	2	5	true	None	2025-02-25T21:45:02.608Z	2025-02-25T21:46:17.590Z
17	1335.txt	2	2	1	2	true	None	2025-02-25T21:46:19.190Z	2025-02-25T21:47:31.656Z
18	1921.txt	1	2	2	5	true	Correct	2025-02-25T21:47:33.456Z	2025-02-25T21:48:09.689Z
19	1143.txt	2	2	1	2	true	None	2025-02-25T21:48:18.688Z	2025-02-25T21:49:41.654Z
20	844.txt	2	1	1	2	true	None	2025-02-25T21:49:46.287Z	2025-02-25T21:51:40.820Z</results>
