# Supplementary material for: Learning to detect AI texts and learning the limits
Source: PLoS One. 2025 Oct 15;20(10):e0333007. doi: 10.1371/journal.pone.0333007 (PMC12527182; doi:10.1371/journal.pone.0333007)
Supplement: S2 File — All data and scripts used in the study, some additional descriptive statistics, scalable formate figures. (ZIP) [file pone.0333007.s002.tgz › data and scripts/OSF/results/LABELS/20250225_230301_406.tsv]

<settings>{"version":"1.1","user_system":"Mozilla/5.0 (Windows NT 10.0; Win64; x64) AppleWebKit/537.36 (KHTML, like Gecko) Chrome/133.0.0.0 Safari/537.36","interface_language":"ces","content_language":"ces","stimuli_URL":"https://hypertext.cz/experimentcz/koditex_chat_gpt-4o__0.tsv","control_stimuli_URL":"https://hypertext.cz/experimentcz/control_koditex_chat_gpt-4o__0.tsv","agreement_URL":"https…
<demographics>{"gender":"female","age":"20","language":"czech","language_other":"","reading_disorder":"false","currently_studying":"true","education_level":"4_bachelor","education_other":"","completed_education":"","completed_education_other":"","field_current":["human"],"field_completed":[],"ai_usage":"unknown","ai_improve":"4","ai_risk":"6","ai_quality":"3","ai_creativity":"5","ai_understanding…
<ideas>Při využití umělé inteligence si ověřuji informace z několika dalších zdrojů. Text není vhodné pouze zkopírovat, ale přečíst si ho, případně opravit nesmyslné chyby a výroky, upravit, co je potřeba a vytvořit tak text plný pravdivých a hodnotných informací, který dává smysl a jak se říká: "má hlavu a patu". </ideas>
<results>id	pair id	Human position	Human guessed position	More readable position	Confidence	Is learner	Control question success	Timestamp of trial begin	Timestamp of trial end
1	1179.txt	1	2	2	4	true	None	2025-02-25T21:40:23.358Z	2025-02-25T21:41:50.700Z
2	1871.txt	1	2	2	4	true	None	2025-02-25T21:41:55.048Z	2025-02-25T21:43:15.960Z
3	1921.txt	1	1	1	4	true	Correct	2025-02-25T21:43:17.832Z	2025-02-25T21:44:25.390Z
4	1691.txt	1	1	2	4	true	None	2025-02-25T21:44:33.056Z	2025-02-25T21:45:43.268Z
5	836.txt	1	1	2	4	true	None	2025-02-25T21:45:44.564Z	2025-02-25T21:46:57.624Z
6	2053.txt	1	1	2	4	true	None	2025-02-25T21:46:58.786Z	2025-02-25T21:48:17.284Z
7	623.txt	1	2	2	4	true	None	2025-02-25T21:48:18.626Z	2025-02-25T21:49:33.387Z
8	94.txt	2	1	2	4	true	None	2025-02-25T21:49:37.702Z	2025-02-25T21:50:52.768Z
9	1729.txt	2	1	1	4	true	None	2025-02-25T21:50:54.466Z	2025-02-25T21:51:41.811Z
10	919.txt	2	2	1	4	true	None	2025-02-25T21:51:43.037Z	2025-02-25T21:52:50.257Z
11	2072.txt	1	1	2	4	true	None	2025-02-25T21:52:51.142Z	2025-02-25T21:53:51.550Z
12	1088.txt	2	1	2	4	true	None	2025-02-25T21:53:53.888Z	2025-02-25T21:54:26.116Z
13	1845.txt	2	1	2	4	true	Correct	2025-02-25T21:54:27.276Z	2025-02-25T21:55:23.255Z
14	1651.txt	1	1	2	4	true	None	2025-02-25T21:55:28.292Z	2025-02-25T21:56:15.676Z
15	1987.txt	1	1	2	4	true	None	2025-02-25T21:56:17.347Z	2025-02-25T21:56:44.287Z
16	782.txt	2	1	1	4	true	None	2025-02-25T21:56:45.201Z	2025-02-25T21:57:41.515Z
17	1583.txt	1	1	2	4	true	None	2025-02-25T21:57:44.144Z	2025-02-25T21:58:04.637Z
18	1312.txt	2	2	1	4	true	Correct	2025-02-25T21:58:05.524Z	2025-02-25T21:59:06.827Z
19	1960.txt	2	1	1	4	true	None	2025-02-25T21:59:11.029Z	2025-02-25T21:59:56.036Z
20	1594.txt	2	2	2	4	true	None	2025-02-25T21:59:56.894Z	2025-02-25T22:00:28.416Z</results>
