# Supplementary material for: Learning to detect AI texts and learning the limits
Source: PLoS One. 2025 Oct 15;20(10):e0333007. doi: 10.1371/journal.pone.0333007 (PMC12527182; doi:10.1371/journal.pone.0333007)
Supplement: S2 File — All data and scripts used in the study, some additional descriptive statistics, scalable formate figures. (ZIP) [file pone.0333007.s002.tgz › data and scripts/OSF/results/LABELS/20250225_233052_241.tsv]

<settings>{"version":"1.1","user_system":"Mozilla/5.0 (Windows NT 10.0; Win64; x64) AppleWebKit/537.36 (KHTML, like Gecko) Chrome/133.0.0.0 Safari/537.36","interface_language":"ces","content_language":"ces","stimuli_URL":"https://hypertext.cz/experimentcz/koditex_chat_gpt-4o__0.tsv","control_stimuli_URL":"https://hypertext.cz/experimentcz/control_koditex_chat_gpt-4o__0.tsv","agreement_URL":"https…
<demographics>{"gender":"female","age":"24","language":"czech","language_other":"","reading_disorder":"false","currently_studying":"true","education_level":"5_master","education_other":"","completed_education":"","completed_education_other":"","field_current":["philology"],"field_completed":[],"ai_usage":"several_monthly","ai_improve":"6","ai_risk":"7","ai_quality":"4","ai_creativity":"6","ai_und…
<ideas>Experiment se ukázal o dost těžší, než jsem čekala. V některých případech si byly texty velmi podobné, což mi pomohlo si uvědomit, že při zadání správných instrukcí je stroj schopen napodobit lidský styl opravdu věrohodně.</ideas>
<results>id	pair id	Human position	Human guessed position	More readable position	Confidence	Is learner	Control question success	Timestamp of trial begin	Timestamp of trial end
1	2225.txt	1	1	2	5	false	None	2025-02-25T22:02:55.500Z	2025-02-25T22:04:22.744Z
2	1787.txt	1	1	1	2	false	None	2025-02-25T22:04:22.744Z	2025-02-25T22:05:21.780Z
3	1921.txt	1	1	2	3	false	Correct	2025-02-25T22:05:21.780Z	2025-02-25T22:07:07.953Z
4	567.txt	2	1	1	2	false	None	2025-02-25T22:07:14.909Z	2025-02-25T22:08:37.672Z
5	1660.txt	2	2	2	4	false	None	2025-02-25T22:08:37.672Z	2025-02-25T22:10:01.085Z
6	846.txt	1	1	1	2	false	None	2025-02-25T22:10:01.085Z	2025-02-25T22:10:59.712Z
7	1962.txt	2	2	2	5	false	None	2025-02-25T22:10:59.712Z	2025-02-25T22:11:46.961Z
8	1252.txt	2	2	1	3	false	None	2025-02-25T22:11:46.961Z	2025-02-25T22:13:33.934Z
9	1564.txt	2	1	1	3	false	None	2025-02-25T22:13:33.934Z	2025-02-25T22:14:47.279Z
10	1443.txt	1	1	2	3	false	None	2025-02-25T22:14:47.280Z	2025-02-25T22:16:02.521Z
11	1885.txt	1	1	2	2	false	None	2025-02-25T22:16:02.521Z	2025-02-25T22:17:00.957Z
12	1969.txt	2	1	2	2	false	None	2025-02-25T22:17:00.957Z	2025-02-25T22:18:00.074Z
13	1845.txt	1	1	1	4	false	Correct	2025-02-25T22:18:00.074Z	2025-02-25T22:19:12.237Z
14	1257.txt	1	2	2	5	false	None	2025-02-25T22:19:17.201Z	2025-02-25T22:20:28.470Z
15	1664.txt	1	1	1	5	false	None	2025-02-25T22:20:28.470Z	2025-02-25T22:21:26.720Z
16	1136.txt	2	1	2	2	false	None	2025-02-25T22:21:26.720Z	2025-02-25T22:22:51.420Z
17	1353.txt	2	1	1	3	false	None	2025-02-25T22:22:51.420Z	2025-02-25T22:23:47.245Z
18	1312.txt	1	1	1	1	false	Correct	2025-02-25T22:23:47.245Z	2025-02-25T22:25:13.978Z
19	597.txt	1	2	2	2	false	None	2025-02-25T22:25:19.530Z	2025-02-25T22:27:33.548Z
20	1698.txt	1	1	2	1	false	None	2025-02-25T22:27:33.548Z	2025-02-25T22:28:58.527Z</results>
