# Supplementary material for: Learning to detect AI texts and learning the limits
Source: PLoS One. 2025 Oct 15;20(10):e0333007. doi: 10.1371/journal.pone.0333007 (PMC12527182; doi:10.1371/journal.pone.0333007)
Supplement: S2 File — All data and scripts used in the study, some additional descriptive statistics, scalable formate figures. (ZIP) [file pone.0333007.s002.tgz › data and scripts/OSF/results/LABELS/20250225_235031_627.tsv]

<settings>{"version":"1.1","user_system":"Mozilla/5.0 (Windows NT 10.0; Win64; x64) AppleWebKit/537.36 (KHTML, like Gecko) Chrome/131.0.0.0 Safari/537.36 OPR/116.0.0.0","interface_language":"ces","content_language":"ces","stimuli_URL":"https://hypertext.cz/experimentcz/koditex_chat_gpt-4o__0.tsv","control_stimuli_URL":"https://hypertext.cz/experimentcz/control_koditex_chat_gpt-4o__0.tsv","agreeme…
<demographics>{"gender":"male","age":"25","language":"czech","language_other":"","reading_disorder":"dont_know","currently_studying":"true","education_level":"4_bachelor","education_other":"","completed_education":"","completed_education_other":"","field_current":["human"],"field_completed":[],"ai_usage":"several_weekly","ai_improve":"6","ai_risk":"4","ai_quality":"2","ai_creativity":"5","ai_unde…
<ideas>Snažil jsem si odtipovat lidskost textu. Netuším jak to popsat a tedy pokud nejsem úplně mimo, tak v textu se NĚKDY dalo poznat, že to psala lidská ruka a to jak skladbou věty tak volbou slov, a samozřejmě styl textu. Nadále jsem využil svoje zkušenosti s ChatemGPT (k pochopení, když jsem ho používal k úpravě textu - ne teď). Zároveň jsem se řídil intuicí.</ideas>
<results>id	pair id	Human position	Human guessed position	More readable position	Confidence	Is learner	Control question success	Timestamp of trial begin	Timestamp of trial end
1	1914.txt	1	1	1	7	false	None	2025-02-25T22:16:38.344Z	2025-02-25T22:17:35.088Z
2	1108.txt	2	2	2	7	false	None	2025-02-25T22:17:35.088Z	2025-02-25T22:18:23.205Z
3	1921.txt	2	2	2	4	false	Correct	2025-02-25T22:18:23.205Z	2025-02-25T22:19:41.336Z
4	1146.txt	1	1	1	5	false	None	2025-02-25T22:19:47.895Z	2025-02-25T22:20:47.728Z
5	1121.txt	1	2	1	5	false	None	2025-02-25T22:20:47.728Z	2025-02-25T22:21:34.412Z
6	1685.txt	1	2	2	4	false	None	2025-02-25T22:21:34.412Z	2025-02-25T22:22:11.734Z
7	1224.txt	2	1	1	7	false	None	2025-02-25T22:22:11.734Z	2025-02-25T22:22:45.084Z
8	1242.txt	1	2	2	5	false	None	2025-02-25T22:22:45.084Z	2025-02-25T22:23:27.037Z
9	1541.txt	1	1	2	6	false	None	2025-02-25T22:23:27.037Z	2025-02-25T22:24:00.736Z
10	2251.txt	1	1	2	6	false	None	2025-02-25T22:24:00.736Z	2025-02-25T22:24:28.805Z
11	1350.txt	1	2	2	4	false	None	2025-02-25T22:24:28.805Z	2025-02-25T22:27:10.197Z
12	1732.txt	2	2	1	3	false	None	2025-02-25T22:27:10.197Z	2025-02-25T22:32:00.326Z
13	1312.txt	1	1	1	3	false	Correct	2025-02-25T22:32:00.326Z	2025-02-25T22:36:09.608Z
14	644.txt	1	1	2	3	false	None	2025-02-25T22:36:13.360Z	2025-02-25T22:41:54.951Z
15	1946.txt	1	2	1	5	false	None	2025-02-25T22:41:54.951Z	2025-02-25T22:44:28.784Z
16	2040.txt	2	1	1	1	false	None	2025-02-25T22:44:28.784Z	2025-02-25T22:46:06.478Z
17	2344.txt	2	2	1	2	false	None	2025-02-25T22:46:06.478Z	2025-02-25T22:46:34.627Z
18	1845.txt	2	1	1	5	false	Correct	2025-02-25T22:46:34.627Z	2025-02-25T22:46:55.605Z
19	843.txt	2	2	2	7	false	None	2025-02-25T22:47:01.625Z	2025-02-25T22:47:23.679Z
20	1702.txt	1	1	1	2	false	None	2025-02-25T22:47:23.679Z	2025-02-25T22:47:54.128Z</results>
