# Supplementary material for: Learning to detect AI texts and learning the limits
Source: PLoS One. 2025 Oct 15;20(10):e0333007. doi: 10.1371/journal.pone.0333007 (PMC12527182; doi:10.1371/journal.pone.0333007)
Supplement: S2 File — All data and scripts used in the study, some additional descriptive statistics, scalable formate figures. (ZIP) [file pone.0333007.s002.tgz › data and scripts/OSF/results/LABELS/20250225_235530_998.tsv]

<settings>{"version":"1.1","user_system":"Mozilla/5.0 (Windows NT 10.0; Win64; x64) AppleWebKit/537.36 (KHTML, like Gecko) Chrome/133.0.0.0 Safari/537.36","interface_language":"ces","content_language":"ces","stimuli_URL":"https://hypertext.cz/experimentcz/koditex_chat_gpt-4o__0.tsv","control_stimuli_URL":"https://hypertext.cz/experimentcz/control_koditex_chat_gpt-4o__0.tsv","agreement_URL":"https…
<demographics>{"gender":"male","age":"20","language":"czech","language_other":"","reading_disorder":"false","currently_studying":"true","education_level":"5_master","education_other":"","completed_education":"","completed_education_other":"","field_current":["human"],"field_completed":[],"ai_usage":"weekly","ai_improve":"5","ai_risk":"1","ai_quality":"3","ai_creativity":"7","ai_understanding":"4"…
<ideas>Hlavně jsem se zaměřoval na expresivní a nespisovné výrazy, které umělá inteligence z mých zkušeností ráda vynechává. Také celkově kombinace slov užívaná jak AI tak lidmi je trošku rozdílná, takže občas to lze usoudit ze slov, kterých používají. Upřímně bylo pro mě místy velmi náročné se vůbec rozhodnout, který text je psán člověkem, protože oba byly velmi přesvědčivé.</ideas>
<results>id	pair id	Human position	Human guessed position	More readable position	Confidence	Is learner	Control question success	Timestamp of trial begin	Timestamp of trial end
1	2008.txt	1	2	2	6	false	None	2025-02-25T22:30:26.166Z	2025-02-25T22:31:46.038Z
2	1257.txt	2	2	1	6	false	None	2025-02-25T22:31:46.038Z	2025-02-25T22:33:37.420Z
3	1845.txt	2	2	2	6	false	Correct	2025-02-25T22:33:37.420Z	2025-02-25T22:34:58.965Z
4	1905.txt	2	1	2	3	false	None	2025-02-25T22:35:07.703Z	2025-02-25T22:36:22.262Z
5	1989.txt	1	2	2	3	false	None	2025-02-25T22:36:22.262Z	2025-02-25T22:37:44.986Z
6	1149.txt	1	2	2	2	false	None	2025-02-25T22:37:44.986Z	2025-02-25T22:38:57.477Z
7	1793.txt	2	2	2	7	false	None	2025-02-25T22:38:57.477Z	2025-02-25T22:39:32.287Z
8	782.txt	2	2	1	5	false	None	2025-02-25T22:39:32.287Z	2025-02-25T22:40:58.555Z
9	1136.txt	2	2	2	5	false	None	2025-02-25T22:40:58.555Z	2025-02-25T22:41:32.161Z
10	2241.txt	2	2	1	6	false	None	2025-02-25T22:41:32.161Z	2025-02-25T22:42:29.212Z
11	90.txt	2	2	2	5	false	None	2025-02-25T22:42:29.212Z	2025-02-25T22:43:20.095Z
12	607.txt	2	1	1	2	false	None	2025-02-25T22:43:20.095Z	2025-02-25T22:44:18.728Z
13	1312.txt	1	2	2	5	false	Correct	2025-02-25T22:44:18.728Z	2025-02-25T22:45:26.113Z
14	775.txt	1	1	1	5	false	None	2025-02-25T22:45:29.736Z	2025-02-25T22:46:45.838Z
15	2270.txt	1	2	1	6	false	None	2025-02-25T22:46:45.838Z	2025-02-25T22:47:36.401Z
16	623.txt	2	1	1	6	false	None	2025-02-25T22:47:36.401Z	2025-02-25T22:48:26.194Z
17	1637.txt	2	2	1	3	false	None	2025-02-25T22:48:26.194Z	2025-02-25T22:49:28.471Z
18	1921.txt	1	1	2	4	false	Correct	2025-02-25T22:49:28.471Z	2025-02-25T22:50:22.478Z
19	1779.txt	1	1	1	6	false	None	2025-02-25T22:50:26.823Z	2025-02-25T22:51:13.732Z
20	2344.txt	2	2	1	5	false	None	2025-02-25T22:51:13.732Z	2025-02-25T22:52:04.916Z</results>
