# Supplementary material for: Learning to detect AI texts and learning the limits
Source: PLoS One. 2025 Oct 15;20(10):e0333007. doi: 10.1371/journal.pone.0333007 (PMC12527182; doi:10.1371/journal.pone.0333007)
Supplement: S2 File — All data and scripts used in the study, some additional descriptive statistics, scalable formate figures. (ZIP) [file pone.0333007.s002.tgz › data and scripts/OSF/results/LABELS/20250226_000848_965.tsv]

<settings>{"version":"1.1","user_system":"Mozilla/5.0 (Macintosh; Intel Mac OS X 10_15_7) AppleWebKit/537.36 (KHTML, like Gecko) Chrome/133.0.0.0 Safari/537.36","interface_language":"ces","content_language":"ces","stimuli_URL":"https://hypertext.cz/experimentcz/koditex_chat_gpt-4o__0.tsv","control_stimuli_URL":"https://hypertext.cz/experimentcz/control_koditex_chat_gpt-4o__0.tsv","agreement_URL":…
<demographics>{"gender":"female","age":"23","language":"czech","language_other":"","reading_disorder":"false","currently_studying":"true","education_level":"5_master","education_other":"","completed_education":"","completed_education_other":"","field_current":["philology"],"field_completed":[],"ai_usage":"daily","ai_improve":"6","ai_risk":"7","ai_quality":"5","ai_creativity":"5","ai_understanding…
<ideas>V textech psaných člověkem jsem hledala převážně expresní výrazy, citově zabarvená slova, nářečí... s tím jsem se totiž v chatgpt ještě nesetkala. Zároveň v pár textech se objevily ohrané/typické fráze chatgpt. </ideas>
<results>id	pair id	Human position	Human guessed position	More readable position	Confidence	Is learner	Control question success	Timestamp of trial begin	Timestamp of trial end
1	1860.txt	2	2	1	5	true	None	2025-02-25T22:30:53.567Z	2025-02-25T22:35:37.069Z
2	1686.txt	1	1	1	6	true	None	2025-02-25T22:35:39.022Z	2025-02-25T22:37:15.186Z
3	1845.txt	1	1	2	4	true	Correct	2025-02-25T22:37:16.510Z	2025-02-25T22:38:57.384Z
4	1766.txt	2	1	1	3	true	None	2025-02-25T22:39:05.155Z	2025-02-25T22:41:17.027Z
5	1830.txt	1	1	1	4	true	None	2025-02-25T22:41:21.114Z	2025-02-25T22:43:02.194Z
6	2045.txt	1	1	2	5	true	None	2025-02-25T22:43:04.212Z	2025-02-25T22:50:25.435Z
7	610.txt	2	2	1	5	true	None	2025-02-25T22:50:26.383Z	2025-02-25T22:52:20.175Z
8	4.txt	2	2	2	6	true	None	2025-02-25T22:52:21.211Z	2025-02-25T22:53:31.853Z
9	65.txt	2	2	1	7	true	None	2025-02-25T22:53:33.471Z	2025-02-25T22:54:31.075Z
10	2095.txt	1	1	2	5	true	None	2025-02-25T22:54:32.217Z	2025-02-25T22:56:19.561Z
11	1667.txt	1	1	2	5	true	None	2025-02-25T22:56:20.452Z	2025-02-25T22:57:34.901Z
12	1947.txt	1	1	2	5	true	None	2025-02-25T22:57:36.614Z	2025-02-25T22:58:09.777Z
13	1921.txt	1	1	2	5	true	Correct	2025-02-25T22:58:10.779Z	2025-02-25T22:59:23.232Z
14	14.txt	1	1	2	5	true	None	2025-02-25T22:59:28.613Z	2025-02-25T22:59:54.041Z
15	395.txt	1	1	1	5	true	None	2025-02-25T22:59:55.015Z	2025-02-25T23:00:47.980Z
16	1754.txt	2	2	1	4	true	None	2025-02-25T23:00:48.938Z	2025-02-25T23:01:56.854Z
17	1648.txt	2	2	1	5	true	None	2025-02-25T23:01:57.937Z	2025-02-25T23:02:58.200Z
18	1312.txt	2	1	2	4	true	Correct	2025-02-25T23:02:59.128Z	2025-02-25T23:03:43.566Z
19	1305.txt	2	2	1	5	true	None	2025-02-25T23:03:55.463Z	2025-02-25T23:05:12.800Z
20	1740.txt	1	1	2	6	true	None	2025-02-25T23:05:13.638Z	2025-02-25T23:06:19.107Z</results>
