# Supplementary material for: Learning to detect AI texts and learning the limits
Source: PLoS One. 2025 Oct 15;20(10):e0333007. doi: 10.1371/journal.pone.0333007 (PMC12527182; doi:10.1371/journal.pone.0333007)
Supplement: S2 File — All data and scripts used in the study, some additional descriptive statistics, scalable formate figures. (ZIP) [file pone.0333007.s002.tgz › data and scripts/OSF/results/LABELS/20250226_090351_465.tsv]

<settings>{"version":"1.1","user_system":"Mozilla/5.0 (Windows NT 10.0; Win64; x64) AppleWebKit/537.36 (KHTML, like Gecko) Chrome/132.0.0.0 Safari/537.36 Edg/132.0.0.0","interface_language":"ces","content_language":"ces","stimuli_URL":"https://hypertext.cz/experimentcz/koditex_chat_gpt-4o__0.tsv","control_stimuli_URL":"https://hypertext.cz/experimentcz/control_koditex_chat_gpt-4o__0.tsv","agreeme…
<demographics>{"gender":"female","age":"21","language":"czech","language_other":"","reading_disorder":"false","currently_studying":"true","education_level":"4_bachelor","education_other":"","completed_education":"","completed_education_other":"","field_current":["nature"],"field_completed":[],"ai_usage":"several_weekly","ai_improve":"5","ai_risk":"6","ai_quality":"7","ai_creativity":"1","ai_under…
<ideas>Mám dojem, že AI nepoužívá příliš složitá slova, historismy atd. Naopak píše celistvější texty, rád použije číselné odrážky, a nebude mluvit v 1.os, mn. č.</ideas>
<results>id	pair id	Human position	Human guessed position	More readable position	Confidence	Is learner	Control question success	Timestamp of trial begin	Timestamp of trial end
1	1716.txt	2	1	2	6	false	None	2025-02-26T07:47:22.388Z	2025-02-26T07:48:06.870Z
2	1384.txt	2	1	1	7	false	None	2025-02-26T07:48:06.870Z	2025-02-26T07:48:38.178Z
3	1921.txt	2	2	2	5	false	Correct	2025-02-26T07:48:38.178Z	2025-02-26T07:49:06.867Z
4	31.txt	1	1	1	6	false	None	2025-02-26T07:49:13.601Z	2025-02-26T07:49:41.865Z
5	1915.txt	1	2	2	6	false	None	2025-02-26T07:49:41.865Z	2025-02-26T07:50:23.566Z
6	1332.txt	2	2	2	7	false	None	2025-02-26T07:50:23.566Z	2025-02-26T07:50:50.925Z
7	2183.txt	1	1	2	7	false	None	2025-02-26T07:50:50.925Z	2025-02-26T07:51:26.766Z
8	1119.txt	2	1	1	5	false	None	2025-02-26T07:51:26.766Z	2025-02-26T07:52:06.887Z
9	1733.txt	2	1	1	6	false	None	2025-02-26T07:52:06.887Z	2025-02-26T07:52:48.672Z
10	1570.txt	1	2	2	6	false	None	2025-02-26T07:52:48.672Z	2025-02-26T07:53:20.980Z
11	2036.txt	2	2	1	5	false	None	2025-02-26T07:53:20.980Z	2025-02-26T07:53:54.074Z
12	567.txt	1	1	1	7	false	None	2025-02-26T07:53:54.074Z	2025-02-26T07:54:53.101Z
13	1312.txt	1	1	1	6	false	Correct	2025-02-26T07:54:53.101Z	2025-02-26T07:55:18.922Z
14	2278.txt	2	1	2	7	false	None	2025-02-26T07:55:30.179Z	2025-02-26T07:56:21.691Z
15	1693.txt	1	2	2	6	false	None	2025-02-26T07:56:21.691Z	2025-02-26T07:57:19.537Z
16	667.txt	1	1	2	5	false	None	2025-02-26T07:57:19.537Z	2025-02-26T07:58:54.920Z
17	1984.txt	2	2	2	6	false	None	2025-02-26T07:58:54.920Z	2025-02-26T07:59:34.142Z
18	1845.txt	2	1	1	7	false	Incorrect	2025-02-26T07:59:34.142Z	2025-02-26T07:59:59.811Z
19	1759.txt	1	1	2	7	false	None	2025-02-26T08:00:12.458Z	2025-02-26T08:00:46.435Z
20	1958.txt	2	2	1	5	false	None	2025-02-26T08:00:46.435Z	2025-02-26T08:01:29.472Z</results>
