# Supplementary material for: Learning to detect AI texts and learning the limits
Source: PLoS One. 2025 Oct 15;20(10):e0333007. doi: 10.1371/journal.pone.0333007 (PMC12527182; doi:10.1371/journal.pone.0333007)
Supplement: S2 File — All data and scripts used in the study, some additional descriptive statistics, scalable formate figures. (ZIP) [file pone.0333007.s002.tgz › data and scripts/OSF/results/LABELS/20250226_093552_482.tsv]

<settings>{"version":"1.1","user_system":"Mozilla/5.0 (Windows NT 10.0; Win64; x64) AppleWebKit/537.36 (KHTML, like Gecko) Chrome/133.0.0.0 Safari/537.36","interface_language":"ces","content_language":"ces","stimuli_URL":"https://hypertext.cz/experimentcz/koditex_chat_gpt-4o__0.tsv","control_stimuli_URL":"https://hypertext.cz/experimentcz/control_koditex_chat_gpt-4o__0.tsv","agreement_URL":"https…
<demographics>{"gender":"male","age":"20","language":"czech","language_other":"","reading_disorder":"false","currently_studying":"true","education_level":"5_master","education_other":"","completed_education":"","completed_education_other":"","field_current":["human"],"field_completed":[],"ai_usage":"several_weekly","ai_improve":"7","ai_risk":"5","ai_quality":"5","ai_creativity":"5","ai_understand…
<ideas></ideas>
<results>id	pair id	Human position	Human guessed position	More readable position	Confidence	Is learner	Control question success	Timestamp of trial begin	Timestamp of trial end
1	1705.txt	1	1	1	6	true	None	2025-02-26T08:26:31.140Z	2025-02-26T08:26:49.931Z
2	1793.txt	1	2	2	5	true	None	2025-02-26T08:26:52.235Z	2025-02-26T08:27:09.467Z
3	1921.txt	1	1	1	6	true	Correct	2025-02-26T08:27:20.122Z	2025-02-26T08:27:45.083Z
4	1859.txt	2	1	1	7	true	None	2025-02-26T08:28:08.330Z	2025-02-26T08:28:25.626Z
5	1960.txt	1	2	2	4	true	None	2025-02-26T08:28:48.962Z	2025-02-26T08:29:13.778Z
6	2476.txt	1	2	2	4	true	None	2025-02-26T08:29:15.610Z	2025-02-26T08:29:42.914Z
7	1559.txt	1	2	2	5	true	None	2025-02-26T08:29:44.234Z	2025-02-26T08:30:06.106Z
8	675.txt	1	1	1	7	true	None	2025-02-26T08:30:08.506Z	2025-02-26T08:30:40.186Z
9	628.txt	1	2	2	6	true	None	2025-02-26T08:30:42.410Z	2025-02-26T08:31:09.170Z
10	1164.txt	1	1	1	5	true	None	2025-02-26T08:31:10.586Z	2025-02-26T08:31:36.682Z
11	2344.txt	1	1	1	3	true	None	2025-02-26T08:31:38.242Z	2025-02-26T08:31:57.890Z
12	1602.txt	2	2	2	6	true	None	2025-02-26T08:31:59.530Z	2025-02-26T08:32:26.226Z
13	1312.txt	2	1	1	6	true	Correct	2025-02-26T08:32:27.714Z	2025-02-26T08:32:48.362Z
14	615.txt	2	2	2	6	true	None	2025-02-26T08:32:56.210Z	2025-02-26T08:33:06.370Z
15	124.txt	2	1	1	5	true	None	2025-02-26T08:33:07.906Z	2025-02-26T08:33:22.082Z
16	2055.txt	1	2	2	7	true	None	2025-02-26T08:33:23.858Z	2025-02-26T08:33:32.994Z
17	600.txt	2	1	1	3	true	None	2025-02-26T08:33:35.273Z	2025-02-26T08:33:51.923Z
18	1845.txt	2	1	1	7	true	Correct	2025-02-26T08:33:55.682Z	2025-02-26T08:34:19.930Z
19	1951.txt	1	2	2	6	true	None	2025-02-26T08:34:27.722Z	2025-02-26T08:34:34.298Z
20	1774.txt	1	2	2	5	true	None	2025-02-26T08:34:35.410Z	2025-02-26T08:34:44.473Z</results>
