# Supplementary material for: Learning to detect AI texts and learning the limits
Source: PLoS One. 2025 Oct 15;20(10):e0333007. doi: 10.1371/journal.pone.0333007 (PMC12527182; doi:10.1371/journal.pone.0333007)
Supplement: S2 File — All data and scripts used in the study, some additional descriptive statistics, scalable formate figures. (ZIP) [file pone.0333007.s002.tgz › data and scripts/OSF/results/LABELS/20250226_103012_263.tsv]

<settings>{"version":"1.1","user_system":"Mozilla/5.0 (Windows NT 10.0; Win64; x64) AppleWebKit/537.36 (KHTML, like Gecko) Chrome/133.0.0.0 Safari/537.36","interface_language":"ces","content_language":"ces","stimuli_URL":"https://hypertext.cz/experimentcz/koditex_chat_gpt-4o__0.tsv","control_stimuli_URL":"https://hypertext.cz/experimentcz/control_koditex_chat_gpt-4o__0.tsv","agreement_URL":"https…
<demographics>{"gender":"female","age":"22","language":"czech","language_other":"","reading_disorder":"false","currently_studying":"true","education_level":"6_doctoral","education_other":"","completed_education":"","completed_education_other":"","field_current":["nature"],"field_completed":[],"ai_usage":"several_monthly","ai_improve":"7","ai_risk":"5","ai_quality":"5","ai_creativity":"5","ai_unde…
<ideas></ideas>
<results>id	pair id	Human position	Human guessed position	More readable position	Confidence	Is learner	Control question success	Timestamp of trial begin	Timestamp of trial end
1	1681.txt	1	1	2	2	false	None	2025-02-26T09:10:30.925Z	2025-02-26T09:11:17.102Z
2	1808.txt	2	2	1	5	false	None	2025-02-26T09:11:17.102Z	2025-02-26T09:12:34.081Z
3	1845.txt	1	2	2	5	false	Correct	2025-02-26T09:12:34.081Z	2025-02-26T09:13:10.200Z
4	1252.txt	1	2	2	6	false	None	2025-02-26T09:13:20.018Z	2025-02-26T09:13:50.711Z
5	1012.txt	2	2	2	5	false	None	2025-02-26T09:13:50.711Z	2025-02-26T09:14:37.024Z
6	1601.txt	1	1	1	4	false	None	2025-02-26T09:14:37.024Z	2025-02-26T09:16:08.045Z
7	1758.txt	1	1	2	3	false	None	2025-02-26T09:16:08.045Z	2025-02-26T09:16:58.394Z
8	1944.txt	1	1	2	2	false	None	2025-02-26T09:16:58.394Z	2025-02-26T09:17:29.236Z
9	1703.txt	1	1	2	2	false	None	2025-02-26T09:17:29.236Z	2025-02-26T09:18:05.347Z
10	2026.txt	1	1	2	6	false	None	2025-02-26T09:18:05.347Z	2025-02-26T09:18:37.248Z
11	369.txt	2	2	2	2	false	None	2025-02-26T09:18:37.248Z	2025-02-26T09:24:16.274Z
12	1531.txt	2	2	1	2	false	None	2025-02-26T09:24:16.274Z	2025-02-26T09:24:34.678Z
13	1312.txt	2	2	2	5	false	Correct	2025-02-26T09:24:34.678Z	2025-02-26T09:25:25.031Z
14	2008.txt	1	2	2	6	false	None	2025-02-26T09:25:29.410Z	2025-02-26T09:25:52.805Z
15	2151.txt	2	2	2	5	false	None	2025-02-26T09:25:52.805Z	2025-02-26T09:26:09.904Z
16	1746.txt	2	1	1	6	false	None	2025-02-26T09:26:09.904Z	2025-02-26T09:26:36.308Z
17	335.txt	2	2	1	6	false	None	2025-02-26T09:26:36.308Z	2025-02-26T09:26:56.365Z
18	1921.txt	2	2	2	6	false	Correct	2025-02-26T09:26:56.365Z	2025-02-26T09:27:12.827Z
19	2095.txt	1	2	2	4	false	None	2025-02-26T09:27:18.071Z	2025-02-26T09:27:42.457Z
20	1676.txt	1	2	2	2	false	None	2025-02-26T09:27:42.457Z	2025-02-26T09:28:10.831Z</results>
