# Supplementary material for: Learning to detect AI texts and learning the limits
Source: PLoS One. 2025 Oct 15;20(10):e0333007. doi: 10.1371/journal.pone.0333007 (PMC12527182; doi:10.1371/journal.pone.0333007)
Supplement: S2 File — All data and scripts used in the study, some additional descriptive statistics, scalable formate figures. (ZIP) [file pone.0333007.s002.tgz › data and scripts/OSF/results/LABELS/20250226_103327_562.tsv]

<settings>{"version":"1.1","user_system":"Mozilla/5.0 (Windows NT 10.0; Win64; x64) AppleWebKit/537.36 (KHTML, like Gecko) Chrome/133.0.0.0 Safari/537.36","interface_language":"ces","content_language":"ces","stimuli_URL":"https://hypertext.cz/experimentcz/koditex_chat_gpt-4o__0.tsv","control_stimuli_URL":"https://hypertext.cz/experimentcz/control_koditex_chat_gpt-4o__0.tsv","agreement_URL":"https…
<demographics>{"gender":"female","age":"21","language":"czech","language_other":"","reading_disorder":"false","currently_studying":"true","education_level":"4_bachelor","education_other":"","completed_education":"","completed_education_other":"","field_current":["nature"],"field_completed":[],"ai_usage":"several_weekly","ai_improve":"7","ai_risk":"7","ai_quality":"6","ai_creativity":"1","ai_under…
<ideas>svižně ale pozorně jsem četla oba texty a poté se rozhodla, který se i četl lépe</ideas>
<results>id	pair id	Human position	Human guessed position	More readable position	Confidence	Is learner	Control question success	Timestamp of trial begin	Timestamp of trial end
1	1758.txt	1	1	2	5	true	None	2025-02-26T09:03:44.012Z	2025-02-26T09:05:20.766Z
2	1353.txt	2	2	1	4	true	None	2025-02-26T09:05:23.414Z	2025-02-26T09:06:37.195Z
3	1845.txt	2	2	1	4	true	Correct	2025-02-26T09:06:39.117Z	2025-02-26T09:07:50.309Z
4	1756.txt	1	1	2	2	true	None	2025-02-26T09:08:05.252Z	2025-02-26T09:09:34.128Z
5	984.txt	1	1	2	5	true	None	2025-02-26T09:09:35.720Z	2025-02-26T09:10:42.993Z
6	1664.txt	1	2	1	4	true	None	2025-02-26T09:10:44.689Z	2025-02-26T09:12:07.910Z
7	579.txt	1	1	2	2	true	None	2025-02-26T09:12:10.585Z	2025-02-26T09:13:45.782Z
8	1947.txt	2	2	1	2	true	None	2025-02-26T09:13:47.470Z	2025-02-26T09:15:04.560Z
9	1914.txt	1	2	1	3	true	None	2025-02-26T09:15:06.184Z	2025-02-26T09:16:22.308Z
10	1255.txt	1	1	2	3	true	None	2025-02-26T09:16:25.188Z	2025-02-26T09:18:21.187Z
11	1484.txt	1	1	2	4	true	None	2025-02-26T09:18:22.929Z	2025-02-26T09:19:41.888Z
12	1976.txt	2	2	1	1	true	None	2025-02-26T09:19:59.958Z	2025-02-26T09:21:46.220Z
13	1921.txt	2	2	1	3	true	Correct	2025-02-26T09:21:47.896Z	2025-02-26T09:23:09.073Z
14	1391.txt	2	1	2	4	true	None	2025-02-26T09:23:20.521Z	2025-02-26T09:24:19.685Z
15	2172.txt	1	1	2	4	true	None	2025-02-26T09:24:28.082Z	2025-02-26T09:25:42.230Z
16	1997.txt	2	2	1	5	true	None	2025-02-26T09:25:44.146Z	2025-02-26T09:27:02.161Z
17	1584.txt	2	2	1	4	true	None	2025-02-26T09:27:03.761Z	2025-02-26T09:28:08.732Z
18	1312.txt	2	1	2	3	true	Correct	2025-02-26T09:28:10.324Z	2025-02-26T09:29:17.973Z
19	1077.txt	1	2	1	5	true	None	2025-02-26T09:29:24.572Z	2025-02-26T09:30:36.374Z
20	1764.txt	2	2	1	2	true	None	2025-02-26T09:30:38.347Z	2025-02-26T09:31:52.669Z</results>
