# Supplementary material for: Learning to detect AI texts and learning the limits
Source: PLoS One. 2025 Oct 15;20(10):e0333007. doi: 10.1371/journal.pone.0333007 (PMC12527182; doi:10.1371/journal.pone.0333007)
Supplement: S2 File — All data and scripts used in the study, some additional descriptive statistics, scalable formate figures. (ZIP) [file pone.0333007.s002.tgz › data and scripts/OSF/results/LABELS/20250226_103645_682.tsv]

<settings>{"version":"1.1","user_system":"Mozilla/5.0 (Windows NT 10.0; Win64; x64) AppleWebKit/537.36 (KHTML, like Gecko) Chrome/133.0.0.0 Safari/537.36","interface_language":"ces","content_language":"ces","stimuli_URL":"https://hypertext.cz/experimentcz/koditex_chat_gpt-4o__0.tsv","control_stimuli_URL":"https://hypertext.cz/experimentcz/control_koditex_chat_gpt-4o__0.tsv","agreement_URL":"https…
<demographics>{"gender":"female","age":"23","language":"czech","language_other":"","reading_disorder":"false","currently_studying":"true","education_level":"5_master","education_other":"","completed_education":"","completed_education_other":"","field_current":["nature"],"field_completed":[],"ai_usage":"weekly","ai_improve":"6","ai_risk":"5","ai_quality":"3","ai_creativity":"5","ai_understanding":…
<ideas>Snažila jsem se vyhledávat určité stavby vět, které vím, že AI používá. Zároveň vím, že AI má tendence text hodně členit.
Přiznám se, že ale moc nechápu některá rozhodnutí. Pokud vůbec nerespektujete stylistiku původního textu, ani to nikde neuvádíte předem, a najednou se mezi větami například objeví nadpis nebo odrážka, text se nedá číst bez ohledu na to, zda jej napsala AI nebo člověk. Očekávala bych tak, že výsledky budou poněkud zkreslené, jelikož nemálo lidí bude podvědomě věřit, že hůře čitelný text=nepsal ho …
<results>id	pair id	Human position	Human guessed position	More readable position	Confidence	Is learner	Control question success	Timestamp of trial begin	Timestamp of trial end
1	1987.txt	1	2	2	6	false	None	2025-02-26T08:34:24.512Z	2025-02-26T08:37:01.120Z
2	1120.txt	2	2	1	4	false	None	2025-02-26T08:37:01.120Z	2025-02-26T08:38:25.856Z
3	1921.txt	1	2	2	3	false	Correct	2025-02-26T08:38:25.856Z	2025-02-26T08:40:33.408Z
4	1529.txt	1	2	2	6	false	None	2025-02-26T08:40:43.553Z	2025-02-26T08:43:37.018Z
5	2021.txt	1	2	2	5	false	None	2025-02-26T08:43:37.018Z	2025-02-26T08:44:46.610Z
6	1113.txt	2	2	1	2	false	None	2025-02-26T08:44:46.610Z	2025-02-26T08:45:36.481Z
7	634.txt	2	1	1	4	false	None	2025-02-26T08:45:36.481Z	2025-02-26T08:46:50.506Z
8	1748.txt	1	1	2	4	false	None	2025-02-26T08:46:50.506Z	2025-02-26T08:48:11.780Z
9	2008.txt	1	2	2	2	false	None	2025-02-26T08:48:11.780Z	2025-02-26T08:49:00.371Z
10	1310.txt	2	1	1	4	false	None	2025-02-26T08:49:00.371Z	2025-02-26T08:53:51.613Z
11	1940.txt	1	2	2	2	false	None	2025-02-26T08:53:51.613Z	2025-02-26T08:54:17.021Z
12	1701.txt	1	1	2	5	false	None	2025-02-26T08:54:17.021Z	2025-02-26T08:55:08.196Z
13	1845.txt	1	2	2	4	false	Correct	2025-02-26T08:55:08.196Z	2025-02-26T09:07:16.601Z
14	1923.txt	1	1	2	3	false	None	2025-02-26T09:07:23.313Z	2025-02-26T09:09:09.650Z
15	839.txt	1	1	1	6	false	None	2025-02-26T09:09:09.650Z	2025-02-26T09:10:14.785Z
16	1370.txt	2	2	2	2	false	None	2025-02-26T09:10:14.786Z	2025-02-26T09:13:28.772Z
17	1307.txt	2	2	1	1	false	None	2025-02-26T09:13:28.772Z	2025-02-26T09:14:09.859Z
18	1312.txt	1	1	2	5	false	Correct	2025-02-26T09:14:09.859Z	2025-02-26T09:14:49.235Z
19	1379.txt	1	1	1	2	false	None	2025-02-26T09:14:53.131Z	2025-02-26T09:15:46.788Z
20	1798.txt	2	1	2	1	false	None	2025-02-26T09:15:46.788Z	2025-02-26T09:16:28.940Z</results>
