# Supplementary material for: Learning to detect AI texts and learning the limits
Source: PLoS One. 2025 Oct 15;20(10):e0333007. doi: 10.1371/journal.pone.0333007 (PMC12527182; doi:10.1371/journal.pone.0333007)
Supplement: S2 File — All data and scripts used in the study, some additional descriptive statistics, scalable formate figures. (ZIP) [file pone.0333007.s002.tgz › data and scripts/OSF/results/LABELS/20250226_110934_260.tsv]

<settings>{"version":"1.1","user_system":"Mozilla/5.0 (Windows NT 10.0; Win64; x64) AppleWebKit/537.36 (KHTML, like Gecko) Chrome/133.0.0.0 Safari/537.36","interface_language":"ces","content_language":"ces","stimuli_URL":"https://hypertext.cz/experimentcz/koditex_chat_gpt-4o__0.tsv","control_stimuli_URL":"https://hypertext.cz/experimentcz/control_koditex_chat_gpt-4o__0.tsv","agreement_URL":"https…
<demographics>{"gender":"male","age":"19","language":"czech","language_other":"","reading_disorder":"false","currently_studying":"true","education_level":"5_master","education_other":"","completed_education":"","completed_education_other":"","field_current":["human"],"field_completed":[],"ai_usage":"several_weekly","ai_improve":"5","ai_risk":"4","ai_quality":"6","ai_creativity":"7","ai_understand…
<ideas>Nejdříve jsem hledal podivný slovosled či zdvojené slova - texty s tímto jsem označil za AI text. Pokud nic takového v textech nebylo většinou jsem za ten napsaný člověkem označil text s osobitějším stylem psaní. </ideas>
<results>id	pair id	Human position	Human guessed position	More readable position	Confidence	Is learner	Control question success	Timestamp of trial begin	Timestamp of trial end
1	2041.txt	1	1	2	6	false	None	2025-02-26T09:43:06.999Z	2025-02-26T09:44:35.595Z
2	1029.txt	1	2	2	4	false	None	2025-02-26T09:44:35.595Z	2025-02-26T09:45:52.742Z
3	1312.txt	1	1	1	6	false	Correct	2025-02-26T09:45:52.742Z	2025-02-26T09:47:18.341Z
4	1113.txt	2	1	1	4	false	None	2025-02-26T09:47:24.812Z	2025-02-26T09:49:10.425Z
5	1164.txt	1	2	2	7	false	None	2025-02-26T09:49:10.425Z	2025-02-26T09:50:05.303Z
6	1938.txt	1	1	1	4	false	None	2025-02-26T09:50:05.303Z	2025-02-26T09:51:26.244Z
7	1748.txt	2	1	1	6	false	None	2025-02-26T09:51:26.244Z	2025-02-26T09:52:26.676Z
8	129.txt	2	1	1	4	false	None	2025-02-26T09:52:26.676Z	2025-02-26T09:53:37.813Z
9	1490.txt	1	2	2	4	false	None	2025-02-26T09:53:37.813Z	2025-02-26T09:55:04.377Z
10	1117.txt	2	1	1	5	false	None	2025-02-26T09:55:04.377Z	2025-02-26T09:56:20.166Z
11	1989.txt	1	1	1	7	false	None	2025-02-26T09:56:20.166Z	2025-02-26T09:57:12.372Z
12	1596.txt	2	2	2	7	false	None	2025-02-26T09:57:12.372Z	2025-02-26T09:58:08.261Z
13	1921.txt	2	2	2	7	false	Correct	2025-02-26T09:58:08.261Z	2025-02-26T09:59:34.102Z
14	2280.txt	2	2	1	5	false	None	2025-02-26T09:59:40.033Z	2025-02-26T10:01:16.282Z
15	1109.txt	2	1	1	4	false	None	2025-02-26T10:01:16.282Z	2025-02-26T10:03:10.750Z
16	1839.txt	1	1	1	7	false	None	2025-02-26T10:03:10.750Z	2025-02-26T10:03:55.050Z
17	141.txt	1	1	1	7	false	None	2025-02-26T10:03:55.050Z	2025-02-26T10:05:00.968Z
18	1845.txt	1	1	1	7	false	Correct	2025-02-26T10:05:00.968Z	2025-02-26T10:05:57.774Z
19	2344.txt	2	1	1	4	false	None	2025-02-26T10:06:03.418Z	2025-02-26T10:06:57.083Z
20	1620.txt	1	2	2	5	false	None	2025-02-26T10:06:57.083Z	2025-02-26T10:07:14.382Z</results>
