# Supplementary material for: Learning to detect AI texts and learning the limits
Source: PLoS One. 2025 Oct 15;20(10):e0333007. doi: 10.1371/journal.pone.0333007 (PMC12527182; doi:10.1371/journal.pone.0333007)
Supplement: S2 File — All data and scripts used in the study, some additional descriptive statistics, scalable formate figures. (ZIP) [file pone.0333007.s002.tgz › data and scripts/OSF/results/LABELS/20250226_111211_537.tsv]

<settings>{"version":"1.1","user_system":"Mozilla/5.0 (Windows NT 10.0; Win64; x64) AppleWebKit/537.36 (KHTML, like Gecko) Chrome/133.0.0.0 Safari/537.36","interface_language":"ces","content_language":"ces","stimuli_URL":"https://hypertext.cz/experimentcz/koditex_chat_gpt-4o__0.tsv","control_stimuli_URL":"https://hypertext.cz/experimentcz/control_koditex_chat_gpt-4o__0.tsv","agreement_URL":"https…
<demographics>{"gender":"female","age":"19","language":"czech","language_other":"","reading_disorder":"false","currently_studying":"true","education_level":"4_bachelor","education_other":"","completed_education":"","completed_education_other":"","field_current":["nature"],"field_completed":[],"ai_usage":"several_weekly","ai_improve":"4","ai_risk":"6","ai_quality":"2","ai_creativity":"6","ai_under…
<ideas>Snažila jsem se volit podle pocitu a podle toho, jak se mi text četl</ideas>
<results>id	pair id	Human position	Human guessed position	More readable position	Confidence	Is learner	Control question success	Timestamp of trial begin	Timestamp of trial end
1	1907.txt	2	1	1	5	true	None	2025-02-26T09:39:47.739Z	2025-02-26T09:42:01.273Z
2	2.txt	1	2	2	4	true	None	2025-02-26T09:42:06.713Z	2025-02-26T09:43:57.911Z
3	1312.txt	1	2	2	3	true	Correct	2025-02-26T09:44:08.674Z	2025-02-26T09:45:58.963Z
4	1951.txt	2	2	2	3	true	None	2025-02-26T09:46:10.684Z	2025-02-26T09:47:43.403Z
5	1819.txt	1	2	2	2	true	None	2025-02-26T09:47:49.239Z	2025-02-26T09:49:26.240Z
6	1783.txt	2	1	2	3	true	None	2025-02-26T09:49:30.832Z	2025-02-26T09:50:48.235Z
7	1605.txt	1	2	2	5	true	None	2025-02-26T09:50:51.561Z	2025-02-26T09:51:58.701Z
8	1111.txt	1	1	2	2	true	None	2025-02-26T09:52:03.469Z	2025-02-26T09:53:27.499Z
9	851.txt	2	1	2	2	true	None	2025-02-26T09:53:29.873Z	2025-02-26T09:55:00.914Z
10	1673.txt	1	2	2	2	true	None	2025-02-26T09:55:03.830Z	2025-02-26T09:56:40.621Z
11	2040.txt	2	2	2	2	true	None	2025-02-26T09:56:42.648Z	2025-02-26T09:58:11.471Z
12	1992.txt	1	1	2	2	true	None	2025-02-26T09:58:13.997Z	2025-02-26T09:59:37.687Z
13	1845.txt	1	2	2	3	true	Correct	2025-02-26T09:59:39.657Z	2025-02-26T10:01:10.997Z
14	1871.txt	2	1	1	2	true	None	2025-02-26T10:01:19.143Z	2025-02-26T10:02:28.869Z
15	1073.txt	1	1	1	4	true	None	2025-02-26T10:02:31.155Z	2025-02-26T10:04:16.334Z
16	1940.txt	2	2	2	4	true	None	2025-02-26T10:04:17.844Z	2025-02-26T10:05:37.766Z
17	819.txt	1	2	2	1	true	None	2025-02-26T10:05:40.913Z	2025-02-26T10:06:56.961Z
18	1921.txt	1	1	1	4	true	Correct	2025-02-26T10:06:59.180Z	2025-02-26T10:08:15.253Z
19	2278.txt	1	2	2	4	true	None	2025-02-26T10:08:23.645Z	2025-02-26T10:09:48.201Z
20	1231.txt	2	2	2	4	true	None	2025-02-26T10:09:50.383Z	2025-02-26T10:10:47.363Z</results>
