# Supplementary material for: Learning to detect AI texts and learning the limits
Source: PLoS One. 2025 Oct 15;20(10):e0333007. doi: 10.1371/journal.pone.0333007 (PMC12527182; doi:10.1371/journal.pone.0333007)
Supplement: S2 File — All data and scripts used in the study, some additional descriptive statistics, scalable formate figures. (ZIP) [file pone.0333007.s002.tgz › data and scripts/OSF/results/LABELS/20250226_113025_891.tsv]

<settings>{"version":"1.1","user_system":"Mozilla/5.0 (Windows NT 10.0; Win64; x64; rv:135.0) Gecko/20100101 Firefox/135.0","interface_language":"ces","content_language":"ces","stimuli_URL":"https://hypertext.cz/experimentcz/koditex_chat_gpt-4o__0.tsv","control_stimuli_URL":"https://hypertext.cz/experimentcz/control_koditex_chat_gpt-4o__0.tsv","agreement_URL":"https://hypertext.cz/experimentcz/in…
<demographics>{"gender":"male","age":"21","language":"czech","language_other":"","reading_disorder":"false","currently_studying":"true","education_level":"4_bachelor","education_other":"","completed_education":"","completed_education_other":"","field_current":["human","nature"],"field_completed":[],"ai_usage":"weekly","ai_improve":"6","ai_risk":"6","ai_quality":"5","ai_creativity":"4","ai_underst…
<ideas>V textech jsem se snažil najít tvořivost člověka, také jsem hledal jakékoliv chyby nebo neporozumění, které jsem přisuzoval umělé inteligenci. Naopak nespisovné výrazy jsem přisuzoval k práci člověka.
U odborných textů jsem hledal jednoduchost, kterou příkládám k práci AI, jelikož druhý text mi přišel učebnicový. </ideas>
<results>id	pair id	Human position	Human guessed position	More readable position	Confidence	Is learner	Control question success	Timestamp of trial begin	Timestamp of trial end
1	1537.txt	2	2	2	5	false	None	2025-02-26T09:54:10.779Z	2025-02-26T09:55:49.934Z
2	2055.txt	1	1	1	6	false	None	2025-02-26T09:55:49.934Z	2025-02-26T09:57:07.563Z
3	1312.txt	2	2	2	5	false	Correct	2025-02-26T09:57:07.563Z	2025-02-26T09:59:14.327Z
4	1799.txt	1	1	2	5	false	None	2025-02-26T09:59:24.135Z	2025-02-26T10:01:01.559Z
5	1622.txt	2	1	1	5	false	None	2025-02-26T10:01:01.559Z	2025-02-26T10:02:58.509Z
6	1142.txt	1	1	2	5	false	None	2025-02-26T10:02:58.509Z	2025-02-26T10:04:16.429Z
7	1399.txt	2	2	1	5	false	None	2025-02-26T10:04:16.429Z	2025-02-26T10:06:17.442Z
8	2445.txt	2	1	1	6	false	None	2025-02-26T10:06:17.442Z	2025-02-26T10:07:52.679Z
9	569.txt	1	1	2	5	false	None	2025-02-26T10:07:52.680Z	2025-02-26T10:09:07.565Z
10	2024.txt	2	1	1	6	false	None	2025-02-26T10:09:07.565Z	2025-02-26T10:10:34.461Z
11	1149.txt	1	1	2	4	false	None	2025-02-26T10:10:34.461Z	2025-02-26T10:12:02.408Z
12	1740.txt	1	1	1	6	false	None	2025-02-26T10:12:02.408Z	2025-02-26T10:13:07.851Z
13	1845.txt	2	1	1	6	false	Correct	2025-02-26T10:13:07.851Z	2025-02-26T10:14:37.902Z
14	1258.txt	2	2	1	4	false	None	2025-02-26T10:14:45.669Z	2025-02-26T10:17:13.597Z
15	283.txt	1	1	1	5	false	None	2025-02-26T10:17:13.597Z	2025-02-26T10:19:20.209Z
16	771.txt	2	2	1	5	false	None	2025-02-26T10:19:20.209Z	2025-02-26T10:20:43.356Z
17	13.txt	2	1	1	5	false	None	2025-02-26T10:20:43.356Z	2025-02-26T10:22:22.313Z
18	1921.txt	2	1	2	4	false	Correct	2025-02-26T10:22:22.313Z	2025-02-26T10:23:42.505Z
19	1753.txt	1	1	2	4	false	None	2025-02-26T10:23:49.712Z	2025-02-26T10:25:26.933Z
20	1771.txt	2	1	1	5	false	None	2025-02-26T10:25:26.933Z	2025-02-26T10:26:30.279Z</results>
