# Supplementary material for: Learning to detect AI texts and learning the limits
Source: PLoS One. 2025 Oct 15;20(10):e0333007. doi: 10.1371/journal.pone.0333007 (PMC12527182; doi:10.1371/journal.pone.0333007)
Supplement: S2 File — All data and scripts used in the study, some additional descriptive statistics, scalable formate figures. (ZIP) [file pone.0333007.s002.tgz › data and scripts/OSF/results/LABELS/20250226_120238_774.tsv]

<settings>{"version":"1.1","user_system":"Mozilla/5.0 (Macintosh; Intel Mac OS X 10_15_7) AppleWebKit/537.36 (KHTML, like Gecko) Chrome/133.0.0.0 Safari/537.36","interface_language":"ces","content_language":"ces","stimuli_URL":"https://hypertext.cz/experimentcz/koditex_chat_gpt-4o__0.tsv","control_stimuli_URL":"https://hypertext.cz/experimentcz/control_koditex_chat_gpt-4o__0.tsv","agreement_URL":…
<demographics>{"gender":"female","age":"22","language":"czech","language_other":"","reading_disorder":"false","currently_studying":"true","education_level":"5_master","education_other":"","completed_education":"","completed_education_other":"","field_current":["philology"],"field_completed":[],"ai_usage":"less_than_monthly","ai_improve":"7","ai_risk":"5","ai_quality":"5","ai_creativity":"3","ai_u…
<ideas>Nejprve jsem se rozhodovala tak, že text, který se mi lépe četl, označím jako psaný člověkem (je to lidštější, tedy lépe čtené). Tato strategie ale ani jednou nefunogvala, a tak jsem naoapak lépe napsané texty označila jako ty od umělé inteligence. Většinou byla odpověď správná. Mail pro LABELS: veruhrubka@gmail.com</ideas>
<results>id	pair id	Human position	Human guessed position	More readable position	Confidence	Is learner	Control question success	Timestamp of trial begin	Timestamp of trial end
1	694.txt	2	1	1	5	true	None	2025-02-26T10:41:26.008Z	2025-02-26T10:42:22.548Z
2	814.txt	2	1	1	5	true	None	2025-02-26T10:42:27.615Z	2025-02-26T10:43:27.518Z
3	1312.txt	2	1	2	6	true	Correct	2025-02-26T10:43:54.307Z	2025-02-26T10:45:52.443Z
4	101.txt	2	2	1	5	true	None	2025-02-26T10:46:19.360Z	2025-02-26T10:47:40.078Z
5	1190.txt	2	2	1	7	true	None	2025-02-26T10:47:45.214Z	2025-02-26T10:48:36.545Z
6	613.txt	1	2	1	5	true	None	2025-02-26T10:48:37.981Z	2025-02-26T10:49:19.969Z
7	1946.txt	1	1	1	5	true	None	2025-02-26T10:49:21.111Z	2025-02-26T10:50:09.846Z
8	141.txt	2	1	1	6	true	None	2025-02-26T10:50:11.590Z	2025-02-26T10:50:41.824Z
9	1252.txt	2	1	1	7	true	None	2025-02-26T10:50:43.483Z	2025-02-26T10:51:36.073Z
10	697.txt	2	2	2	5	true	None	2025-02-26T10:51:40.667Z	2025-02-26T10:52:51.050Z
11	2423.txt	1	1	2	6	true	None	2025-02-26T10:52:52.284Z	2025-02-26T10:53:33.465Z
12	937.txt	1	1	2	6	true	None	2025-02-26T10:53:34.772Z	2025-02-26T10:54:09.316Z
13	1845.txt	2	2	1	6	true	Correct	2025-02-26T10:54:10.303Z	2025-02-26T10:54:39.831Z
14	639.txt	1	1	2	5	true	None	2025-02-26T10:54:46.152Z	2025-02-26T10:55:20.121Z
15	1963.txt	2	2	1	5	true	None	2025-02-26T10:55:21.162Z	2025-02-26T10:56:01.708Z
16	1966.txt	2	2	1	3	true	None	2025-02-26T10:56:02.783Z	2025-02-26T10:56:45.122Z
17	1854.txt	1	1	2	6	true	None	2025-02-26T10:56:46.406Z	2025-02-26T10:57:21.107Z
18	1921.txt	1	2	1	3	true	Correct	2025-02-26T10:57:22.170Z	2025-02-26T10:58:04.919Z
19	1117.txt	2	2	1	3	true	None	2025-02-26T10:58:09.180Z	2025-02-26T10:58:50.097Z
20	625.txt	2	2	2	2	true	None	2025-02-26T10:58:51.160Z	2025-02-26T10:59:36.296Z</results>
