# Supplementary material for: Learning to detect AI texts and learning the limits
Source: PLoS One. 2025 Oct 15;20(10):e0333007. doi: 10.1371/journal.pone.0333007 (PMC12527182; doi:10.1371/journal.pone.0333007)
Supplement: S2 File — All data and scripts used in the study, some additional descriptive statistics, scalable formate figures. (ZIP) [file pone.0333007.s002.tgz › data and scripts/OSF/results/LABELS/20250226_123349_111.tsv]

<settings>{"version":"1.1","user_system":"Mozilla/5.0 (Windows NT 10.0; Win64; x64) AppleWebKit/537.36 (KHTML, like Gecko) Chrome/133.0.0.0 Safari/537.36","interface_language":"ces","content_language":"ces","stimuli_URL":"https://hypertext.cz/experimentcz/koditex_chat_gpt-4o__0.tsv","control_stimuli_URL":"https://hypertext.cz/experimentcz/control_koditex_chat_gpt-4o__0.tsv","agreement_URL":"https…
<demographics>{"gender":"female","age":"25","language":"czech","language_other":"","reading_disorder":"false","currently_studying":"true","education_level":"5_master","education_other":"","completed_education":"","completed_education_other":"","field_current":["nature"],"field_completed":[],"ai_usage":"never","ai_improve":"7","ai_risk":"5","ai_quality":"4","ai_creativity":"3","ai_understanding":"…
<ideas>Snažila jsem se věnovat pozornost překlepům, gramatickým a typografickým chybám, pak tomu, zda na sebe text rozumně navazuje (což ale bylo těžké, pokud se jednalo o několik odstavců s nadpisy, které ale v textu byly všechny stejným písmem a bez jakéhokoliv oddělení...).
Nevím, kam se mají psát e-maily pro potvrzení plnění úkolu v rámci předmětu "LABELS" na FF UK, tak je raději napíšu sem:	alzbeta.havelkova342@student.cuni.cz; betka.n@centrum.cz</ideas>
<results>id	pair id	Human position	Human guessed position	More readable position	Confidence	Is learner	Control question success	Timestamp of trial begin	Timestamp of trial end
1	1695.txt	2	1	1	7	false	None	2025-02-26T10:48:18.853Z	2025-02-26T10:49:41.868Z
2	1990.txt	1	2	2	5	false	None	2025-02-26T10:49:41.868Z	2025-02-26T10:51:25.335Z
3	1845.txt	1	2	2	5	false	Correct	2025-02-26T10:51:25.335Z	2025-02-26T10:52:41.514Z
4	601.txt	2	2	2	1	false	None	2025-02-26T10:52:54.284Z	2025-02-26T10:55:26.332Z
5	1753.txt	2	1	1	6	false	None	2025-02-26T10:55:26.332Z	2025-02-26T10:56:59.429Z
6	2031.txt	2	1	1	1	false	None	2025-02-26T10:56:59.429Z	2025-02-26T10:59:12.779Z
7	2026.txt	1	1	2	1	false	None	2025-02-26T10:59:12.779Z	2025-02-26T11:01:04.355Z
8	11.txt	2	1	1	1	false	None	2025-02-26T11:01:04.355Z	2025-02-26T11:02:32.020Z
9	2025.txt	1	1	2	1	false	None	2025-02-26T11:02:32.020Z	2025-02-26T11:04:23.923Z
10	1452.txt	1	1	2	1	false	None	2025-02-26T11:04:23.923Z	2025-02-26T11:08:52.398Z
11	626.txt	1	1	1	1	false	None	2025-02-26T11:08:52.398Z	2025-02-26T11:10:29.412Z
12	1686.txt	2	1	1	1	false	None	2025-02-26T11:10:29.412Z	2025-02-26T11:12:22.494Z
13	1312.txt	1	2	2	1	false	Correct	2025-02-26T11:12:22.494Z	2025-02-26T11:14:00.644Z
14	1916.txt	1	2	2	1	false	None	2025-02-26T11:14:06.029Z	2025-02-26T11:16:07.190Z
15	1589.txt	2	2	1	1	false	None	2025-02-26T11:16:07.190Z	2025-02-26T11:17:49.009Z
16	1203.txt	1	1	2	1	false	None	2025-02-26T11:17:49.009Z	2025-02-26T11:19:12.702Z
17	1901.txt	1	1	1	1	false	None	2025-02-26T11:19:12.702Z	2025-02-26T11:21:28.188Z
18	1921.txt	2	2	1	1	false	Correct	2025-02-26T11:21:28.188Z	2025-02-26T11:22:53.169Z
19	1076.txt	1	2	2	2	false	None	2025-02-26T11:22:57.615Z	2025-02-26T11:24:44.649Z
20	1370.txt	1	2	1	2	false	None	2025-02-26T11:24:44.649Z	2025-02-26T11:26:19.980Z</results>
