# Supplementary material for: Learning to detect AI texts and learning the limits
Source: PLoS One. 2025 Oct 15;20(10):e0333007. doi: 10.1371/journal.pone.0333007 (PMC12527182; doi:10.1371/journal.pone.0333007)
Supplement: S2 File — All data and scripts used in the study, some additional descriptive statistics, scalable formate figures. (ZIP) [file pone.0333007.s002.tgz › data and scripts/OSF/results/LABELS/20250226_124202_121.tsv]

<settings>{"version":"1.1","user_system":"Mozilla/5.0 (Macintosh; Intel Mac OS X 10_15_7) AppleWebKit/605.1.15 (KHTML, like Gecko) Version/17.6 Safari/605.1.15","interface_language":"ces","content_language":"ces","stimuli_URL":"https://hypertext.cz/experimentcz/koditex_chat_gpt-4o__0.tsv","control_stimuli_URL":"https://hypertext.cz/experimentcz/control_koditex_chat_gpt-4o__0.tsv","agreement_URL":…
<demographics>{"gender":"female","age":"20","language":"czech","language_other":"","reading_disorder":"false","currently_studying":"true","education_level":"5_master","education_other":"","completed_education":"","completed_education_other":"","field_current":["human"],"field_completed":[],"ai_usage":"several_weekly","ai_improve":"5","ai_risk":"5","ai_quality":"2","ai_creativity":"6","ai_understa…
<ideas>Jelikož poměrně často využívám umělou inteligenci, všimla jsem si některé fáze a větné skladby se opakují. Když jsem proto v textech našla něco povědomého, zaklikla jsem, že tento text byl vygenerován AI (např. klíčovým faktorem je... výhody a nevýhody jsou...). V některých textech byl užíván slang, (např. dupnout na to) což mi evokovalo, že text byl pravděpodobně napsán člověkem. </ideas>
<results>id	pair id	Human position	Human guessed position	More readable position	Confidence	Is learner	Control question success	Timestamp of trial begin	Timestamp of trial end
1	1951.txt	2	1	1	4	true	None	2025-02-26T11:25:50.616Z	2025-02-26T11:26:48.494Z
2	1979.txt	2	1	1	4	true	None	2025-02-26T11:26:52.036Z	2025-02-26T11:27:27.319Z
3	1921.txt	2	1	1	4	true	Correct	2025-02-26T11:27:30.328Z	2025-02-26T11:28:19.814Z
4	1859.txt	2	1	1	4	true	None	2025-02-26T11:28:27.982Z	2025-02-26T11:29:11.110Z
5	1237.txt	2	1	1	4	true	None	2025-02-26T11:29:13.654Z	2025-02-26T11:29:51.013Z
6	1223.txt	2	2	2	4	true	None	2025-02-26T11:29:53.631Z	2025-02-26T11:30:25.178Z
7	13.txt	2	2	2	4	true	None	2025-02-26T11:30:26.864Z	2025-02-26T11:30:45.892Z
8	634.txt	1	2	2	4	true	None	2025-02-26T11:30:49.474Z	2025-02-26T11:31:03.306Z
9	2069.txt	2	1	1	4	true	None	2025-02-26T11:31:05.542Z	2025-02-26T11:31:41.200Z
10	2002.txt	2	1	1	4	true	None	2025-02-26T11:31:43.003Z	2025-02-26T11:32:22.062Z
11	1834.txt	1	1	1	4	true	None	2025-02-26T11:32:24.336Z	2025-02-26T11:32:45.187Z
12	2006.txt	1	1	1	4	true	None	2025-02-26T11:32:46.954Z	2025-02-26T11:33:19.150Z
13	1845.txt	1	1	1	4	true	Correct	2025-02-26T11:33:20.694Z	2025-02-26T11:34:00.061Z
14	1149.txt	1	1	2	4	true	None	2025-02-26T11:34:06.128Z	2025-02-26T11:34:40.932Z
15	1373.txt	1	1	2	4	true	None	2025-02-26T11:34:42.651Z	2025-02-26T11:35:29.483Z
16	50.txt	2	2	2	4	true	None	2025-02-26T11:35:30.969Z	2025-02-26T11:36:04.920Z
17	838.txt	2	2	2	5	true	None	2025-02-26T11:36:07.474Z	2025-02-26T11:36:35.709Z
18	1312.txt	2	2	1	4	true	Correct	2025-02-26T11:36:37.164Z	2025-02-26T11:37:05.619Z
19	1110.txt	2	1	1	4	true	None	2025-02-26T11:37:10.465Z	2025-02-26T11:37:55.466Z
20	1745.txt	2	1	1	4	true	None	2025-02-26T11:37:57.081Z	2025-02-26T11:38:30.009Z</results>
