# Supplementary material for: Learning to detect AI texts and learning the limits
Source: PLoS One. 2025 Oct 15;20(10):e0333007. doi: 10.1371/journal.pone.0333007 (PMC12527182; doi:10.1371/journal.pone.0333007)
Supplement: S2 File — All data and scripts used in the study, some additional descriptive statistics, scalable formate figures. (ZIP) [file pone.0333007.s002.tgz › data and scripts/OSF/results/LABELS/20250226_125734_74.tsv]

<settings>{"version":"1.1","user_system":"Mozilla/5.0 (Windows NT 10.0; Win64; x64) AppleWebKit/537.36 (KHTML, like Gecko) Chrome/133.0.0.0 Safari/537.36","interface_language":"ces","content_language":"ces","stimuli_URL":"https://hypertext.cz/experimentcz/koditex_chat_gpt-4o__0.tsv","control_stimuli_URL":"https://hypertext.cz/experimentcz/control_koditex_chat_gpt-4o__0.tsv","agreement_URL":"https…
<demographics>{"gender":"female","age":"45","language":"czech","language_other":"","reading_disorder":"true","currently_studying":"true","education_level":"5_master","education_other":"","completed_education":"","completed_education_other":"","field_current":["nature"],"field_completed":[],"ai_usage":"several_monthly","ai_improve":"6","ai_risk":"2","ai_quality":"6","ai_creativity":"2","ai_underst…
<ideas>Co se mi hůře četlo, považovala jsem za dílo člověka :)</ideas>
<results>id	pair id	Human position	Human guessed position	More readable position	Confidence	Is learner	Control question success	Timestamp of trial begin	Timestamp of trial end
1	923.txt	1	1	2	5	true	None	2025-02-26T11:37:20.756Z	2025-02-26T11:38:24.602Z
2	1012.txt	2	2	1	5	true	None	2025-02-26T11:38:35.153Z	2025-02-26T11:39:57.321Z
3	1921.txt	1	2	2	4	true	Correct	2025-02-26T11:39:59.480Z	2025-02-26T11:40:55.984Z
4	2000.txt	2	2	1	4	true	None	2025-02-26T11:41:09.632Z	2025-02-26T11:42:02.832Z
5	609.txt	2	2	1	4	true	None	2025-02-26T11:42:05.008Z	2025-02-26T11:42:56.495Z
6	1753.txt	2	1	2	4	true	None	2025-02-26T11:42:58.631Z	2025-02-26T11:44:24.958Z
7	1250.txt	1	1	1	4	true	None	2025-02-26T11:44:26.822Z	2025-02-26T11:45:28.262Z
8	1909.txt	2	2	1	4	true	None	2025-02-26T11:45:29.934Z	2025-02-26T11:46:29.142Z
9	2068.txt	2	2	1	4	true	None	2025-02-26T11:46:30.790Z	2025-02-26T11:47:26.373Z
10	12.txt	2	2	1	4	true	None	2025-02-26T11:47:27.845Z	2025-02-26T11:48:28.189Z
11	2143.txt	2	2	1	4	true	None	2025-02-26T11:48:29.685Z	2025-02-26T11:49:28.748Z
12	1385.txt	1	1	2	4	true	None	2025-02-26T11:49:30.524Z	2025-02-26T11:50:27.084Z
13	1845.txt	2	1	1	4	true	Correct	2025-02-26T11:50:28.364Z	2025-02-26T11:51:10.324Z
14	1899.txt	1	2	1	4	true	None	2025-02-26T11:51:18.012Z	2025-02-26T11:51:48.835Z
15	1951.txt	1	1	2	4	true	None	2025-02-26T11:51:50.403Z	2025-02-26T11:52:48.499Z
16	1662.txt	2	2	1	4	true	None	2025-02-26T11:52:49.811Z	2025-02-26T11:53:21.507Z
17	639.txt	1	1	2	4	true	None	2025-02-26T11:53:23.019Z	2025-02-26T11:54:01.450Z
18	1312.txt	2	2	1	4	true	Correct	2025-02-26T11:54:03.218Z	2025-02-26T11:54:38.154Z
19	1848.txt	1	1	2	4	true	None	2025-02-26T11:54:43.938Z	2025-02-26T11:55:21.610Z
20	1035.txt	2	2	1	4	true	None	2025-02-26T11:55:22.850Z	2025-02-26T11:55:56.761Z</results>
