# Supplementary material for: Learning to detect AI texts and learning the limits
Source: PLoS One. 2025 Oct 15;20(10):e0333007. doi: 10.1371/journal.pone.0333007 (PMC12527182; doi:10.1371/journal.pone.0333007)
Supplement: S2 File — All data and scripts used in the study, some additional descriptive statistics, scalable formate figures. (ZIP) [file pone.0333007.s002.tgz › data and scripts/OSF/results/LABELS/20250226_131036_541.tsv]

<settings>{"version":"1.1","user_system":"Mozilla/5.0 (Macintosh; Intel Mac OS X 10_15_7) AppleWebKit/537.36 (KHTML, like Gecko) Chrome/133.0.0.0 Safari/537.36","interface_language":"ces","content_language":"ces","stimuli_URL":"https://hypertext.cz/experimentcz/koditex_chat_gpt-4o__0.tsv","control_stimuli_URL":"https://hypertext.cz/experimentcz/control_koditex_chat_gpt-4o__0.tsv","agreement_URL":…
<demographics>{"gender":"male","age":"22","language":"czech","language_other":"","reading_disorder":"false","currently_studying":"true","education_level":"5_master","education_other":"","completed_education":"","completed_education_other":"","field_current":["nature"],"field_completed":[],"ai_usage":"daily","ai_improve":"6","ai_risk":"6","ai_quality":"4","ai_creativity":"5","ai_understanding":"6"…
<ideas>snažil jsem se hledat chyby v gramatice, nějaká slovní spojení která nedávají příliš smysl... </ideas>
<results>id	pair id	Human position	Human guessed position	More readable position	Confidence	Is learner	Control question success	Timestamp of trial begin	Timestamp of trial end
1	1804.txt	1	1	2	6	false	None	2025-02-26T11:34:30.432Z	2025-02-26T11:35:59.479Z
2	1776.txt	2	2	2	5	false	None	2025-02-26T11:35:59.479Z	2025-02-26T11:37:43.894Z
3	1312.txt	2	2	2	6	false	Correct	2025-02-26T11:37:43.894Z	2025-02-26T11:39:57.557Z
4	1772.txt	2	2	2	5	false	None	2025-02-26T11:40:04.941Z	2025-02-26T11:42:40.454Z
5	1853.txt	1	1	1	6	false	None	2025-02-26T11:42:40.454Z	2025-02-26T11:44:49.285Z
6	1637.txt	1	1	2	5	false	None	2025-02-26T11:44:49.285Z	2025-02-26T11:46:36.299Z
7	1588.txt	2	2	1	5	false	None	2025-02-26T11:46:36.299Z	2025-02-26T11:48:13.380Z
8	966.txt	1	1	2	4	false	None	2025-02-26T11:48:13.380Z	2025-02-26T11:49:43.445Z
9	2107.txt	1	2	2	5	false	None	2025-02-26T11:49:43.445Z	2025-02-26T11:51:18.842Z
10	1848.txt	1	1	1	5	false	None	2025-02-26T11:51:18.842Z	2025-02-26T11:52:52.208Z
11	129.txt	2	1	2	2	false	None	2025-02-26T11:52:52.208Z	2025-02-26T11:54:52.524Z
12	987.txt	1	1	1	2	false	None	2025-02-26T11:54:52.524Z	2025-02-26T11:56:40.708Z
13	1845.txt	1	1	1	6	false	Correct	2025-02-26T11:56:40.708Z	2025-02-26T11:58:04.291Z
14	1088.txt	1	2	2	5	false	None	2025-02-26T11:58:13.208Z	2025-02-26T11:59:54.224Z
15	1262.txt	2	2	1	3	false	None	2025-02-26T11:59:54.224Z	2025-02-26T12:01:58.358Z
16	1905.txt	1	2	2	2	false	None	2025-02-26T12:01:58.358Z	2025-02-26T12:03:32.358Z
17	1431.txt	2	1	1	3	false	None	2025-02-26T12:03:32.358Z	2025-02-26T12:04:52.925Z
18	1921.txt	1	1	1	6	false	Correct	2025-02-26T12:04:52.925Z	2025-02-26T12:06:31.058Z
19	2016.txt	1	1	1	6	false	None	2025-02-26T12:06:43.459Z	2025-02-26T12:07:34.042Z
20	1684.txt	1	2	2	4	false	None	2025-02-26T12:07:34.042Z	2025-02-26T12:08:52.758Z</results>
