# Supplementary material for: Learning to detect AI texts and learning the limits
Source: PLoS One. 2025 Oct 15;20(10):e0333007. doi: 10.1371/journal.pone.0333007 (PMC12527182; doi:10.1371/journal.pone.0333007)
Supplement: S2 File — All data and scripts used in the study, some additional descriptive statistics, scalable formate figures. (ZIP) [file pone.0333007.s002.tgz › data and scripts/OSF/results/LABELS/20250226_135115_965.tsv]

<settings>{"version":"1.1","user_system":"Mozilla/5.0 (Macintosh; Intel Mac OS X 10_15_7) AppleWebKit/537.36 (KHTML, like Gecko) Chrome/133.0.0.0 Safari/537.36","interface_language":"ces","content_language":"ces","stimuli_URL":"https://hypertext.cz/experimentcz/koditex_chat_gpt-4o__0.tsv","control_stimuli_URL":"https://hypertext.cz/experimentcz/control_koditex_chat_gpt-4o__0.tsv","agreement_URL":…
<demographics>{"gender":"female","age":"21","language":"czech","language_other":"","reading_disorder":"false","currently_studying":"true","education_level":"4_bachelor","education_other":"","completed_education":"","completed_education_other":"","field_current":["human"],"field_completed":[],"ai_usage":"daily","ai_improve":"7","ai_risk":"6","ai_quality":"5","ai_creativity":"6","ai_understanding":…
<ideas></ideas>
<results>id	pair id	Human position	Human guessed position	More readable position	Confidence	Is learner	Control question success	Timestamp of trial begin	Timestamp of trial end
1	85.txt	2	1	1	6	false	None	2025-02-26T11:19:43.285Z	2025-02-26T11:23:20.676Z
2	506.txt	2	2	1	5	false	None	2025-02-26T11:23:20.676Z	2025-02-26T11:23:51.506Z
3	1845.txt	2	1	1	5	false	Correct	2025-02-26T11:23:51.506Z	2025-02-26T12:38:47.649Z
4	1882.txt	2	1	1	4	false	None	2025-02-26T12:39:05.377Z	2025-02-26T12:39:58.325Z
5	1118.txt	1	1	1	4	false	None	2025-02-26T12:39:58.325Z	2025-02-26T12:40:36.038Z
6	1893.txt	1	1	1	4	false	None	2025-02-26T12:40:36.038Z	2025-02-26T12:41:03.688Z
7	845.txt	1	1	2	4	false	None	2025-02-26T12:41:03.688Z	2025-02-26T12:41:36.181Z
8	817.txt	1	2	2	3	false	None	2025-02-26T12:41:36.181Z	2025-02-26T12:42:11.024Z
9	2028.txt	2	1	1	4	false	None	2025-02-26T12:42:11.025Z	2025-02-26T12:42:34.808Z
10	1075.txt	1	2	1	4	false	None	2025-02-26T12:42:34.808Z	2025-02-26T12:42:59.822Z
11	977.txt	2	1	1	5	false	None	2025-02-26T12:42:59.822Z	2025-02-26T12:44:19.525Z
12	771.txt	2	1	1	4	false	None	2025-02-26T12:44:19.525Z	2025-02-26T12:45:03.895Z
13	1312.txt	2	1	1	4	false	Correct	2025-02-26T12:45:03.895Z	2025-02-26T12:45:41.706Z
14	1968.txt	2	1	1	5	false	None	2025-02-26T12:45:57.024Z	2025-02-26T12:46:22.045Z
15	1035.txt	1	1	2	5	false	None	2025-02-26T12:46:22.045Z	2025-02-26T12:47:03.975Z
16	2053.txt	2	1	2	5	false	None	2025-02-26T12:47:03.975Z	2025-02-26T12:47:34.290Z
17	1886.txt	2	1	2	4	false	None	2025-02-26T12:47:34.290Z	2025-02-26T12:48:06.425Z
18	1921.txt	2	2	1	4	false	Correct	2025-02-26T12:48:06.425Z	2025-02-26T12:48:46.702Z
19	1147.txt	2	1	1	5	false	None	2025-02-26T12:49:05.035Z	2025-02-26T12:49:53.714Z
20	1493.txt	2	1	1	5	false	None	2025-02-26T12:49:53.714Z	2025-02-26T12:50:24.801Z</results>
