# Supplementary material for: Learning to detect AI texts and learning the limits
Source: PLoS One. 2025 Oct 15;20(10):e0333007. doi: 10.1371/journal.pone.0333007 (PMC12527182; doi:10.1371/journal.pone.0333007)
Supplement: S2 File — All data and scripts used in the study, some additional descriptive statistics, scalable formate figures. (ZIP) [file pone.0333007.s002.tgz › data and scripts/OSF/results/LABELS/20250226_151645_514.tsv]

<settings>{"version":"1.1","user_system":"Mozilla/5.0 (Windows NT 10.0; Win64; x64) AppleWebKit/537.36 (KHTML, like Gecko) Chrome/133.0.0.0 Safari/537.36","interface_language":"ces","content_language":"ces","stimuli_URL":"https://hypertext.cz/experimentcz/koditex_chat_gpt-4o__0.tsv","control_stimuli_URL":"https://hypertext.cz/experimentcz/control_koditex_chat_gpt-4o__0.tsv","agreement_URL":"https…
<demographics>{"gender":"female","age":"21","language":"czech","language_other":"","reading_disorder":"dont_know","currently_studying":"true","education_level":"4_bachelor","education_other":"","completed_education":"","completed_education_other":"","field_current":["human"],"field_completed":[],"ai_usage":"several_weekly","ai_improve":"7","ai_risk":"5","ai_quality":"6","ai_creativity":"5","ai_un…
<ideas>Přislo mi to hodně těžké, vubec jsem nevěděla na základě čeho se rozhodovat.
Vyhodnocovala jsem, že to psal člověk, když se tam objevilo nejaké zvláštní slovo nebo striktura věty byla neobvykla.</ideas>
<results>id	pair id	Human position	Human guessed position	More readable position	Confidence	Is learner	Control question success	Timestamp of trial begin	Timestamp of trial end
1	902.txt	1	1	1	1	false	None	2025-02-26T13:45:08.043Z	2025-02-26T13:46:20.788Z
2	901.txt	1	1	1	2	false	None	2025-02-26T13:46:20.788Z	2025-02-26T13:47:38.647Z
3	1845.txt	1	2	2	1	false	Correct	2025-02-26T13:47:38.647Z	2025-02-26T13:48:34.900Z
4	1594.txt	1	1	1	3	false	None	2025-02-26T13:48:47.917Z	2025-02-26T13:50:07.000Z
5	2436.txt	1	1	2	1	false	None	2025-02-26T13:50:07.000Z	2025-02-26T13:51:11.870Z
6	1651.txt	2	2	2	3	false	None	2025-02-26T13:51:11.870Z	2025-02-26T13:54:49.373Z
7	1990.txt	1	1	1	7	false	None	2025-02-26T13:54:49.373Z	2025-02-26T13:55:26.739Z
8	644.txt	2	1	1	2	false	None	2025-02-26T13:55:26.739Z	2025-02-26T13:56:17.144Z
9	1570.txt	2	2	2	3	false	None	2025-02-26T13:56:17.144Z	2025-02-26T13:59:35.163Z
10	1539.txt	2	2	1	2	false	None	2025-02-26T13:59:35.164Z	2025-02-26T14:00:12.750Z
11	654.txt	1	2	2	3	false	None	2025-02-26T14:00:12.751Z	2025-02-26T14:00:51.260Z
12	2036.txt	2	1	1	4	false	None	2025-02-26T14:00:51.260Z	2025-02-26T14:01:28.781Z
13	1312.txt	2	1	2	2	false	Correct	2025-02-26T14:01:28.781Z	2025-02-26T14:03:45.039Z
14	1822.txt	2	1	1	4	false	None	2025-02-26T14:03:49.241Z	2025-02-26T14:04:10.903Z
15	615.txt	1	2	2	3	false	None	2025-02-26T14:04:10.903Z	2025-02-26T14:06:22.674Z
16	440.txt	2	1	1	2	false	None	2025-02-26T14:06:22.674Z	2025-02-26T14:09:42.496Z
17	1752.txt	1	1	1	4	false	None	2025-02-26T14:09:42.496Z	2025-02-26T14:11:29.461Z
18	1921.txt	2	2	1	3	false	Correct	2025-02-26T14:11:29.461Z	2025-02-26T14:12:03.329Z
19	1984.txt	1	1	1	3	false	None	2025-02-26T14:12:07.238Z	2025-02-26T14:12:58.516Z
20	1759.txt	1	2	2	5	false	None	2025-02-26T14:12:58.516Z	2025-02-26T14:13:24.838Z</results>
