# Supplementary material for: Learning to detect AI texts and learning the limits
Source: PLoS One. 2025 Oct 15;20(10):e0333007. doi: 10.1371/journal.pone.0333007 (PMC12527182; doi:10.1371/journal.pone.0333007)
Supplement: S2 File — All data and scripts used in the study, some additional descriptive statistics, scalable formate figures. (ZIP) [file pone.0333007.s002.tgz › data and scripts/OSF/results/LABELS/20250226_153833_473.tsv]

<settings>{"version":"1.1","user_system":"Mozilla/5.0 (Macintosh; Intel Mac OS X 10_15_7) AppleWebKit/605.1.15 (KHTML, like Gecko) Version/17.6 Safari/605.1.15","interface_language":"ces","content_language":"ces","stimuli_URL":"https://hypertext.cz/experimentcz/koditex_chat_gpt-4o__0.tsv","control_stimuli_URL":"https://hypertext.cz/experimentcz/control_koditex_chat_gpt-4o__0.tsv","agreement_URL":…
<demographics>{"gender":"female","age":"22","language":"czech","language_other":"","reading_disorder":"false","currently_studying":"true","education_level":"5_master","education_other":"","completed_education":"","completed_education_other":"","field_current":["philology"],"field_completed":[],"ai_usage":"several_monthly","ai_improve":"5","ai_risk":"3","ai_quality":"5","ai_creativity":"7","ai_und…
<ideas>Sledovala jsem gramatické prvky a interpunkci, stylistiku vět a logiku slovosledu, ale nikdy jsem neodpověděla se stoprocentní jistotou.</ideas>
<results>id	pair id	Human position	Human guessed position	More readable position	Confidence	Is learner	Control question success	Timestamp of trial begin	Timestamp of trial end
1	1997.txt	2	1	1	5	false	None	2025-02-26T14:03:12.314Z	2025-02-26T14:04:41.213Z
2	2007.txt	2	1	1	3	false	None	2025-02-26T14:04:41.213Z	2025-02-26T14:05:51.926Z
3	1312.txt	1	1	2	1	false	Correct	2025-02-26T14:05:51.926Z	2025-02-26T14:07:45.875Z
4	2412.txt	1	2	2	4	false	None	2025-02-26T14:07:51.006Z	2025-02-26T14:09:57.247Z
5	1989.txt	2	1	1	6	false	None	2025-02-26T14:09:57.247Z	2025-02-26T14:11:23.833Z
6	1955.txt	1	2	2	7	false	None	2025-02-26T14:11:23.833Z	2025-02-26T14:12:47.187Z
7	1987.txt	2	2	1	6	false	None	2025-02-26T14:12:47.187Z	2025-02-26T14:14:23.690Z
8	1117.txt	1	1	1	5	false	None	2025-02-26T14:14:23.690Z	2025-02-26T14:16:30.502Z
9	2000.txt	1	1	2	3	false	None	2025-02-26T14:16:30.502Z	2025-02-26T14:17:54.688Z
10	2078.txt	1	2	2	6	false	None	2025-02-26T14:17:54.688Z	2025-02-26T14:19:26.380Z
11	1839.txt	1	1	2	1	false	None	2025-02-26T14:19:26.380Z	2025-02-26T14:20:51.563Z
12	1203.txt	2	1	1	4	false	None	2025-02-26T14:20:51.563Z	2025-02-26T14:22:52.881Z
13	1845.txt	1	1	1	7	false	Correct	2025-02-26T14:22:52.881Z	2025-02-26T14:24:15.593Z
14	1897.txt	1	1	1	2	false	None	2025-02-26T14:24:29.552Z	2025-02-26T14:27:26.323Z
15	4.txt	2	2	1	2	false	None	2025-02-26T14:27:26.323Z	2025-02-26T14:28:57.195Z
16	1015.txt	1	2	2	6	false	None	2025-02-26T14:28:57.195Z	2025-02-26T14:30:48.185Z
17	2039.txt	2	2	1	1	false	None	2025-02-26T14:30:48.185Z	2025-02-26T14:32:23.259Z
18	1921.txt	2	1	1	7	false	Correct	2025-02-26T14:32:23.259Z	2025-02-26T14:33:45.697Z
19	1133.txt	1	2	2	6	false	None	2025-02-26T14:33:49.401Z	2025-02-26T14:35:43.724Z
20	94.txt	2	1	1	1	false	None	2025-02-26T14:35:43.724Z	2025-02-26T14:36:51.621Z</results>
