# Supplementary material for: Learning to detect AI texts and learning the limits
Source: PLoS One. 2025 Oct 15;20(10):e0333007. doi: 10.1371/journal.pone.0333007 (PMC12527182; doi:10.1371/journal.pone.0333007)
Supplement: S2 File — All data and scripts used in the study, some additional descriptive statistics, scalable formate figures. (ZIP) [file pone.0333007.s002.tgz › data and scripts/OSF/results/LABELS/20250226_172737_248.tsv]

<settings>{"version":"1.1","user_system":"Mozilla/5.0 (Windows NT 10.0; Win64; x64) AppleWebKit/537.36 (KHTML, like Gecko) Chrome/133.0.0.0 Safari/537.36","interface_language":"ces","content_language":"ces","stimuli_URL":"https://hypertext.cz/experimentcz/koditex_chat_gpt-4o__0.tsv","control_stimuli_URL":"https://hypertext.cz/experimentcz/control_koditex_chat_gpt-4o__0.tsv","agreement_URL":"https…
<demographics>{"gender":"male","age":"20","language":"czech_and_other","language_other":"čínština","reading_disorder":"false","currently_studying":"true","education_level":"5_master","education_other":"","completed_education":"","completed_education_other":"","field_current":["other"],"field_completed":[],"ai_usage":"weekly","ai_improve":"6","ai_risk":"6","ai_quality":"2","ai_creativity":"7","ai_…
<ideas>Některé texty jsem určil jako napsané AI z toho důvodu, že ztrácely svou "dynamičnost" - byly nudné a ne tak expresivní. Též jsem se zaměřoval na použití určitých slov a výrazů (některé mi přišly fakt divné).</ideas>
<results>id	pair id	Human position	Human guessed position	More readable position	Confidence	Is learner	Control question success	Timestamp of trial begin	Timestamp of trial end
1	1451.txt	1	2	2	7	false	None	2025-02-26T15:14:19.456Z	2025-02-26T15:18:21.053Z
2	1644.txt	2	1	1	6	false	None	2025-02-26T15:18:21.053Z	2025-02-26T15:22:42.138Z
3	1921.txt	2	1	1	6	false	Correct	2025-02-26T15:22:42.138Z	2025-02-26T15:24:49.685Z
4	2010.txt	1	1	1	5	false	None	2025-02-26T15:25:00.557Z	2025-02-26T15:28:21.769Z
5	1589.txt	1	2	2	3	false	None	2025-02-26T15:28:21.769Z	2025-02-26T15:34:14.734Z
6	1452.txt	2	1	1	5	false	None	2025-02-26T15:34:14.734Z	2025-02-26T15:36:13.903Z
7	1602.txt	2	2	1	3	false	None	2025-02-26T15:36:13.903Z	2025-02-26T15:38:47.675Z
8	1739.txt	2	1	1	5	false	None	2025-02-26T15:38:47.675Z	2025-02-26T15:41:40.991Z
9	144.txt	2	1	1	5	false	None	2025-02-26T15:41:40.991Z	2025-02-26T15:43:38.139Z
10	1708.txt	1	1	2	5	false	None	2025-02-26T15:43:38.139Z	2025-02-26T15:46:47.006Z
11	2241.txt	2	2	1	2	false	None	2025-02-26T15:46:47.010Z	2025-02-26T15:49:28.817Z
12	1836.txt	2	2	1	2	false	None	2025-02-26T15:49:28.817Z	2025-02-26T15:54:13.733Z
13	1312.txt	2	1	1	5	false	Correct	2025-02-26T15:54:13.733Z	2025-02-26T15:55:51.604Z
14	925.txt	2	1	1	4	false	None	2025-02-26T15:55:57.326Z	2025-02-26T16:01:45.910Z
15	1594.txt	2	1	1	5	false	None	2025-02-26T16:01:45.910Z	2025-02-26T16:08:22.339Z
16	1663.txt	2	2	2	6	false	None	2025-02-26T16:08:22.339Z	2025-02-26T16:11:27.892Z
17	1643.txt	1	1	2	4	false	None	2025-02-26T16:11:27.892Z	2025-02-26T16:14:07.334Z
18	1845.txt	2	1	1	6	false	Correct	2025-02-26T16:14:07.334Z	2025-02-26T16:15:37.792Z
19	2251.txt	2	2	2	6	false	None	2025-02-26T16:16:05.063Z	2025-02-26T16:17:51.633Z
20	1800.txt	1	1	1	6	false	None	2025-02-26T16:17:51.633Z	2025-02-26T16:19:26.101Z</results>
