# Supplementary material for: Learning to detect AI texts and learning the limits
Source: PLoS One. 2025 Oct 15;20(10):e0333007. doi: 10.1371/journal.pone.0333007 (PMC12527182; doi:10.1371/journal.pone.0333007)
Supplement: S2 File — All data and scripts used in the study, some additional descriptive statistics, scalable formate figures. (ZIP) [file pone.0333007.s002.tgz › data and scripts/OSF/results/LABELS/20250226_174923_71.tsv]

<settings>{"version":"1.1","user_system":"Mozilla/5.0 (Windows NT 10.0; Win64; x64) AppleWebKit/537.36 (KHTML, like Gecko) Chrome/133.0.0.0 Safari/537.36","interface_language":"ces","content_language":"ces","stimuli_URL":"https://hypertext.cz/experimentcz/koditex_chat_gpt-4o__0.tsv","control_stimuli_URL":"https://hypertext.cz/experimentcz/control_koditex_chat_gpt-4o__0.tsv","agreement_URL":"https…
<demographics>{"gender":"female","age":"21","language":"czech","language_other":"","reading_disorder":"false","currently_studying":"true","education_level":"4_bachelor","education_other":"","completed_education":"","completed_education_other":"","field_current":["human"],"field_completed":[],"ai_usage":"several_weekly","ai_improve":"3","ai_risk":"6","ai_quality":"6","ai_creativity":"2","ai_unders…
<ideas>Intuice (co se lépe četlo, je podle mě člověk, ale není to tak vždy), jak moc to bylo odborně napsané (čím odbornější, tím víc mi to přišlo jako AI). AI rádo používá pomlčky (dle mého názoru). </ideas>
<results>id	pair id	Human position	Human guessed position	More readable position	Confidence	Is learner	Control question success	Timestamp of trial begin	Timestamp of trial end
1	1047.txt	2	1	1	5	false	None	2025-02-26T16:09:42.572Z	2025-02-26T16:10:47.834Z
2	1622.txt	1	1	2	3	false	None	2025-02-26T16:10:47.835Z	2025-02-26T16:17:02.960Z
3	1845.txt	1	2	2	6	false	Correct	2025-02-26T16:17:02.960Z	2025-02-26T16:17:42.856Z
4	2000.txt	2	1	1	5	false	None	2025-02-26T16:19:08.681Z	2025-02-26T16:20:35.421Z
5	129.txt	2	1	2	6	false	None	2025-02-26T16:20:35.421Z	2025-02-26T16:21:42.322Z
6	1684.txt	1	1	2	5	false	None	2025-02-26T16:21:42.322Z	2025-02-26T16:24:22.042Z
7	2057.txt	1	1	1	4	false	None	2025-02-26T16:24:22.042Z	2025-02-26T16:26:21.763Z
8	984.txt	2	1	1	6	false	None	2025-02-26T16:26:21.763Z	2025-02-26T16:27:30.659Z
9	1255.txt	1	2	2	7	false	None	2025-02-26T16:27:30.659Z	2025-02-26T16:28:35.821Z
10	1264.txt	2	1	1	3	false	None	2025-02-26T16:28:35.821Z	2025-02-26T16:31:49.546Z
11	1383.txt	2	1	1	3	false	None	2025-02-26T16:31:49.546Z	2025-02-26T16:35:15.580Z
12	766.txt	2	1	2	6	false	None	2025-02-26T16:35:15.580Z	2025-02-26T16:35:57.841Z
13	1312.txt	2	2	1	1	false	Correct	2025-02-26T16:35:57.841Z	2025-02-26T16:37:36.158Z
14	1543.txt	2	2	1	5	false	None	2025-02-26T16:37:40.019Z	2025-02-26T16:38:17.932Z
15	1749.txt	1	2	2	4	false	None	2025-02-26T16:38:17.932Z	2025-02-26T16:40:10.968Z
16	1987.txt	2	1	1	6	false	None	2025-02-26T16:40:10.968Z	2025-02-26T16:41:03.269Z
17	1594.txt	1	2	1	3	false	None	2025-02-26T16:41:03.269Z	2025-02-26T16:42:07.815Z
18	1921.txt	2	1	1	6	false	Correct	2025-02-26T16:42:07.815Z	2025-02-26T16:43:28.082Z
19	1075.txt	2	2	2	3	false	None	2025-02-26T16:43:32.117Z	2025-02-26T16:46:08.181Z
20	2022.txt	1	1	2	6	false	None	2025-02-26T16:46:08.181Z	2025-02-26T16:47:19.350Z</results>
