# Supplementary material for: Learning to detect AI texts and learning the limits
Source: PLoS One. 2025 Oct 15;20(10):e0333007. doi: 10.1371/journal.pone.0333007 (PMC12527182; doi:10.1371/journal.pone.0333007)
Supplement: S2 File — All data and scripts used in the study, some additional descriptive statistics, scalable formate figures. (ZIP) [file pone.0333007.s002.tgz › data and scripts/OSF/results/LABELS/20250226_180328_15.tsv]

<settings>{"version":"1.1","user_system":"Mozilla/5.0 (iPad; CPU OS 18_3_1 like Mac OS X) AppleWebKit/605.1.15 (KHTML, like Gecko) CriOS/133.0.6943.120 Mobile/15E148 Safari/604.1","interface_language":"ces","content_language":"ces","stimuli_URL":"https://hypertext.cz/experimentcz/koditex_chat_gpt-4o__0.tsv","control_stimuli_URL":"https://hypertext.cz/experimentcz/control_koditex_chat_gpt-4o__0.ts…
<demographics>{"gender":"female","age":"25","language":"czech","language_other":"","reading_disorder":"false","currently_studying":"true","education_level":"5_master","education_other":"","completed_education":"","completed_education_other":"","field_current":["human"],"field_completed":[],"ai_usage":"several_weekly","ai_improve":"5","ai_risk":"7","ai_quality":"5","ai_creativity":"5","ai_understa…
<ideas></ideas>
<results>id	pair id	Human position	Human guessed position	More readable position	Confidence	Is learner	Control question success	Timestamp of trial begin	Timestamp of trial end
1	141.txt	2	1	2	2	false	None	2025-02-26T16:50:16.479Z	2025-02-26T16:51:04.322Z
2	1623.txt	2	2	1	4	false	None	2025-02-26T16:51:04.322Z	2025-02-26T16:51:27.361Z
3	1312.txt	1	2	2	5	false	Incorrect	2025-02-26T16:51:27.362Z	2025-02-26T16:51:42.959Z
4	1307.txt	1	1	1	3	false	None	2025-02-26T16:51:53.840Z	2025-02-26T16:52:21.030Z
5	636.txt	2	1	1	5	false	None	2025-02-26T16:52:21.030Z	2025-02-26T16:52:48.685Z
6	1379.txt	1	2	2	4	false	None	2025-02-26T16:52:48.685Z	2025-02-26T16:53:28.623Z
7	1671.txt	1	1	1	6	false	None	2025-02-26T16:53:28.623Z	2025-02-26T16:54:24.656Z
8	1758.txt	2	1	1	5	false	None	2025-02-26T16:54:24.656Z	2025-02-26T16:55:09.738Z
9	1375.txt	2	1	1	6	false	None	2025-02-26T16:55:09.738Z	2025-02-26T16:55:45.474Z
10	672.txt	1	2	2	7	false	None	2025-02-26T16:55:45.475Z	2025-02-26T16:56:15.050Z
11	1925.txt	1	2	2	5	false	None	2025-02-26T16:56:15.050Z	2025-02-26T16:57:07.601Z
12	2053.txt	1	1	2	6	false	None	2025-02-26T16:57:07.601Z	2025-02-26T16:57:54.403Z
13	1845.txt	1	1	1	2	false	Correct	2025-02-26T16:57:54.403Z	2025-02-26T16:58:21.843Z
14	1561.txt	2	1	1	4	false	None	2025-02-26T16:58:25.674Z	2025-02-26T16:59:04.114Z
15	1324.txt	1	2	1	5	false	None	2025-02-26T16:59:04.114Z	2025-02-26T16:59:54.548Z
16	1985.txt	1	2	2	4	false	None	2025-02-26T16:59:54.548Z	2025-02-26T17:00:46.062Z
17	865.txt	1	2	2	4	false	None	2025-02-26T17:00:46.062Z	2025-02-26T17:01:20.201Z
18	1921.txt	1	1	1	6	false	Correct	2025-02-26T17:01:20.201Z	2025-02-26T17:01:44.544Z
19	1618.txt	2	1	1	4	false	None	2025-02-26T17:01:47.657Z	2025-02-26T17:02:13.702Z
20	1359.txt	2	2	1	3	false	None	2025-02-26T17:02:13.702Z	2025-02-26T17:02:42.810Z</results>
