# Supplementary material for: Learning to detect AI texts and learning the limits
Source: PLoS One. 2025 Oct 15;20(10):e0333007. doi: 10.1371/journal.pone.0333007 (PMC12527182; doi:10.1371/journal.pone.0333007)
Supplement: S2 File — All data and scripts used in the study, some additional descriptive statistics, scalable formate figures. (ZIP) [file pone.0333007.s002.tgz › data and scripts/OSF/results/LABELS/20250226_181440_762.tsv]

<settings>{"version":"1.1","user_system":"Mozilla/5.0 (Macintosh; Intel Mac OS X 10_15_7) AppleWebKit/605.1.15 (KHTML, like Gecko) Version/18.1.1 Safari/605.1.15","interface_language":"ces","content_language":"ces","stimuli_URL":"https://hypertext.cz/experimentcz/koditex_chat_gpt-4o__0.tsv","control_stimuli_URL":"https://hypertext.cz/experimentcz/control_koditex_chat_gpt-4o__0.tsv","agreement_URL…
<demographics>{"gender":"female","age":"20","language":"czech","language_other":"","reading_disorder":"false","currently_studying":"true","education_level":"5_master","education_other":"","completed_education":"","completed_education_other":"","field_current":["human"],"field_completed":[],"ai_usage":"several_weekly","ai_improve":"6","ai_risk":"7","ai_quality":"2","ai_creativity":"7","ai_understa…
<ideas>Přišlo mi, že většinou text, který byl napsán jednodušeji (kratší věty hlavně a jasnější slova) byl AI. Na druhou stranu každý text, co mi přišel srozumitelnější byl od AI. Zde lze jasně vidět že AI se snaží o ulehčení práce lidem a jasné jednoznačné pochopení dané problematiky největšímu počtu lidí. Texty s lidskými autory jsou více obohacující, i když složitější a dají se z nich převzít …
<results>id	pair id	Human position	Human guessed position	More readable position	Confidence	Is learner	Control question success	Timestamp of trial begin	Timestamp of trial end
1	1193.txt	2	2	1	3	true	None	2025-02-26T16:44:35.877Z	2025-02-26T16:46:59.349Z
2	639.txt	2	2	1	4	true	None	2025-02-26T16:47:10.681Z	2025-02-26T16:48:46.315Z
3	1312.txt	2	2	1	6	true	Correct	2025-02-26T16:48:49.932Z	2025-02-26T16:49:29.916Z
4	1679.txt	1	1	2	4	true	None	2025-02-26T16:49:52.082Z	2025-02-26T16:51:09.284Z
5	600.txt	2	2	1	5	true	None	2025-02-26T16:51:15.183Z	2025-02-26T16:52:58.367Z
6	1803.txt	2	2	1	5	true	None	2025-02-26T16:53:01.900Z	2025-02-26T16:54:19.101Z
7	1952.txt	1	1	1	4	true	None	2025-02-26T16:54:21.867Z	2025-02-26T16:55:34.202Z
8	1842.txt	2	1	1	3	true	None	2025-02-26T16:55:39.502Z	2025-02-26T16:56:47.520Z
9	132.txt	2	2	1	6	true	None	2025-02-26T16:56:52.770Z	2025-02-26T16:58:04.054Z
10	2278.txt	1	1	2	5	true	None	2025-02-26T16:58:06.287Z	2025-02-26T16:59:01.471Z
11	1111.txt	2	1	2	5	true	None	2025-02-26T16:59:05.138Z	2025-02-26T17:00:20.605Z
12	1776.txt	2	2	1	7	true	None	2025-02-26T17:00:23.989Z	2025-02-26T17:01:16.605Z
13	1921.txt	2	2	1	7	true	Correct	2025-02-26T17:01:19.322Z	2025-02-26T17:02:13.088Z
14	1916.txt	1	1	2	6	true	None	2025-02-26T17:02:21.206Z	2025-02-26T17:03:22.473Z
15	1798.txt	1	2	2	6	true	None	2025-02-26T17:03:24.273Z	2025-02-26T17:04:30.273Z
16	700.txt	1	1	2	5	true	None	2025-02-26T17:04:38.357Z	2025-02-26T17:05:43.557Z
17	1587.txt	1	1	2	6	true	None	2025-02-26T17:05:46.707Z	2025-02-26T17:07:19.257Z
18	1845.txt	1	1	1	6	true	Correct	2025-02-26T17:07:21.791Z	2025-02-26T17:08:22.657Z
19	1227.txt	1	1	2	2	true	None	2025-02-26T17:08:32.008Z	2025-02-26T17:09:55.092Z
20	1940.txt	1	1	2	1	true	None	2025-02-26T17:09:59.242Z	2025-02-26T17:11:07.274Z</results>
