# Supplementary material for: Learning to detect AI texts and learning the limits
Source: PLoS One. 2025 Oct 15;20(10):e0333007. doi: 10.1371/journal.pone.0333007 (PMC12527182; doi:10.1371/journal.pone.0333007)
Supplement: S2 File — All data and scripts used in the study, some additional descriptive statistics, scalable formate figures. (ZIP) [file pone.0333007.s002.tgz › data and scripts/OSF/results/LABELS/20250226_184153_77.tsv]

<settings>{"version":"1.1","user_system":"Mozilla/5.0 (Windows NT 10.0; Win64; x64) AppleWebKit/537.36 (KHTML, like Gecko) Chrome/133.0.0.0 Safari/537.36","interface_language":"ces","content_language":"ces","stimuli_URL":"https://hypertext.cz/experimentcz/koditex_chat_gpt-4o__0.tsv","control_stimuli_URL":"https://hypertext.cz/experimentcz/control_koditex_chat_gpt-4o__0.tsv","agreement_URL":"https…
<demographics>{"gender":"female","age":"20","language":"czech","language_other":"","reading_disorder":"false","currently_studying":"true","education_level":"5_master","education_other":"","completed_education":"","completed_education_other":"","field_current":["nature"],"field_completed":[],"ai_usage":"several_weekly","ai_improve":"7","ai_risk":"6","ai_quality":"4","ai_creativity":"5","ai_underst…
<ideas>Ze začátku jsem měla problém poznat, co je AI a co je psané člověkem, ale čím více textů jsem četla, tím jsem lépe dokázala určit, co bylo psáno umělou inteligencí. Většinou text psaný AI se mi četl lépe.</ideas>
<results>id	pair id	Human position	Human guessed position	More readable position	Confidence	Is learner	Control question success	Timestamp of trial begin	Timestamp of trial end
1	1691.txt	1	2	2	6	true	None	2025-02-26T17:19:36.776Z	2025-02-26T17:20:59.292Z
2	2251.txt	2	1	1	2	true	None	2025-02-26T17:21:10.774Z	2025-02-26T17:22:22.825Z
3	1845.txt	1	1	1	4	true	Correct	2025-02-26T17:22:25.792Z	2025-02-26T17:23:34.414Z
4	853.txt	2	2	1	2	true	None	2025-02-26T17:23:45.976Z	2025-02-26T17:25:08.331Z
5	1119.txt	2	2	1	5	true	None	2025-02-26T17:25:09.782Z	2025-02-26T17:26:20.770Z
6	1695.txt	1	1	2	6	true	None	2025-02-26T17:26:22.281Z	2025-02-26T17:27:08.510Z
7	1940.txt	2	1	1	6	true	None	2025-02-26T17:27:09.626Z	2025-02-26T17:27:52.793Z
8	1110.txt	1	1	2	1	true	None	2025-02-26T17:27:53.919Z	2025-02-26T17:29:06.593Z
9	1233.txt	2	2	1	1	true	None	2025-02-26T17:29:07.594Z	2025-02-26T17:30:19.499Z
10	766.txt	2	1	1	5	true	None	2025-02-26T17:30:21.443Z	2025-02-26T17:31:05.216Z
11	1779.txt	1	1	2	4	true	None	2025-02-26T17:31:06.487Z	2025-02-26T17:32:10.722Z
12	1383.txt	1	1	2	1	true	None	2025-02-26T17:32:11.834Z	2025-02-26T17:33:11.463Z
13	1312.txt	2	2	1	4	true	Correct	2025-02-26T17:33:12.520Z	2025-02-26T17:33:58.372Z
14	1318.txt	1	1	2	1	true	None	2025-02-26T17:34:05.144Z	2025-02-26T17:35:04.695Z
15	1137.txt	2	2	1	2	true	None	2025-02-26T17:35:05.870Z	2025-02-26T17:35:35.593Z
16	73.txt	2	1	1	6	true	None	2025-02-26T17:35:38.713Z	2025-02-26T17:36:29.231Z
17	1146.txt	1	2	1	1	true	None	2025-02-26T17:36:30.212Z	2025-02-26T17:37:26.411Z
18	1921.txt	2	2	1	6	true	Correct	2025-02-26T17:37:27.363Z	2025-02-26T17:37:52.259Z
19	1550.txt	2	2	1	6	true	None	2025-02-26T17:37:56.619Z	2025-02-26T17:38:29.339Z
20	2194.txt	2	2	1	5	true	None	2025-02-26T17:38:30.257Z	2025-02-26T17:39:11.597Z</results>
