# Supplementary material for: Learning to detect AI texts and learning the limits
Source: PLoS One. 2025 Oct 15;20(10):e0333007. doi: 10.1371/journal.pone.0333007 (PMC12527182; doi:10.1371/journal.pone.0333007)
Supplement: S2 File — All data and scripts used in the study, some additional descriptive statistics, scalable formate figures. (ZIP) [file pone.0333007.s002.tgz › data and scripts/OSF/results/LABELS/20250226_192302_49.tsv]

<settings>{"version":"1.1","user_system":"Mozilla/5.0 (Macintosh; Intel Mac OS X 10_15_7) AppleWebKit/605.1.15 (KHTML, like Gecko) Version/18.3 Safari/605.1.15","interface_language":"ces","content_language":"ces","stimuli_URL":"https://hypertext.cz/experimentcz/koditex_chat_gpt-4o__0.tsv","control_stimuli_URL":"https://hypertext.cz/experimentcz/control_koditex_chat_gpt-4o__0.tsv","agreement_URL":…
<demographics>{"gender":"female","age":"21","language":"czech","language_other":"","reading_disorder":"false","currently_studying":"true","education_level":"5_master","education_other":"","completed_education":"","completed_education_other":"","field_current":["human"],"field_completed":[],"ai_usage":"weekly","ai_improve":"4","ai_risk":"4","ai_quality":"2","ai_creativity":"5","ai_understanding":"…
<ideas>Snažila jsem se v textech najít nesrovnalosti nebo zvláštní frázování typické pro umělou inteligenci. Zároveň jsem vyplňovala podle citu a prvotního čtení. </ideas>
<results>id	pair id	Human position	Human guessed position	More readable position	Confidence	Is learner	Control question success	Timestamp of trial begin	Timestamp of trial end
1	1140.txt	2	2	1	5	false	None	2025-02-26T17:49:40.671Z	2025-02-26T17:50:49.007Z
2	1797.txt	1	1	2	3	false	None	2025-02-26T17:50:49.007Z	2025-02-26T17:51:56.245Z
3	1845.txt	1	1	1	2	false	Correct	2025-02-26T17:51:56.245Z	2025-02-26T17:53:13.524Z
4	912.txt	2	2	1	3	false	None	2025-02-26T17:53:23.194Z	2025-02-26T17:54:55.087Z
5	1544.txt	2	2	1	3	false	None	2025-02-26T17:54:55.087Z	2025-02-26T17:55:50.238Z
6	567.txt	2	2	1	2	false	None	2025-02-26T17:55:50.238Z	2025-02-26T17:56:55.846Z
7	2183.txt	2	1	1	2	false	None	2025-02-26T17:56:55.846Z	2025-02-26T17:58:05.129Z
8	1873.txt	2	1	1	4	false	None	2025-02-26T17:58:05.129Z	2025-02-26T17:58:59.351Z
9	1381.txt	1	2	2	5	false	None	2025-02-26T17:58:59.351Z	2025-02-26T18:00:01.844Z
10	1671.txt	1	2	2	3	false	None	2025-02-26T18:00:01.844Z	2025-02-26T18:01:01.285Z
11	596.txt	2	1	1	1	false	None	2025-02-26T18:01:01.285Z	2025-02-26T18:03:30.307Z
12	814.txt	1	2	2	4	false	None	2025-02-26T18:03:30.307Z	2025-02-26T18:05:44.028Z
13	1921.txt	1	1	1	4	false	Correct	2025-02-26T18:05:44.028Z	2025-02-26T18:06:45.410Z
14	1695.txt	2	1	1	2	false	None	2025-02-26T18:06:53.344Z	2025-02-26T18:08:32.360Z
15	2143.txt	2	1	1	3	false	None	2025-02-26T18:08:32.360Z	2025-02-26T18:10:00.617Z
16	1601.txt	2	2	1	2	false	None	2025-02-26T18:10:00.617Z	2025-02-26T18:12:28.419Z
17	1230.txt	1	2	2	2	false	None	2025-02-26T18:12:28.419Z	2025-02-26T18:14:54.279Z
18	1312.txt	2	2	1	2	false	Correct	2025-02-26T18:14:54.279Z	2025-02-26T18:16:31.748Z
19	831.txt	2	1	1	3	false	None	2025-02-26T18:16:39.726Z	2025-02-26T18:18:11.076Z
20	1106.txt	2	1	1	4	false	None	2025-02-26T18:18:11.076Z	2025-02-26T18:19:21.405Z</results>
