# Supplementary material for: Learning to detect AI texts and learning the limits
Source: PLoS One. 2025 Oct 15;20(10):e0333007. doi: 10.1371/journal.pone.0333007 (PMC12527182; doi:10.1371/journal.pone.0333007)
Supplement: S2 File — All data and scripts used in the study, some additional descriptive statistics, scalable formate figures. (ZIP) [file pone.0333007.s002.tgz › data and scripts/OSF/results/LABELS/20250226_200732_758.tsv]

<settings>{"version":"1.1","user_system":"Mozilla/5.0 (Windows NT 10.0; Win64; x64) AppleWebKit/537.36 (KHTML, like Gecko) Chrome/133.0.0.0 Safari/537.36","interface_language":"ces","content_language":"ces","stimuli_URL":"https://hypertext.cz/experimentcz/koditex_chat_gpt-4o__0.tsv","control_stimuli_URL":"https://hypertext.cz/experimentcz/control_koditex_chat_gpt-4o__0.tsv","agreement_URL":"https…
<demographics>{"gender":"female","age":"20","language":"czech","language_other":"","reading_disorder":"false","currently_studying":"true","education_level":"4_bachelor","education_other":"","completed_education":"","completed_education_other":"","field_current":["cs","other"],"field_completed":[],"ai_usage":"daily","ai_improve":"6","ai_risk":"6","ai_quality":"5","ai_creativity":"7","ai_understand…
<ideas>AI většinou nepodává konkrétní informace (např. jména, čísla data), dále jsou pak pro AI typické určité obraty a slovosled, který se sice hezky čte, ale je poněkud monotónní.
Texty psané lidmi se navíc docela hezky poznávají podle výplňkových slov, kterým se AI naopak docela dobře vyhýbá.</ideas>
<results>id	pair id	Human position	Human guessed position	More readable position	Confidence	Is learner	Control question success	Timestamp of trial begin	Timestamp of trial end
1	1179.txt	1	1	2	6	false	None	2025-02-26T18:44:32.419Z	2025-02-26T18:45:24.388Z
2	2007.txt	1	1	2	5	false	None	2025-02-26T18:45:24.388Z	2025-02-26T18:46:18.764Z
3	1845.txt	2	1	1	6	false	Correct	2025-02-26T18:46:18.764Z	2025-02-26T18:47:19.753Z
4	707.txt	2	2	1	4	false	None	2025-02-26T18:47:32.189Z	2025-02-26T18:48:30.436Z
5	138.txt	2	2	2	2	false	None	2025-02-26T18:48:30.436Z	2025-02-26T18:49:38.229Z
6	1704.txt	2	2	1	5	false	None	2025-02-26T18:49:38.229Z	2025-02-26T18:50:38.965Z
7	110.txt	2	2	2	3	false	None	2025-02-26T18:50:38.965Z	2025-02-26T18:52:33.488Z
8	1714.txt	1	1	1	6	false	None	2025-02-26T18:52:33.488Z	2025-02-26T18:53:34.463Z
9	1073.txt	1	2	2	2	false	None	2025-02-26T18:53:34.463Z	2025-02-26T18:54:33.924Z
10	1335.txt	1	1	2	6	false	None	2025-02-26T18:54:33.924Z	2025-02-26T18:55:21.852Z
11	1304.txt	1	1	1	6	false	None	2025-02-26T18:55:21.852Z	2025-02-26T18:56:15.039Z
12	1291.txt	1	1	1	6	false	None	2025-02-26T18:56:15.039Z	2025-02-26T18:57:08.651Z
13	1921.txt	2	2	1	5	false	Correct	2025-02-26T18:57:08.651Z	2025-02-26T18:57:51.082Z
14	634.txt	2	2	1	2	false	None	2025-02-26T18:57:56.443Z	2025-02-26T18:59:02.402Z
15	1958.txt	1	1	1	5	false	None	2025-02-26T18:59:02.402Z	2025-02-26T19:00:01.099Z
16	1695.txt	2	2	1	5	false	None	2025-02-26T19:00:01.099Z	2025-02-26T19:00:45.820Z
17	766.txt	1	1	2	6	false	None	2025-02-26T19:00:45.820Z	2025-02-26T19:01:54.044Z
18	1312.txt	2	1	1	2	false	Correct	2025-02-26T19:01:54.044Z	2025-02-26T19:02:56.977Z
19	1934.txt	1	1	2	6	false	None	2025-02-26T19:03:01.330Z	2025-02-26T19:04:01.203Z
20	1292.txt	2	1	1	3	false	None	2025-02-26T19:04:01.203Z	2025-02-26T19:05:02.578Z</results>
