# Supplementary material for: Learning to detect AI texts and learning the limits
Source: PLoS One. 2025 Oct 15;20(10):e0333007. doi: 10.1371/journal.pone.0333007 (PMC12527182; doi:10.1371/journal.pone.0333007)
Supplement: S2 File — All data and scripts used in the study, some additional descriptive statistics, scalable formate figures. (ZIP) [file pone.0333007.s002.tgz › data and scripts/OSF/results/LABELS/20250226_205057_58.tsv]

<settings>{"version":"1.1","user_system":"Mozilla/5.0 (Macintosh; Intel Mac OS X 10_15_7) AppleWebKit/537.36 (KHTML, like Gecko) Chrome/133.0.0.0 Safari/537.36","interface_language":"ces","content_language":"ces","stimuli_URL":"https://hypertext.cz/experimentcz/koditex_chat_gpt-4o__0.tsv","control_stimuli_URL":"https://hypertext.cz/experimentcz/control_koditex_chat_gpt-4o__0.tsv","agreement_URL":…
<demographics>{"gender":"female","age":"21","language":"czech","language_other":"","reading_disorder":"false","currently_studying":"true","education_level":"4_bachelor","education_other":"","completed_education":"","completed_education_other":"","field_current":["human"],"field_completed":[],"ai_usage":"daily","ai_improve":"6","ai_risk":"6","ai_quality":"4","ai_creativity":"5","ai_understanding":…
<ideas>- moc nevím, který text byl generován umělou inteligencí a který ne, intuitivně jsem se snažila odvozovat, co mi přijde víc „strojové", ale ani jednou odpovědí si jistá bohužel nejsem</ideas>
<results>id	pair id	Human position	Human guessed position	More readable position	Confidence	Is learner	Control question success	Timestamp of trial begin	Timestamp of trial end
1	1113.txt	1	2	2	2	false	None	2025-02-26T19:03:48.144Z	2025-02-26T19:05:01.423Z
2	1851.txt	1	1	1	3	false	None	2025-02-26T19:05:01.423Z	2025-02-26T19:05:34.789Z
3	1312.txt	1	1	1	2	false	Correct	2025-02-26T19:05:34.789Z	2025-02-26T19:06:56.589Z
4	2057.txt	1	2	2	2	false	None	2025-02-26T19:07:10.157Z	2025-02-26T19:08:19.640Z
5	902.txt	2	1	1	2	false	None	2025-02-26T19:08:19.640Z	2025-02-26T19:08:58.890Z
6	13.txt	1	2	2	3	false	None	2025-02-26T19:08:58.890Z	2025-02-26T19:10:10.625Z
7	1905.txt	1	2	1	2	false	None	2025-02-26T19:10:10.625Z	2025-02-26T19:10:57.607Z
8	839.txt	2	1	1	2	false	None	2025-02-26T19:10:57.608Z	2025-02-26T19:19:47.296Z
9	2048.txt	2	1	1	2	false	None	2025-02-26T19:19:47.296Z	2025-02-26T19:20:54.546Z
10	1691.txt	2	2	1	2	false	None	2025-02-26T19:20:54.546Z	2025-02-26T19:22:43.098Z
11	2051.txt	1	2	1	2	false	None	2025-02-26T19:22:43.098Z	2025-02-26T19:25:50.551Z
12	1699.txt	1	1	1	2	false	None	2025-02-26T19:25:50.552Z	2025-02-26T19:27:52.717Z
13	1845.txt	1	2	2	1	false	Correct	2025-02-26T19:27:52.717Z	2025-02-26T19:28:57.667Z
14	2476.txt	1	2	1	2	false	None	2025-02-26T19:29:20.901Z	2025-02-26T19:29:52.734Z
15	1121.txt	2	2	2	2	false	None	2025-02-26T19:29:52.734Z	2025-02-26T19:30:31.618Z
16	835.txt	2	1	1	2	false	None	2025-02-26T19:30:31.618Z	2025-02-26T19:32:06.758Z
17	1822.txt	1	2	1	1	false	None	2025-02-26T19:32:06.758Z	2025-02-26T19:33:02.820Z
18	1921.txt	1	1	2	1	false	Correct	2025-02-26T19:33:02.820Z	2025-02-26T19:33:45.437Z
19	70.txt	1	2	2	1	false	None	2025-02-26T19:33:57.587Z	2025-02-26T19:47:47.436Z
20	1409.txt	1	1	2	3	false	None	2025-02-26T19:47:47.436Z	2025-02-26T19:48:19.637Z</results>
