# Supplementary material for: Learning to detect AI texts and learning the limits
Source: PLoS One. 2025 Oct 15;20(10):e0333007. doi: 10.1371/journal.pone.0333007 (PMC12527182; doi:10.1371/journal.pone.0333007)
Supplement: S2 File — All data and scripts used in the study, some additional descriptive statistics, scalable formate figures. (ZIP) [file pone.0333007.s002.tgz › data and scripts/OSF/results/LABELS/20250226_212451_771.tsv]

<settings>{"version":"1.1","user_system":"Mozilla/5.0 (Windows NT 10.0; Win64; x64) AppleWebKit/537.36 (KHTML, like Gecko) Chrome/133.0.0.0 Safari/537.36","interface_language":"ces","content_language":"ces","stimuli_URL":"https://hypertext.cz/experimentcz/koditex_chat_gpt-4o__0.tsv","control_stimuli_URL":"https://hypertext.cz/experimentcz/control_koditex_chat_gpt-4o__0.tsv","agreement_URL":"https…
<demographics>{"gender":"female","age":"23","language":"czech","language_other":"","reading_disorder":"false","currently_studying":"true","education_level":"5_master","education_other":"","completed_education":"","completed_education_other":"","field_current":["nature"],"field_completed":[],"ai_usage":"monthly","ai_improve":"6","ai_risk":"5","ai_quality":"5","ai_creativity":"5","ai_understanding"…
<ideas>Výběr textu psaného AI: krkolomné fráze, jedna úvozovka ´, věty neoddělené interpunkcí, přeskakování myšlenek v textu..
</ideas>
<results>id	pair id	Human position	Human guessed position	More readable position	Confidence	Is learner	Control question success	Timestamp of trial begin	Timestamp of trial end
1	841.txt	2	1	1	5	false	None	2025-02-26T20:01:39.448Z	2025-02-26T20:02:31.003Z
2	144.txt	2	1	1	6	false	None	2025-02-26T20:02:31.003Z	2025-02-26T20:03:15.536Z
3	1312.txt	1	2	2	5	false	Correct	2025-02-26T20:03:15.536Z	2025-02-26T20:04:24.256Z
4	1116.txt	2	2	2	6	false	None	2025-02-26T20:04:34.984Z	2025-02-26T20:05:20.170Z
5	1909.txt	2	1	1	6	false	None	2025-02-26T20:05:20.170Z	2025-02-26T20:06:13.539Z
6	1897.txt	1	1	1	5	false	None	2025-02-26T20:06:13.539Z	2025-02-26T20:07:09.958Z
7	1765.txt	1	2	2	7	false	None	2025-02-26T20:07:09.958Z	2025-02-26T20:07:46.028Z
8	1134.txt	2	2	1	3	false	None	2025-02-26T20:07:46.028Z	2025-02-26T20:09:38.373Z
9	694.txt	1	2	2	3	false	None	2025-02-26T20:09:38.373Z	2025-02-26T20:10:49.090Z
10	1975.txt	1	1	2	2	false	None	2025-02-26T20:10:49.090Z	2025-02-26T20:11:39.311Z
11	1763.txt	2	2	2	5	false	None	2025-02-26T20:11:39.311Z	2025-02-26T20:12:30.007Z
12	1960.txt	2	1	1	5	false	None	2025-02-26T20:12:30.007Z	2025-02-26T20:13:29.415Z
13	1845.txt	1	1	2	2	false	Correct	2025-02-26T20:13:29.415Z	2025-02-26T20:14:59.892Z
14	1955.txt	2	1	1	6	false	None	2025-02-26T20:15:09.419Z	2025-02-26T20:15:59.722Z
15	1987.txt	2	1	1	6	false	None	2025-02-26T20:15:59.722Z	2025-02-26T20:16:38.022Z
16	2214.txt	2	1	1	3	false	None	2025-02-26T20:16:38.022Z	2025-02-26T20:17:53.318Z
17	2278.txt	2	2	1	2	false	None	2025-02-26T20:17:53.318Z	2025-02-26T20:19:01.478Z
18	1921.txt	2	2	2	5	false	Correct	2025-02-26T20:19:01.478Z	2025-02-26T20:19:40.445Z
19	101.txt	2	1	1	3	false	None	2025-02-26T20:19:45.120Z	2025-02-26T20:20:38.116Z
20	987.txt	2	1	1	5	false	None	2025-02-26T20:20:38.116Z	2025-02-26T20:21:35.222Z</results>
