# Supplementary material for: Learning to detect AI texts and learning the limits
Source: PLoS One. 2025 Oct 15;20(10):e0333007. doi: 10.1371/journal.pone.0333007 (PMC12527182; doi:10.1371/journal.pone.0333007)
Supplement: S2 File — All data and scripts used in the study, some additional descriptive statistics, scalable formate figures. (ZIP) [file pone.0333007.s002.tgz › data and scripts/OSF/results/LABELS/20250226_212857_888.tsv]

<settings>{"version":"1.1","user_system":"Mozilla/5.0 (Windows NT 10.0; Win64; x64) AppleWebKit/537.36 (KHTML, like Gecko) Chrome/133.0.0.0 Safari/537.36","interface_language":"ces","content_language":"ces","stimuli_URL":"https://hypertext.cz/experimentcz/koditex_chat_gpt-4o__0.tsv","control_stimuli_URL":"https://hypertext.cz/experimentcz/control_koditex_chat_gpt-4o__0.tsv","agreement_URL":"https…
<demographics>{"gender":"male","age":"21","language":"czech","language_other":"","reading_disorder":"false","currently_studying":"true","education_level":"4_bachelor","education_other":"","completed_education":"","completed_education_other":"","field_current":["nature"],"field_completed":[],"ai_usage":"several_weekly","ai_improve":"6","ai_risk":"5","ai_quality":"2","ai_creativity":"5","ai_underst…
<ideas>Většinou jsem se odrážel od různých slangových a pocitových slov, což si myslím, že v nějakých případech mi nešlo s jistotou vyhodnotit, zda je text vygenerovaný umělou inteligencí či ne. </ideas>
<results>id	pair id	Human position	Human guessed position	More readable position	Confidence	Is learner	Control question success	Timestamp of trial begin	Timestamp of trial end
1	1233.txt	2	2	2	6	false	None	2025-02-26T20:07:28.687Z	2025-02-26T20:08:27.861Z
2	1927.txt	2	1	1	6	false	None	2025-02-26T20:08:27.861Z	2025-02-26T20:09:10.030Z
3	1845.txt	1	1	2	2	false	Correct	2025-02-26T20:09:10.030Z	2025-02-26T20:10:05.157Z
4	1109.txt	1	2	2	3	false	None	2025-02-26T20:10:18.039Z	2025-02-26T20:11:11.123Z
5	1487.txt	1	1	2	5	false	None	2025-02-26T20:11:11.123Z	2025-02-26T20:12:03.348Z
6	596.txt	1	1	1	6	false	None	2025-02-26T20:12:03.349Z	2025-02-26T20:13:03.017Z
7	2445.txt	1	2	2	6	false	None	2025-02-26T20:13:03.018Z	2025-02-26T20:14:01.577Z
8	1754.txt	2	1	1	5	false	None	2025-02-26T20:14:01.577Z	2025-02-26T20:15:04.112Z
9	2095.txt	2	2	1	3	false	None	2025-02-26T20:15:04.112Z	2025-02-26T20:16:01.889Z
10	1594.txt	1	1	1	1	false	None	2025-02-26T20:16:01.889Z	2025-02-26T20:16:55.434Z
11	597.txt	2	1	1	4	false	None	2025-02-26T20:16:55.434Z	2025-02-26T20:18:00.882Z
12	2036.txt	2	1	1	7	false	None	2025-02-26T20:18:00.882Z	2025-02-26T20:19:02.092Z
13	1921.txt	1	1	1	2	false	Correct	2025-02-26T20:19:02.092Z	2025-02-26T20:20:09.959Z
14	1029.txt	2	2	1	5	false	None	2025-02-26T20:20:14.511Z	2025-02-26T20:21:09.705Z
15	19.txt	1	1	2	4	false	None	2025-02-26T20:21:09.705Z	2025-02-26T20:22:29.603Z
16	1240.txt	1	1	1	7	false	None	2025-02-26T20:22:29.603Z	2025-02-26T20:23:22.553Z
17	625.txt	2	1	2	6	false	None	2025-02-26T20:23:22.553Z	2025-02-26T20:23:58.771Z
18	1312.txt	1	1	2	5	false	Correct	2025-02-26T20:23:58.771Z	2025-02-26T20:24:39.372Z
19	1837.txt	1	1	1	4	false	None	2025-02-26T20:24:44.856Z	2025-02-26T20:26:11.603Z
20	1932.txt	1	1	1	2	false	None	2025-02-26T20:26:11.603Z	2025-02-26T20:26:58.647Z</results>
