# Supplementary material for: Learning to detect AI texts and learning the limits
Source: PLoS One. 2025 Oct 15;20(10):e0333007. doi: 10.1371/journal.pone.0333007 (PMC12527182; doi:10.1371/journal.pone.0333007)
Supplement: S2 File — All data and scripts used in the study, some additional descriptive statistics, scalable formate figures. (ZIP) [file pone.0333007.s002.tgz › data and scripts/OSF/results/LABELS/20250226_214439_457.tsv]

<settings>{"version":"1.1","user_system":"Mozilla/5.0 (Windows NT 10.0; Win64; x64) AppleWebKit/537.36 (KHTML, like Gecko) Chrome/133.0.0.0 Safari/537.36","interface_language":"ces","content_language":"ces","stimuli_URL":"https://hypertext.cz/experimentcz/koditex_chat_gpt-4o__0.tsv","control_stimuli_URL":"https://hypertext.cz/experimentcz/control_koditex_chat_gpt-4o__0.tsv","agreement_URL":"https…
<demographics>{"gender":"male","age":"22","language":"czech","language_other":"","reading_disorder":"false","currently_studying":"true","education_level":"5_master","education_other":"","completed_education":"","completed_education_other":"","field_current":["nature"],"field_completed":[],"ai_usage":"several_weekly","ai_improve":"6","ai_risk":"5","ai_quality":"5","ai_creativity":"4","ai_understan…
<ideas>Co se týče strategií, soustředil jsem se na skladbu vět, slovosled, překlepy, nevšední výrazy apod. Zároveň jsem vybíral podle intuice.</ideas>
<results>id	pair id	Human position	Human guessed position	More readable position	Confidence	Is learner	Control question success	Timestamp of trial begin	Timestamp of trial end
1	1898.txt	1	2	2	6	true	None	2025-02-26T20:14:11.604Z	2025-02-26T20:15:56.162Z
2	1798.txt	2	2	1	5	true	None	2025-02-26T20:16:06.658Z	2025-02-26T20:17:30.905Z
3	1312.txt	2	2	2	6	true	Correct	2025-02-26T20:17:35.303Z	2025-02-26T20:19:35.824Z
4	2043.txt	2	2	1	4	true	None	2025-02-26T20:19:49.591Z	2025-02-26T20:20:50.353Z
5	2057.txt	2	2	1	6	true	None	2025-02-26T20:20:56.870Z	2025-02-26T20:21:59.188Z
6	1698.txt	2	2	2	7	true	None	2025-02-26T20:22:07.790Z	2025-02-26T20:23:36.829Z
7	2270.txt	1	1	2	4	true	None	2025-02-26T20:23:43.036Z	2025-02-26T20:25:15.728Z
8	1655.txt	2	1	1	4	true	None	2025-02-26T20:25:17.842Z	2025-02-26T20:26:59.295Z
9	1310.txt	2	1	1	5	true	None	2025-02-26T20:27:15.555Z	2025-02-26T20:28:16.272Z
10	1559.txt	1	1	2	6	true	None	2025-02-26T20:28:23.122Z	2025-02-26T20:29:38.292Z
11	1190.txt	2	2	2	7	true	None	2025-02-26T20:29:39.894Z	2025-02-26T20:30:49.136Z
12	1702.txt	1	2	2	4	true	None	2025-02-26T20:30:51.244Z	2025-02-26T20:32:31.354Z
13	1921.txt	2	2	1	6	true	Correct	2025-02-26T20:32:37.711Z	2025-02-26T20:33:38.123Z
14	901.txt	1	1	1	3	true	None	2025-02-26T20:33:44.756Z	2025-02-26T20:35:10.793Z
15	1701.txt	2	2	1	4	true	None	2025-02-26T20:35:14.496Z	2025-02-26T20:36:33.503Z
16	1707.txt	1	1	2	3	true	None	2025-02-26T20:36:34.808Z	2025-02-26T20:37:35.969Z
17	1841.txt	1	1	2	5	true	None	2025-02-26T20:37:37.001Z	2025-02-26T20:38:40.429Z
18	1845.txt	1	1	2	6	true	Correct	2025-02-26T20:38:41.367Z	2025-02-26T20:39:44.816Z
19	73.txt	1	1	2	4	true	None	2025-02-26T20:39:56.707Z	2025-02-26T20:41:16.232Z
20	2068.txt	1	1	2	5	true	None	2025-02-26T20:41:17.953Z	2025-02-26T20:42:35.143Z</results>
