# Supplementary material for: Learning to detect AI texts and learning the limits
Source: PLoS One. 2025 Oct 15;20(10):e0333007. doi: 10.1371/journal.pone.0333007 (PMC12527182; doi:10.1371/journal.pone.0333007)
Supplement: S2 File — All data and scripts used in the study, some additional descriptive statistics, scalable formate figures. (ZIP) [file pone.0333007.s002.tgz › data and scripts/OSF/results/LABELS/20250226_214626_515.tsv]

<settings>{"version":"1.1","user_system":"Mozilla/5.0 (Windows NT 10.0; Win64; x64) AppleWebKit/537.36 (KHTML, like Gecko) Chrome/133.0.0.0 Safari/537.36","interface_language":"ces","content_language":"ces","stimuli_URL":"https://hypertext.cz/experimentcz/koditex_chat_gpt-4o__0.tsv","control_stimuli_URL":"https://hypertext.cz/experimentcz/control_koditex_chat_gpt-4o__0.tsv","agreement_URL":"https…
<demographics>{"gender":"male","age":"19","language":"czech","language_other":"","reading_disorder":"false","currently_studying":"true","education_level":"3_vocational","education_other":"","completed_education":"","completed_education_other":"","field_current":["other"],"field_completed":[],"ai_usage":"several_weekly","ai_improve":"5","ai_risk":"3","ai_quality":"6","ai_creativity":"5","ai_unders…
<ideas>Vycházel jsem hlavně z mého pocitu, jak na mě ten text působil. To u mě rozhodovalo nejvíce, dále jsem hleděl na gramatické chyby a úpravy textu. Jako poslední jsem vnímal to, jak byli různé věci napsané co se týče jednoduchosti, stručnosti a množství předaných informací.</ideas>
<results>id	pair id	Human position	Human guessed position	More readable position	Confidence	Is learner	Control question success	Timestamp of trial begin	Timestamp of trial end
1	1252.txt	2	2	1	5	false	None	2025-02-26T20:13:20.389Z	2025-02-26T20:15:03.591Z
2	1994.txt	2	2	2	4	false	None	2025-02-26T20:15:03.591Z	2025-02-26T20:17:07.478Z
3	1845.txt	2	2	1	4	false	Correct	2025-02-26T20:17:07.478Z	2025-02-26T20:18:53.727Z
4	652.txt	2	2	1	4	false	None	2025-02-26T20:19:03.245Z	2025-02-26T20:20:15.489Z
5	1227.txt	2	1	2	7	false	None	2025-02-26T20:20:15.489Z	2025-02-26T20:21:54.243Z
6	1744.txt	1	1	1	5	false	None	2025-02-26T20:21:54.243Z	2025-02-26T20:23:24.466Z
7	1034.txt	2	2	1	5	false	None	2025-02-26T20:23:24.466Z	2025-02-26T20:24:32.440Z
8	1975.txt	1	1	2	4	false	None	2025-02-26T20:24:32.440Z	2025-02-26T20:26:01.149Z
9	1135.txt	1	1	2	5	false	None	2025-02-26T20:26:01.149Z	2025-02-26T20:26:45.532Z
10	1620.txt	1	2	2	3	false	None	2025-02-26T20:26:45.532Z	2025-02-26T20:28:52.903Z
11	1149.txt	2	2	1	5	false	None	2025-02-26T20:28:52.903Z	2025-02-26T20:29:47.392Z
12	1016.txt	1	1	1	4	false	None	2025-02-26T20:29:47.392Z	2025-02-26T20:30:51.084Z
13	1312.txt	2	2	1	5	false	Correct	2025-02-26T20:30:51.084Z	2025-02-26T20:31:56.805Z
14	1348.txt	2	2	1	6	false	None	2025-02-26T20:32:06.373Z	2025-02-26T20:32:53.555Z
15	1648.txt	1	2	2	5	false	None	2025-02-26T20:32:53.555Z	2025-02-26T20:34:04.611Z
16	1029.txt	2	1	1	2	false	None	2025-02-26T20:34:04.611Z	2025-02-26T20:36:58.550Z
17	1872.txt	1	1	2	5	false	None	2025-02-26T20:36:58.550Z	2025-02-26T20:37:53.592Z
18	1921.txt	2	2	1	3	false	Correct	2025-02-26T20:37:53.592Z	2025-02-26T20:39:33.672Z
19	2.txt	1	1	1	4	false	None	2025-02-26T20:39:39.028Z	2025-02-26T20:40:56.003Z
20	1774.txt	1	1	2	5	false	None	2025-02-26T20:40:56.003Z	2025-02-26T20:42:07.206Z</results>
