# Supplementary material for: Learning to detect AI texts and learning the limits
Source: PLoS One. 2025 Oct 15;20(10):e0333007. doi: 10.1371/journal.pone.0333007 (PMC12527182; doi:10.1371/journal.pone.0333007)
Supplement: S2 File — All data and scripts used in the study, some additional descriptive statistics, scalable formate figures. (ZIP) [file pone.0333007.s002.tgz › data and scripts/OSF/results/LABELS/20250226_215419_45.tsv]

<settings>{"version":"1.1","user_system":"Mozilla/5.0 (Windows NT 10.0; Win64; x64) AppleWebKit/537.36 (KHTML, like Gecko) Chrome/133.0.0.0 Safari/537.36","interface_language":"ces","content_language":"ces","stimuli_URL":"https://hypertext.cz/experimentcz/koditex_chat_gpt-4o__0.tsv","control_stimuli_URL":"https://hypertext.cz/experimentcz/control_koditex_chat_gpt-4o__0.tsv","agreement_URL":"https…
<demographics>{"gender":"female","age":"21","language":"czech","language_other":"","reading_disorder":"false","currently_studying":"true","education_level":"5_master","education_other":"","completed_education":"","completed_education_other":"","field_current":["nature"],"field_completed":[],"ai_usage":"several_weekly","ai_improve":"6","ai_risk":"7","ai_quality":"5","ai_creativity":"6","ai_underst…
<ideas>Velmi často jsem váhala, i když některé texty bylo možné rozpoznat jasně. Strategii jsem asi žádnou neměla, pouze nesmyslné, nebo nedokončené věty mě vedly k tomu, že by autorem textu mohla být umělá inteligence. Zároveň u textů, které byly velmi pěkně napsané, s bohatou slovní zásobou a pestrými výrazy, jsem si byla jistá, že autorem je člověk.</ideas>
<results>id	pair id	Human position	Human guessed position	More readable position	Confidence	Is learner	Control question success	Timestamp of trial begin	Timestamp of trial end
1	1881.txt	2	1	1	3	false	None	2025-02-26T20:20:19.137Z	2025-02-26T20:22:15.562Z
2	1912.txt	1	2	2	7	false	None	2025-02-26T20:22:15.562Z	2025-02-26T20:23:31.873Z
3	1921.txt	1	2	2	7	false	Correct	2025-02-26T20:23:31.873Z	2025-02-26T20:24:39.094Z
4	1708.txt	2	1	1	1	false	None	2025-02-26T20:24:55.801Z	2025-02-26T20:27:56.700Z
5	700.txt	2	2	1	2	false	None	2025-02-26T20:27:56.700Z	2025-02-26T20:29:08.488Z
6	902.txt	1	2	2	7	false	None	2025-02-26T20:29:08.488Z	2025-02-26T20:30:36.677Z
7	1700.txt	2	2	1	5	false	None	2025-02-26T20:30:36.677Z	2025-02-26T20:32:05.755Z
8	1190.txt	2	2	1	5	false	None	2025-02-26T20:32:05.755Z	2025-02-26T20:33:17.705Z
9	834.txt	1	2	2	6	false	None	2025-02-26T20:33:17.705Z	2025-02-26T20:34:28.570Z
10	2194.txt	1	1	2	1	false	None	2025-02-26T20:34:28.570Z	2025-02-26T20:35:47.460Z
11	1789.txt	2	1	1	6	false	None	2025-02-26T20:35:47.460Z	2025-02-26T20:37:58.075Z
12	1961.txt	1	2	2	5	false	None	2025-02-26T20:37:58.075Z	2025-02-26T20:39:01.448Z
13	1845.txt	2	2	2	7	false	Correct	2025-02-26T20:39:01.448Z	2025-02-26T20:40:18.049Z
14	1995.txt	1	2	2	7	false	None	2025-02-26T20:40:33.178Z	2025-02-26T20:41:38.342Z
15	1737.txt	1	2	1	6	false	None	2025-02-26T20:41:38.342Z	2025-02-26T20:42:58.866Z
16	1146.txt	1	1	1	7	false	None	2025-02-26T20:42:58.867Z	2025-02-26T20:44:01.099Z
17	851.txt	2	2	1	5	false	None	2025-02-26T20:44:01.099Z	2025-02-26T20:45:21.931Z
18	1312.txt	1	2	2	7	false	Correct	2025-02-26T20:45:21.931Z	2025-02-26T20:46:19.664Z
19	1258.txt	2	2	2	7	false	None	2025-02-26T20:46:27.747Z	2025-02-26T20:47:52.815Z
20	2151.txt	1	2	2	6	false	None	2025-02-26T20:47:52.815Z	2025-02-26T20:49:00.067Z</results>
