# Supplementary material for: Learning to detect AI texts and learning the limits
Source: PLoS One. 2025 Oct 15;20(10):e0333007. doi: 10.1371/journal.pone.0333007 (PMC12527182; doi:10.1371/journal.pone.0333007)
Supplement: S2 File — All data and scripts used in the study, some additional descriptive statistics, scalable formate figures. (ZIP) [file pone.0333007.s002.tgz › data and scripts/OSF/results/LABELS/20250226_220156_446.tsv]

<settings>{"version":"1.1","user_system":"Mozilla/5.0 (Windows NT 10.0; Win64; x64) AppleWebKit/537.36 (KHTML, like Gecko) Chrome/131.0.0.0 Safari/537.36","interface_language":"ces","content_language":"ces","stimuli_URL":"https://hypertext.cz/experimentcz/koditex_chat_gpt-4o__0.tsv","control_stimuli_URL":"https://hypertext.cz/experimentcz/control_koditex_chat_gpt-4o__0.tsv","agreement_URL":"https…
<demographics>{"gender":"female","age":"23","language":"czech","language_other":"","reading_disorder":"false","currently_studying":"true","education_level":"5_master","education_other":"","completed_education":"","completed_education_other":"","field_current":["nature"],"field_completed":[],"ai_usage":"daily","ai_improve":"5","ai_risk":"4","ai_quality":"5","ai_creativity":"4","ai_understanding":"…
<ideas></ideas>
<results>id	pair id	Human position	Human guessed position	More readable position	Confidence	Is learner	Control question success	Timestamp of trial begin	Timestamp of trial end
1	1370.txt	2	1	1	3	false	None	2025-02-26T20:39:45.682Z	2025-02-26T20:40:32.208Z
2	1469.txt	2	1	1	3	false	None	2025-02-26T20:40:32.208Z	2025-02-26T20:41:11.372Z
3	1921.txt	2	2	2	4	false	Correct	2025-02-26T20:41:11.372Z	2025-02-26T20:43:15.194Z
4	1933.txt	2	2	2	3	false	None	2025-02-26T20:43:17.740Z	2025-02-26T20:43:48.258Z
5	1304.txt	2	2	2	4	false	None	2025-02-26T20:43:48.258Z	2025-02-26T20:48:21.792Z
6	409.txt	2	2	2	6	false	None	2025-02-26T20:48:21.792Z	2025-02-26T20:48:54.826Z
7	836.txt	2	2	2	5	false	None	2025-02-26T20:48:54.826Z	2025-02-26T20:49:33.613Z
8	1923.txt	2	2	2	2	false	None	2025-02-26T20:49:33.613Z	2025-02-26T20:50:12.971Z
9	1742.txt	1	1	1	5	false	None	2025-02-26T20:50:12.971Z	2025-02-26T20:50:22.058Z
10	839.txt	2	2	2	2	false	None	2025-02-26T20:50:22.058Z	2025-02-26T20:51:05.017Z
11	1919.txt	2	2	1	3	false	None	2025-02-26T20:51:05.017Z	2025-02-26T20:51:40.117Z
12	1240.txt	2	1	1	1	false	None	2025-02-26T20:51:40.117Z	2025-02-26T20:54:19.714Z
13	1845.txt	2	2	2	5	false	Correct	2025-02-26T20:54:19.714Z	2025-02-26T20:55:02.887Z
14	1734.txt	2	1	1	2	false	None	2025-02-26T20:55:06.921Z	2025-02-26T20:57:45.381Z
15	1559.txt	1	2	2	5	false	None	2025-02-26T20:57:45.381Z	2025-02-26T20:58:18.000Z
16	2427.txt	1	1	1	3	false	None	2025-02-26T20:58:18.000Z	2025-02-26T20:58:53.697Z
17	1077.txt	1	1	1	4	false	None	2025-02-26T20:58:53.697Z	2025-02-26T20:59:22.049Z
18	1312.txt	2	2	1	4	false	Correct	2025-02-26T20:59:22.049Z	2025-02-26T21:00:02.213Z
19	1828.txt	1	2	2	5	false	None	2025-02-26T21:00:05.680Z	2025-02-26T21:00:43.691Z
20	1776.txt	2	2	1	5	false	None	2025-02-26T21:00:43.691Z	2025-02-26T21:01:06.925Z</results>
