# Supplementary material for: Learning to detect AI texts and learning the limits
Source: PLoS One. 2025 Oct 15;20(10):e0333007. doi: 10.1371/journal.pone.0333007 (PMC12527182; doi:10.1371/journal.pone.0333007)
Supplement: S2 File — All data and scripts used in the study, some additional descriptive statistics, scalable formate figures. (ZIP) [file pone.0333007.s002.tgz › data and scripts/OSF/results/LABELS/20250226_223511_274.tsv]

<settings>{"version":"1.1","user_system":"Mozilla/5.0 (Windows NT 10.0; Win64; x64) AppleWebKit/537.36 (KHTML, like Gecko) Chrome/133.0.0.0 Safari/537.36","interface_language":"ces","content_language":"ces","stimuli_URL":"https://hypertext.cz/experimentcz/koditex_chat_gpt-4o__0.tsv","control_stimuli_URL":"https://hypertext.cz/experimentcz/control_koditex_chat_gpt-4o__0.tsv","agreement_URL":"https…
<demographics>{"gender":"male","age":"20","language":"czech","language_other":"","reading_disorder":"false","currently_studying":"true","education_level":"4_bachelor","education_other":"","completed_education":"","completed_education_other":"","field_current":["nature"],"field_completed":[],"ai_usage":"monthly","ai_improve":"2","ai_risk":"4","ai_quality":"3","ai_creativity":"4","ai_understanding"…
<ideas>Hledal jsem v textech příliš složitá slova nebo nepřirozený slovosled ve větách, který by naznačoval, že text psala AI. Občas se v textech také vyskytovaly nepravdivá fakta nebo nepřiměřené hodnoty, které jsem tedy taky přisuzoval umělé inteligenci.</ideas>
<results>id	pair id	Human position	Human guessed position	More readable position	Confidence	Is learner	Control question success	Timestamp of trial begin	Timestamp of trial end
1	1443.txt	2	1	1	7	true	None	2025-02-26T21:03:14.029Z	2025-02-26T21:04:48.460Z
2	1989.txt	1	1	2	3	true	None	2025-02-26T21:05:09.328Z	2025-02-26T21:07:25.839Z
3	1921.txt	1	2	1	2	true	Correct	2025-02-26T21:07:40.810Z	2025-02-26T21:10:07.794Z
4	1771.txt	1	2	2	7	true	None	2025-02-26T21:10:16.457Z	2025-02-26T21:11:46.275Z
5	1752.txt	2	1	1	6	true	None	2025-02-26T21:11:52.348Z	2025-02-26T21:13:15.080Z
6	852.txt	1	1	1	3	true	None	2025-02-26T21:13:18.440Z	2025-02-26T21:14:43.893Z
7	620.txt	1	1	2	5	true	None	2025-02-26T21:14:46.107Z	2025-02-26T21:15:59.397Z
8	626.txt	2	2	2	6	true	None	2025-02-26T21:16:02.460Z	2025-02-26T21:16:57.918Z
9	1359.txt	1	1	2	1	true	None	2025-02-26T21:17:00.228Z	2025-02-26T21:18:18.418Z
10	1559.txt	2	2	1	3	true	None	2025-02-26T21:18:22.295Z	2025-02-26T21:19:30.520Z
11	1824.txt	1	1	2	6	true	None	2025-02-26T21:19:32.130Z	2025-02-26T21:20:38.483Z
12	1741.txt	1	2	2	6	true	None	2025-02-26T21:20:41.379Z	2025-02-26T21:21:56.543Z
13	1845.txt	1	1	2	4	true	Correct	2025-02-26T21:22:02.624Z	2025-02-26T21:23:17.071Z
14	2091.txt	2	2	1	2	true	None	2025-02-26T21:23:40.723Z	2025-02-26T21:24:52.317Z
15	1248.txt	2	2	1	5	true	None	2025-02-26T21:24:54.522Z	2025-02-26T21:26:06.422Z
16	2011.txt	1	1	2	6	true	None	2025-02-26T21:26:08.085Z	2025-02-26T21:27:24.282Z
17	1305.txt	1	1	2	5	true	None	2025-02-26T21:27:25.804Z	2025-02-26T21:28:34.370Z
18	1312.txt	2	1	1	1	true	Correct	2025-02-26T21:28:35.543Z	2025-02-26T21:30:00.858Z
19	1936.txt	2	1	1	4	true	None	2025-02-26T21:30:10.237Z	2025-02-26T21:31:26.076Z
20	1550.txt	2	1	1	6	true	None	2025-02-26T21:31:28.097Z	2025-02-26T21:32:36.620Z</results>
