# Supplementary material for: Learning to detect AI texts and learning the limits
Source: PLoS One. 2025 Oct 15;20(10):e0333007. doi: 10.1371/journal.pone.0333007 (PMC12527182; doi:10.1371/journal.pone.0333007)
Supplement: S2 File — All data and scripts used in the study, some additional descriptive statistics, scalable formate figures. (ZIP) [file pone.0333007.s002.tgz › data and scripts/OSF/results/LABELS/20250227_014650_565.tsv]

<settings>{"version":"1.1","user_system":"Mozilla/5.0 (Windows NT 10.0; Win64; x64) AppleWebKit/537.36 (KHTML, like Gecko) Chrome/133.0.0.0 Safari/537.36","interface_language":"ces","content_language":"ces","stimuli_URL":"https://hypertext.cz/experimentcz/koditex_chat_gpt-4o__0.tsv","control_stimuli_URL":"https://hypertext.cz/experimentcz/control_koditex_chat_gpt-4o__0.tsv","agreement_URL":"https…
<demographics>{"gender":"male","age":"19","language":"czech","language_other":"","reading_disorder":"false","currently_studying":"true","education_level":"4_bachelor","education_other":"","completed_education":"","completed_education_other":"","field_current":["other"],"field_completed":[],"ai_usage":"several_monthly","ai_improve":"5","ai_risk":"4","ai_quality":"3","ai_creativity":"6","ai_underst…
<ideas>Všímal jsem si formátu textu, pak složení vět a pokud byly jednotlivé věty procítěné emocemi a širší slovní zásobou jednalo se většinou o texty psané člověkem. Dále také délka jednotlivých textů hrála roli, texty od AI byly často kratší a stručnější. Tento experiment mi potvrdil mínění o AI psaných textech, avšak je vidět, že se tato technologie zdokonaluje, protože v určitých momentech šl…
<results>id	pair id	Human position	Human guessed position	More readable position	Confidence	Is learner	Control question success	Timestamp of trial begin	Timestamp of trial end
1	1802.txt	1	1	1	4	true	None	2025-02-27T00:30:16.305Z	2025-02-27T00:31:06.609Z
2	1310.txt	2	1	1	5	true	None	2025-02-27T00:31:11.056Z	2025-02-27T00:31:38.729Z
3	1845.txt	1	1	1	4	true	Incorrect	2025-02-27T00:31:43.840Z	2025-02-27T00:32:30.117Z
4	1899.txt	1	2	2	3	true	None	2025-02-27T00:32:45.040Z	2025-02-27T00:33:41.795Z
5	902.txt	2	2	2	4	true	None	2025-02-27T00:33:47.192Z	2025-02-27T00:34:13.163Z
6	755.txt	1	1	2	5	true	None	2025-02-27T00:34:21.706Z	2025-02-27T00:34:36.049Z
7	65.txt	1	1	2	4	true	None	2025-02-27T00:34:45.096Z	2025-02-27T00:35:09.600Z
8	1959.txt	1	1	1	5	true	None	2025-02-27T00:35:18.226Z	2025-02-27T00:35:39.184Z
9	1348.txt	2	2	1	6	true	None	2025-02-27T00:35:41.663Z	2025-02-27T00:36:03.337Z
10	1739.txt	1	1	1	5	true	None	2025-02-27T00:36:08.249Z	2025-02-27T00:36:48.014Z
11	1744.txt	2	1	1	5	true	None	2025-02-27T00:36:51.526Z	2025-02-27T00:37:21.265Z
12	1913.txt	2	2	1	4	true	None	2025-02-27T00:37:26.643Z	2025-02-27T00:38:16.451Z
13	1921.txt	2	2	2	6	true	Correct	2025-02-27T00:38:22.279Z	2025-02-27T00:38:55.730Z
14	1900.txt	2	1	1	2	true	None	2025-02-27T00:39:07.473Z	2025-02-27T00:40:06.327Z
15	1955.txt	1	1	1	4	true	None	2025-02-27T00:40:12.139Z	2025-02-27T00:40:38.343Z
16	409.txt	1	1	1	5	true	None	2025-02-27T00:40:41.222Z	2025-02-27T00:41:04.148Z
17	1839.txt	1	1	2	4	true	None	2025-02-27T00:41:08.893Z	2025-02-27T00:41:38.094Z
18	1312.txt	1	1	1	4	true	Correct	2025-02-27T00:41:44.639Z	2025-02-27T00:42:11.444Z
19	937.txt	2	2	2	4	true	None	2025-02-27T00:42:24.268Z	2025-02-27T00:42:40.129Z
20	1412.txt	1	1	1	5	true	None	2025-02-27T00:42:42.625Z	2025-02-27T00:42:53.954Z</results>
