# Supplementary material for: Learning to detect AI texts and learning the limits
Source: PLoS One. 2025 Oct 15;20(10):e0333007. doi: 10.1371/journal.pone.0333007 (PMC12527182; doi:10.1371/journal.pone.0333007)
Supplement: S2 File — All data and scripts used in the study, some additional descriptive statistics, scalable formate figures. (ZIP) [file pone.0333007.s002.tgz › data and scripts/OSF/results/LABELS/20250227_102428_988.tsv]

<settings>{"version":"1.1","user_system":"Mozilla/5.0 (Macintosh; Intel Mac OS X 10_15_7) AppleWebKit/605.1.15 (KHTML, like Gecko) Version/18.3 Safari/605.1.15","interface_language":"ces","content_language":"ces","stimuli_URL":"https://hypertext.cz/experimentcz/koditex_chat_gpt-4o__0.tsv","control_stimuli_URL":"https://hypertext.cz/experimentcz/control_koditex_chat_gpt-4o__0.tsv","agreement_URL":…
<demographics>{"gender":"female","age":"19","language":"czech","language_other":"","reading_disorder":"false","currently_studying":"true","education_level":"4_bachelor","education_other":"","completed_education":"","completed_education_other":"","field_current":["human"],"field_completed":[],"ai_usage":"several_weekly","ai_improve":"4","ai_risk":"5","ai_quality":"1","ai_creativity":"7","ai_unders…
<ideas>obvykle ten, který se čte jednodušeji je napsán AI</ideas>
<results>id	pair id	Human position	Human guessed position	More readable position	Confidence	Is learner	Control question success	Timestamp of trial begin	Timestamp of trial end
1	1768.txt	1	2	2	4	true	None	2025-02-27T08:46:02.210Z	2025-02-27T08:47:20.060Z
2	2035.txt	2	1	1	1	true	None	2025-02-27T08:47:28.443Z	2025-02-27T08:49:31.872Z
3	1845.txt	2	1	1	1	true	Correct	2025-02-27T08:49:36.948Z	2025-02-27T08:51:27.776Z
4	1684.txt	2	2	2	1	true	None	2025-02-27T08:51:50.662Z	2025-02-27T08:53:10.301Z
5	1893.txt	2	1	1	1	true	None	2025-02-27T08:53:12.348Z	2025-02-27T08:54:09.854Z
6	569.txt	1	2	2	1	true	None	2025-02-27T08:54:15.533Z	2025-02-27T08:55:04.661Z
7	2225.txt	2	2	1	1	true	None	2025-02-27T08:55:14.882Z	2025-02-27T08:56:21.723Z
8	1190.txt	1	1	2	1	true	None	2025-02-27T08:56:23.640Z	2025-02-27T09:05:43.480Z
9	1912.txt	1	1	2	1	true	None	2025-02-27T09:05:45.604Z	2025-02-27T09:07:21.506Z
10	1870.txt	2	2	1	1	true	None	2025-02-27T09:07:28.306Z	2025-02-27T09:14:19.677Z
11	1110.txt	2	2	1	1	true	None	2025-02-27T09:14:21.716Z	2025-02-27T09:16:30.077Z
12	845.txt	1	1	2	1	true	None	2025-02-27T09:16:31.598Z	2025-02-27T09:17:36.085Z
13	1312.txt	1	1	2	1	true	Correct	2025-02-27T09:17:37.553Z	2025-02-27T09:17:52.305Z
14	1885.txt	1	1	2	1	true	None	2025-02-27T09:18:00.065Z	2025-02-27T09:19:07.449Z
15	1767.txt	2	2	1	1	true	None	2025-02-27T09:19:09.094Z	2025-02-27T09:19:29.480Z
16	1135.txt	2	1	2	1	true	None	2025-02-27T09:19:34.797Z	2025-02-27T09:20:43.624Z
17	1882.txt	2	2	1	1	true	None	2025-02-27T09:20:46.257Z	2025-02-27T09:21:32.387Z
18	1921.txt	2	2	1	1	true	Correct	2025-02-27T09:21:33.921Z	2025-02-27T09:22:10.103Z
19	1962.txt	1	1	2	1	true	None	2025-02-27T09:22:19.677Z	2025-02-27T09:22:57.884Z
20	1262.txt	1	1	2	1	true	None	2025-02-27T09:22:59.364Z	2025-02-27T09:23:21.172Z</results>
