# Supplementary material for: Learning to detect AI texts and learning the limits
Source: PLoS One. 2025 Oct 15;20(10):e0333007. doi: 10.1371/journal.pone.0333007 (PMC12527182; doi:10.1371/journal.pone.0333007)
Supplement: S2 File — All data and scripts used in the study, some additional descriptive statistics, scalable formate figures. (ZIP) [file pone.0333007.s002.tgz › data and scripts/OSF/results/LABELS/20250227_103032_913.tsv]

<settings>{"version":"1.1","user_system":"Mozilla/5.0 (Windows NT 10.0; Win64; x64) AppleWebKit/537.36 (KHTML, like Gecko) Chrome/133.0.0.0 Safari/537.36","interface_language":"ces","content_language":"ces","stimuli_URL":"https://hypertext.cz/experimentcz/koditex_chat_gpt-4o__0.tsv","control_stimuli_URL":"https://hypertext.cz/experimentcz/control_koditex_chat_gpt-4o__0.tsv","agreement_URL":"https…
<demographics>{"gender":"female","age":"23","language":"czech","language_other":"","reading_disorder":"false","currently_studying":"true","education_level":"5_master","education_other":"","completed_education":"","completed_education_other":"","field_current":["nature"],"field_completed":[],"ai_usage":"several_monthly","ai_improve":"7","ai_risk":"7","ai_quality":"6","ai_creativity":"3","ai_unders…
<ideas>Psáno člověkem - slang, citově zabarvená slova, občas zvláštní slovosled
Psáno AI - jednodušší a rychlejší čtení, víc omáčky okolo</ideas>
<results>id	pair id	Human position	Human guessed position	More readable position	Confidence	Is learner	Control question success	Timestamp of trial begin	Timestamp of trial end
1	1315.txt	2	1	1	3	true	None	2025-02-27T09:01:54.244Z	2025-02-27T09:03:43.294Z
2	1537.txt	2	2	1	4	true	None	2025-02-27T09:03:51.264Z	2025-02-27T09:06:34.687Z
3	1921.txt	2	2	1	5	true	Correct	2025-02-27T09:06:56.414Z	2025-02-27T09:08:24.847Z
4	1854.txt	1	1	2	5	true	None	2025-02-27T09:08:38.119Z	2025-02-27T09:09:44.203Z
5	1373.txt	1	2	2	4	true	None	2025-02-27T09:09:46.707Z	2025-02-27T09:12:49.367Z
6	50.txt	1	1	1	5	true	None	2025-02-27T09:12:54.712Z	2025-02-27T09:14:29.505Z
7	1733.txt	1	1	2	5	true	None	2025-02-27T09:14:33.638Z	2025-02-27T09:15:55.591Z
8	2316.txt	1	1	2	6	true	None	2025-02-27T09:15:59.359Z	2025-02-27T09:16:40.578Z
9	2011.txt	1	1	2	4	true	None	2025-02-27T09:16:43.204Z	2025-02-27T09:17:28.557Z
10	1805.txt	1	2	1	6	true	None	2025-02-27T09:17:30.975Z	2025-02-27T09:18:21.423Z
11	1837.txt	2	2	2	4	true	None	2025-02-27T09:18:24.590Z	2025-02-27T09:18:52.938Z
12	1592.txt	1	1	2	5	true	None	2025-02-27T09:18:55.537Z	2025-02-27T09:20:03.584Z
13	1312.txt	1	1	2	6	true	Correct	2025-02-27T09:20:06.107Z	2025-02-27T09:20:51.859Z
14	931.txt	2	2	1	5	true	None	2025-02-27T09:21:01.755Z	2025-02-27T09:21:48.289Z
15	1758.txt	1	1	2	6	true	None	2025-02-27T09:21:50.699Z	2025-02-27T09:23:01.550Z
16	1820.txt	1	1	2	6	true	None	2025-02-27T09:23:03.597Z	2025-02-27T09:23:52.791Z
17	2032.txt	2	2	1	6	true	None	2025-02-27T09:23:55.582Z	2025-02-27T09:24:31.603Z
18	1845.txt	1	1	2	3	true	Correct	2025-02-27T09:24:34.113Z	2025-02-27T09:25:35.100Z
19	569.txt	2	2	2	5	true	None	2025-02-27T09:25:44.993Z	2025-02-27T09:26:38.421Z
20	1737.txt	1	1	1	5	true	None	2025-02-27T09:26:40.721Z	2025-02-27T09:27:22.847Z</results>
