# Supplementary material for: Learning to detect AI texts and learning the limits
Source: PLoS One. 2025 Oct 15;20(10):e0333007. doi: 10.1371/journal.pone.0333007 (PMC12527182; doi:10.1371/journal.pone.0333007)
Supplement: S2 File — All data and scripts used in the study, some additional descriptive statistics, scalable formate figures. (ZIP) [file pone.0333007.s002.tgz › data and scripts/OSF/results/LABELS/20250227_104246_647.tsv]

<settings>{"version":"1.1","user_system":"Mozilla/5.0 (Macintosh; Intel Mac OS X 10_15_7) AppleWebKit/605.1.15 (KHTML, like Gecko) Version/18.1.1 Safari/605.1.15","interface_language":"ces","content_language":"ces","stimuli_URL":"https://hypertext.cz/experimentcz/koditex_chat_gpt-4o__0.tsv","control_stimuli_URL":"https://hypertext.cz/experimentcz/control_koditex_chat_gpt-4o__0.tsv","agreement_URL…
<demographics>{"gender":"female","age":"20","language":"czech","language_other":"","reading_disorder":"false","currently_studying":"true","education_level":"4_bachelor","education_other":"","completed_education":"","completed_education_other":"","field_current":["human"],"field_completed":[],"ai_usage":"several_weekly","ai_improve":"5","ai_risk":"4","ai_quality":"5","ai_creativity":"7","ai_unders…
<ideas>vycházení ze zkušenosti s prací s ChatGPT</ideas>
<results>id	pair id	Human position	Human guessed position	More readable position	Confidence	Is learner	Control question success	Timestamp of trial begin	Timestamp of trial end
1	1435.txt	1	1	2	5	false	None	2025-02-27T09:25:40.175Z	2025-02-27T09:26:20.309Z
2	1912.txt	1	2	2	4	false	None	2025-02-27T09:26:20.309Z	2025-02-27T09:27:23.592Z
3	1845.txt	2	1	1	4	false	Correct	2025-02-27T09:27:23.592Z	2025-02-27T09:28:03.177Z
4	1118.txt	1	2	2	3	false	None	2025-02-27T09:28:20.442Z	2025-02-27T09:29:54.743Z
5	1732.txt	1	2	2	3	false	None	2025-02-27T09:29:54.743Z	2025-02-27T09:30:32.544Z
6	1982.txt	2	1	1	4	false	None	2025-02-27T09:30:32.544Z	2025-02-27T09:31:25.077Z
7	1826.txt	1	1	2	5	false	None	2025-02-27T09:31:25.077Z	2025-02-27T09:32:01.344Z
8	1919.txt	2	2	1	5	false	None	2025-02-27T09:32:01.344Z	2025-02-27T09:32:46.995Z
9	1800.txt	2	2	1	4	false	None	2025-02-27T09:32:46.995Z	2025-02-27T09:33:24.344Z
10	1768.txt	2	1	1	4	false	None	2025-02-27T09:33:24.344Z	2025-02-27T09:33:41.712Z
11	647.txt	1	2	2	3	false	None	2025-02-27T09:33:41.712Z	2025-02-27T09:34:23.610Z
12	1838.txt	2	2	1	5	false	None	2025-02-27T09:34:23.611Z	2025-02-27T09:34:56.078Z
13	1921.txt	1	1	2	2	false	Correct	2025-02-27T09:34:56.078Z	2025-02-27T09:35:59.044Z
14	1730.txt	1	2	2	3	false	None	2025-02-27T09:36:06.745Z	2025-02-27T09:36:44.577Z
15	1350.txt	2	1	1	2	false	None	2025-02-27T09:36:44.577Z	2025-02-27T09:37:35.512Z
16	1787.txt	2	1	1	5	false	None	2025-02-27T09:37:35.512Z	2025-02-27T09:38:18.764Z
17	1808.txt	1	1	2	5	false	None	2025-02-27T09:38:18.764Z	2025-02-27T09:39:19.179Z
18	1312.txt	1	1	1	3	false	Correct	2025-02-27T09:39:19.179Z	2025-02-27T09:39:55.197Z
19	1537.txt	1	1	2	4	false	None	2025-02-27T09:40:00.596Z	2025-02-27T09:40:39.680Z
20	1901.txt	2	2	1	5	false	None	2025-02-27T09:40:39.680Z	2025-02-27T09:41:23.130Z</results>
