# Supplementary material for: Learning to detect AI texts and learning the limits
Source: PLoS One. 2025 Oct 15;20(10):e0333007. doi: 10.1371/journal.pone.0333007 (PMC12527182; doi:10.1371/journal.pone.0333007)
Supplement: S2 File — All data and scripts used in the study, some additional descriptive statistics, scalable formate figures. (ZIP) [file pone.0333007.s002.tgz › data and scripts/OSF/results/LABELS/20250227_105532_331.tsv]

<settings>{"version":"1.1","user_system":"Mozilla/5.0 (Macintosh; Intel Mac OS X 10_15_7) AppleWebKit/605.1.15 (KHTML, like Gecko) Version/17.5 Safari/605.1.15","interface_language":"ces","content_language":"ces","stimuli_URL":"https://hypertext.cz/experimentcz/koditex_chat_gpt-4o__0.tsv","control_stimuli_URL":"https://hypertext.cz/experimentcz/control_koditex_chat_gpt-4o__0.tsv","agreement_URL":…
<demographics>{"gender":"female","age":"19","language":"czech","language_other":"","reading_disorder":"false","currently_studying":"true","education_level":"4_bachelor","education_other":"","completed_education":"","completed_education_other":"","field_current":["nature"],"field_completed":[],"ai_usage":"several_weekly","ai_improve":"6","ai_risk":"3","ai_quality":"6","ai_creativity":"4","ai_under…
<ideas>Většinou nespisovné texty jsem volila jako napsané člověkem.</ideas>
<results>id	pair id	Human position	Human guessed position	More readable position	Confidence	Is learner	Control question success	Timestamp of trial begin	Timestamp of trial end
1	1779.txt	2	2	1	6	false	None	2025-02-27T09:39:32.553Z	2025-02-27T09:40:21.442Z
2	2417.txt	1	1	2	5	false	None	2025-02-27T09:40:21.443Z	2025-02-27T09:41:24.257Z
3	1312.txt	2	1	1	5	false	Correct	2025-02-27T09:41:24.257Z	2025-02-27T09:42:11.375Z
4	1803.txt	1	1	1	7	false	None	2025-02-27T09:42:15.936Z	2025-02-27T09:43:10.376Z
5	506.txt	2	2	1	6	false	None	2025-02-27T09:43:10.376Z	2025-02-27T09:43:44.730Z
6	1982.txt	2	2	1	7	false	None	2025-02-27T09:43:44.730Z	2025-02-27T09:45:03.642Z
7	1989.txt	1	1	1	5	false	None	2025-02-27T09:45:03.642Z	2025-02-27T09:45:44.471Z
8	1826.txt	1	1	2	6	false	None	2025-02-27T09:45:44.471Z	2025-02-27T09:46:07.926Z
9	1541.txt	1	1	1	5	false	None	2025-02-27T09:46:07.926Z	2025-02-27T09:46:47.330Z
10	1806.txt	1	2	1	4	false	None	2025-02-27T09:46:47.330Z	2025-02-27T09:47:37.600Z
11	335.txt	2	2	2	6	false	None	2025-02-27T09:47:37.600Z	2025-02-27T09:48:04.106Z
12	1837.txt	1	1	2	6	false	None	2025-02-27T09:48:04.106Z	2025-02-27T09:48:33.345Z
13	1921.txt	1	1	1	7	false	Correct	2025-02-27T09:48:33.345Z	2025-02-27T09:48:46.859Z
14	2038.txt	2	2	1	4	false	None	2025-02-27T09:48:52.603Z	2025-02-27T09:49:24.176Z
15	1706.txt	1	1	2	7	false	None	2025-02-27T09:49:24.176Z	2025-02-27T09:49:46.712Z
16	843.txt	1	1	2	5	false	None	2025-02-27T09:49:46.712Z	2025-02-27T09:50:50.260Z
17	50.txt	1	2	2	6	false	None	2025-02-27T09:50:50.260Z	2025-02-27T09:51:14.637Z
18	1845.txt	2	1	1	6	false	Correct	2025-02-27T09:51:14.637Z	2025-02-27T09:51:33.962Z
19	1756.txt	1	1	2	5	false	None	2025-02-27T09:51:39.881Z	2025-02-27T09:52:10.018Z
20	1969.txt	1	1	1	4	false	None	2025-02-27T09:52:10.018Z	2025-02-27T09:54:10.863Z</results>
