# Supplementary material for: Learning to detect AI texts and learning the limits
Source: PLoS One. 2025 Oct 15;20(10):e0333007. doi: 10.1371/journal.pone.0333007 (PMC12527182; doi:10.1371/journal.pone.0333007)
Supplement: S2 File — All data and scripts used in the study, some additional descriptive statistics, scalable formate figures. (ZIP) [file pone.0333007.s002.tgz › data and scripts/OSF/results/LABELS/20250227_105633_70.tsv]

<settings>{"version":"1.1","user_system":"Mozilla/5.0 (Windows NT 10.0; Win64; x64) AppleWebKit/537.36 (KHTML, like Gecko) Chrome/133.0.0.0 Safari/537.36","interface_language":"ces","content_language":"ces","stimuli_URL":"https://hypertext.cz/experimentcz/koditex_chat_gpt-4o__0.tsv","control_stimuli_URL":"https://hypertext.cz/experimentcz/control_koditex_chat_gpt-4o__0.tsv","agreement_URL":"https…
<demographics>{"gender":"female","age":"21","language":"czech","language_other":"","reading_disorder":"false","currently_studying":"true","education_level":"4_bachelor","education_other":"","completed_education":"","completed_education_other":"","field_current":["human"],"field_completed":[],"ai_usage":"several_monthly","ai_improve":"4","ai_risk":"5","ai_quality":"3","ai_creativity":"6","ai_under…
<ideas>Moje strategie byla přečíst si oba články a posoudit, který mi přijde víc lidský. </ideas>
<results>id	pair id	Human position	Human guessed position	More readable position	Confidence	Is learner	Control question success	Timestamp of trial begin	Timestamp of trial end
1	1015.txt	2	2	2	4	false	None	2025-02-27T09:26:21.840Z	2025-02-27T09:29:00.088Z
2	1594.txt	2	1	1	6	false	None	2025-02-27T09:29:00.088Z	2025-02-27T09:29:50.439Z
3	1921.txt	1	2	1	5	false	Correct	2025-02-27T09:29:50.439Z	2025-02-27T09:30:20.511Z
4	1849.txt	1	2	2	7	false	None	2025-02-27T09:30:39.342Z	2025-02-27T09:31:23.662Z
5	1980.txt	2	1	1	6	false	None	2025-02-27T09:31:23.662Z	2025-02-27T09:32:27.527Z
6	1830.txt	2	2	1	6	false	None	2025-02-27T09:32:27.527Z	2025-02-27T09:33:22.130Z
7	2013.txt	2	1	1	6	false	None	2025-02-27T09:33:22.130Z	2025-02-27T09:35:17.640Z
8	1739.txt	2	1	1	6	false	None	2025-02-27T09:35:17.640Z	2025-02-27T09:35:52.465Z
9	835.txt	1	2	2	6	false	None	2025-02-27T09:35:52.465Z	2025-02-27T09:37:45.351Z
10	2196.txt	1	1	1	6	false	None	2025-02-27T09:37:45.351Z	2025-02-27T09:38:49.090Z
11	519.txt	1	2	2	7	false	None	2025-02-27T09:38:49.090Z	2025-02-27T09:40:08.020Z
12	1885.txt	1	1	1	5	false	None	2025-02-27T09:40:08.020Z	2025-02-27T09:41:14.282Z
13	1312.txt	2	1	1	5	false	Correct	2025-02-27T09:41:14.282Z	2025-02-27T09:41:47.997Z
14	1817.txt	1	2	2	7	false	None	2025-02-27T09:41:52.896Z	2025-02-27T09:42:32.719Z
15	1979.txt	1	2	2	7	false	None	2025-02-27T09:42:32.719Z	2025-02-27T09:43:36.555Z
16	2091.txt	1	1	1	6	false	None	2025-02-27T09:43:36.555Z	2025-02-27T09:45:54.344Z
17	1749.txt	1	2	2	7	false	None	2025-02-27T09:45:54.344Z	2025-02-27T09:49:03.937Z
18	1845.txt	1	1	2	6	false	Correct	2025-02-27T09:49:03.937Z	2025-02-27T09:51:22.810Z
19	1324.txt	2	2	1	6	false	None	2025-02-27T09:51:33.384Z	2025-02-27T09:54:03.567Z
20	1552.txt	2	1	1	6	false	None	2025-02-27T09:54:03.567Z	2025-02-27T09:54:59.175Z</results>
