# Supplementary material for: Learning to detect AI texts and learning the limits
Source: PLoS One. 2025 Oct 15;20(10):e0333007. doi: 10.1371/journal.pone.0333007 (PMC12527182; doi:10.1371/journal.pone.0333007)
Supplement: S2 File — All data and scripts used in the study, some additional descriptive statistics, scalable formate figures. (ZIP) [file pone.0333007.s002.tgz › data and scripts/OSF/results/LABELS/20250227_112301_530.tsv]

<settings>{"version":"1.1","user_system":"Mozilla/5.0 (X11; Linux x86_64) AppleWebKit/537.36 (KHTML, like Gecko) Chrome/133.0.0.0 Safari/537.36","interface_language":"ces","content_language":"ces","stimuli_URL":"https://hypertext.cz/experimentcz/koditex_chat_gpt-4o__0.tsv","control_stimuli_URL":"https://hypertext.cz/experimentcz/control_koditex_chat_gpt-4o__0.tsv","agreement_URL":"https://hyperte…
<demographics>{"gender":"female","age":"19","language":"czech","language_other":"","reading_disorder":"false","currently_studying":"true","education_level":"5_master","education_other":"","completed_education":"","completed_education_other":"","field_current":["other"],"field_completed":[],"ai_usage":"less_than_monthly","ai_improve":"2","ai_risk":"4","ai_quality":"3","ai_creativity":"7","ai_under…
<ideas></ideas>
<results>id	pair id	Human position	Human guessed position	More readable position	Confidence	Is learner	Control question success	Timestamp of trial begin	Timestamp of trial end
1	1819.txt	1	2	2	3	false	None	2025-02-27T09:41:25.459Z	2025-02-27T09:43:25.695Z
2	1637.txt	2	2	2	3	false	None	2025-02-27T09:43:25.695Z	2025-02-27T09:46:07.470Z
3	1845.txt	2	2	1	4	false	Correct	2025-02-27T09:46:07.470Z	2025-02-27T09:47:51.956Z
4	844.txt	2	1	2	5	false	None	2025-02-27T09:48:01.488Z	2025-02-27T09:50:22.352Z
5	1976.txt	2	2	2	5	false	None	2025-02-27T09:50:22.352Z	2025-02-27T09:52:53.675Z
6	409.txt	1	1	2	4	false	None	2025-02-27T09:52:53.675Z	2025-02-27T09:54:40.317Z
7	1766.txt	2	1	2	6	false	None	2025-02-27T09:54:40.317Z	2025-02-27T09:55:09.634Z
8	604.txt	2	2	1	5	false	None	2025-02-27T09:55:09.634Z	2025-02-27T09:57:25.021Z
9	643.txt	2	2	1	2	false	None	2025-02-27T09:57:25.021Z	2025-02-27T09:59:01.804Z
10	998.txt	2	2	1	6	false	None	2025-02-27T09:59:01.804Z	2025-02-27T10:00:56.734Z
11	1926.txt	1	2	2	5	false	None	2025-02-27T10:00:56.734Z	2025-02-27T10:02:26.001Z
12	1704.txt	1	1	2	4	false	None	2025-02-27T10:02:26.001Z	2025-02-27T10:12:19.264Z
13	1312.txt	1	2	2	5	false	Correct	2025-02-27T10:12:19.264Z	2025-02-27T10:14:04.683Z
14	1435.txt	2	1	1	4	false	None	2025-02-27T10:14:10.022Z	2025-02-27T10:16:17.976Z
15	2016.txt	1	1	2	5	false	None	2025-02-27T10:16:17.976Z	2025-02-27T10:17:17.883Z
16	1936.txt	1	2	2	6	false	None	2025-02-27T10:17:17.883Z	2025-02-27T10:18:53.182Z
17	1648.txt	2	2	2	5	false	None	2025-02-27T10:18:53.182Z	2025-02-27T10:20:18.801Z
18	1921.txt	1	1	1	5	false	Correct	2025-02-27T10:20:18.801Z	2025-02-27T10:21:07.376Z
19	1849.txt	2	2	2	5	false	None	2025-02-27T10:21:10.680Z	2025-02-27T10:21:38.849Z
20	1994.txt	1	2	2	5	false	None	2025-02-27T10:21:38.849Z	2025-02-27T10:22:16.903Z</results>
