# Supplementary material for: Learning to detect AI texts and learning the limits
Source: PLoS One. 2025 Oct 15;20(10):e0333007. doi: 10.1371/journal.pone.0333007 (PMC12527182; doi:10.1371/journal.pone.0333007)
Supplement: S2 File — All data and scripts used in the study, some additional descriptive statistics, scalable formate figures. (ZIP) [file pone.0333007.s002.tgz › data and scripts/OSF/results/LABELS/20250227_113408_61.tsv]

<settings>{"version":"1.1","user_system":"Mozilla/5.0 (Windows NT 10.0; Win64; x64) AppleWebKit/537.36 (KHTML, like Gecko) Chrome/133.0.0.0 Safari/537.36","interface_language":"ces","content_language":"ces","stimuli_URL":"https://hypertext.cz/experimentcz/koditex_chat_gpt-4o__0.tsv","control_stimuli_URL":"https://hypertext.cz/experimentcz/control_koditex_chat_gpt-4o__0.tsv","agreement_URL":"https…
<demographics>{"gender":"female","age":"22","language":"czech_and_other","language_other":"srbština","reading_disorder":"false","currently_studying":"true","education_level":"4_bachelor","education_other":"","completed_education":"","completed_education_other":"","field_current":["philology"],"field_completed":[],"ai_usage":"less_than_monthly","ai_improve":"3","ai_risk":"5","ai_quality":"2","ai_c…
<ideas>Texty jsem se snažila číst pozorně a nějak to vydedukovat na základě větné skladby, chyb atd. Mnohé příklady byly ale těžší a "mazané" a měla jsem je špatně, i když jsem si byla téměř jistá, že text je AI.</ideas>
<results>id	pair id	Human position	Human guessed position	More readable position	Confidence	Is learner	Control question success	Timestamp of trial begin	Timestamp of trial end
1	1678.txt	1	2	2	4	true	None	2025-02-27T10:07:21.327Z	2025-02-27T10:08:33.311Z
2	1925.txt	1	1	2	4	true	None	2025-02-27T10:08:43.789Z	2025-02-27T10:09:14.821Z
3	1845.txt	2	1	1	6	true	Correct	2025-02-27T10:09:26.301Z	2025-02-27T10:10:00.246Z
4	2057.txt	1	2	2	5	true	None	2025-02-27T10:10:08.870Z	2025-02-27T10:10:50.118Z
5	2141.txt	2	2	1	2	true	None	2025-02-27T10:10:51.118Z	2025-02-27T10:12:04.774Z
6	2384.txt	2	2	1	3	true	None	2025-02-27T10:12:06.813Z	2025-02-27T10:15:54.333Z
7	600.txt	2	2	1	2	true	None	2025-02-27T10:15:55.493Z	2025-02-27T10:17:06.413Z
8	1838.txt	1	2	2	2	true	None	2025-02-27T10:17:07.597Z	2025-02-27T10:18:02.421Z
9	1760.txt	2	2	1	2	true	None	2025-02-27T10:18:03.934Z	2025-02-27T10:20:17.021Z
10	1561.txt	2	2	2	1	true	None	2025-02-27T10:20:18.221Z	2025-02-27T10:21:28.525Z
11	2055.txt	1	2	2	2	true	None	2025-02-27T10:21:30.213Z	2025-02-27T10:22:15.278Z
12	1803.txt	1	1	2	4	true	None	2025-02-27T10:22:16.349Z	2025-02-27T10:24:22.741Z
13	1921.txt	2	1	1	2	true	Correct	2025-02-27T10:24:23.541Z	2025-02-27T10:24:43.422Z
14	1802.txt	2	2	2	3	true	None	2025-02-27T10:24:50.221Z	2025-02-27T10:25:45.277Z
15	1770.txt	1	2	2	3	true	None	2025-02-27T10:25:47.181Z	2025-02-27T10:27:37.429Z
16	1987.txt	1	2	2	4	true	None	2025-02-27T10:27:38.805Z	2025-02-27T10:28:04.973Z
17	1671.txt	1	1	2	2	true	None	2025-02-27T10:28:07.709Z	2025-02-27T10:28:41.917Z
18	1312.txt	1	1	2	2	true	Correct	2025-02-27T10:28:43.262Z	2025-02-27T10:29:06.748Z
19	1997.txt	2	2	1	2	true	None	2025-02-27T10:29:11.428Z	2025-02-27T10:31:40.580Z
20	707.txt	1	2	2	2	true	None	2025-02-27T10:31:41.484Z	2025-02-27T10:32:04.877Z</results>
