# Supplementary material for: Learning to detect AI texts and learning the limits
Source: PLoS One. 2025 Oct 15;20(10):e0333007. doi: 10.1371/journal.pone.0333007 (PMC12527182; doi:10.1371/journal.pone.0333007)
Supplement: S2 File — All data and scripts used in the study, some additional descriptive statistics, scalable formate figures. (ZIP) [file pone.0333007.s002.tgz › data and scripts/OSF/results/LABELS/20250227_122140_419.tsv]

<settings>{"version":"1.1","user_system":"Mozilla/5.0 (Windows NT 10.0; Win64; x64) AppleWebKit/537.36 (KHTML, like Gecko) Chrome/133.0.0.0 Safari/537.36","interface_language":"ces","content_language":"ces","stimuli_URL":"https://hypertext.cz/experimentcz/koditex_chat_gpt-4o__0.tsv","control_stimuli_URL":"https://hypertext.cz/experimentcz/control_koditex_chat_gpt-4o__0.tsv","agreement_URL":"https…
<demographics>{"gender":"male","age":"19","language":"czech","language_other":"","reading_disorder":"false","currently_studying":"true","education_level":"5_master","education_other":"","completed_education":"","completed_education_other":"","field_current":["human"],"field_completed":[],"ai_usage":"daily","ai_improve":"5","ai_risk":"6","ai_quality":"4","ai_creativity":"3","ai_understanding":"4",…
<ideas>rozdílnost v "umělosti" textů, ale ne vždy to jde</ideas>
<results>id	pair id	Human position	Human guessed position	More readable position	Confidence	Is learner	Control question success	Timestamp of trial begin	Timestamp of trial end
1	1804.txt	1	2	2	5	true	None	2025-02-27T11:08:20.450Z	2025-02-27T11:09:06.787Z
2	2423.txt	2	2	1	5	true	None	2025-02-27T11:09:12.363Z	2025-02-27T11:10:06.915Z
3	1312.txt	1	1	1	5	true	Correct	2025-02-27T11:10:08.655Z	2025-02-27T11:10:35.993Z
4	1109.txt	1	1	1	4	true	None	2025-02-27T11:10:44.973Z	2025-02-27T11:11:21.935Z
5	1077.txt	2	2	2	6	true	None	2025-02-27T11:11:22.939Z	2025-02-27T11:11:47.106Z
6	1360.txt	1	1	1	6	true	None	2025-02-27T11:11:48.124Z	2025-02-27T11:12:21.040Z
7	1667.txt	1	1	1	6	true	None	2025-02-27T11:12:22.077Z	2025-02-27T11:12:53.721Z
8	1637.txt	2	2	1	5	true	None	2025-02-27T11:12:54.941Z	2025-02-27T11:13:38.306Z
9	530.txt	1	2	2	5	true	None	2025-02-27T11:13:39.470Z	2025-02-27T11:14:24.203Z
10	2041.txt	2	1	1	5	true	None	2025-02-27T11:14:25.569Z	2025-02-27T11:15:11.353Z
11	1233.txt	2	1	1	5	true	None	2025-02-27T11:15:13.102Z	2025-02-27T11:15:43.003Z
12	1824.txt	1	2	2	7	true	None	2025-02-27T11:15:43.875Z	2025-02-27T11:16:23.571Z
13	1845.txt	1	2	2	5	true	Correct	2025-02-27T11:16:24.783Z	2025-02-27T11:16:59.087Z
14	694.txt	1	1	1	4	true	None	2025-02-27T11:17:02.511Z	2025-02-27T11:17:24.819Z
15	836.txt	1	2	2	5	true	None	2025-02-27T11:17:25.914Z	2025-02-27T11:18:13.179Z
16	1255.txt	1	1	1	4	true	None	2025-02-27T11:18:17.017Z	2025-02-27T11:18:44.536Z
17	1517.txt	2	2	2	5	true	None	2025-02-27T11:18:45.564Z	2025-02-27T11:19:10.361Z
18	1921.txt	2	2	2	6	true	Correct	2025-02-27T11:19:11.459Z	2025-02-27T11:19:31.107Z
19	1785.txt	2	2	2	6	true	None	2025-02-27T11:19:35.243Z	2025-02-27T11:19:58.984Z
20	1587.txt	2	2	2	6	true	None	2025-02-27T11:20:00.648Z	2025-02-27T11:20:14.484Z</results>
