# Supplementary material for: Learning to detect AI texts and learning the limits
Source: PLoS One. 2025 Oct 15;20(10):e0333007. doi: 10.1371/journal.pone.0333007 (PMC12527182; doi:10.1371/journal.pone.0333007)
Supplement: S2 File — All data and scripts used in the study, some additional descriptive statistics, scalable formate figures. (ZIP) [file pone.0333007.s002.tgz › data and scripts/OSF/results/LABELS/20250227_124419_836.tsv]

<settings>{"version":"1.1","user_system":"Mozilla/5.0 (Windows NT 10.0; Win64; x64) AppleWebKit/537.36 (KHTML, like Gecko) Chrome/133.0.0.0 Safari/537.36","interface_language":"ces","content_language":"ces","stimuli_URL":"https://hypertext.cz/experimentcz/koditex_chat_gpt-4o__0.tsv","control_stimuli_URL":"https://hypertext.cz/experimentcz/control_koditex_chat_gpt-4o__0.tsv","agreement_URL":"https…
<demographics>{"gender":"female","age":"23","language":"czech","language_other":"","reading_disorder":"false","currently_studying":"true","education_level":"4_bachelor","education_other":"","completed_education":"","completed_education_other":"","field_current":["nature"],"field_completed":[],"ai_usage":"weekly","ai_improve":"6","ai_risk":"3","ai_quality":"2","ai_creativity":"7","ai_understanding…
<ideas>Hodnotila jsem podle toho, jestli se v textu objevily gramatické chyby, nebo citově zabarvená slova. Umělá inteligence je často stručnější v popisech, než člověk.</ideas>
<results>id	pair id	Human position	Human guessed position	More readable position	Confidence	Is learner	Control question success	Timestamp of trial begin	Timestamp of trial end
1	1747.txt	1	1	1	5	true	None	2025-02-27T11:19:31.195Z	2025-02-27T11:20:25.344Z
2	2056.txt	2	2	1	5	true	None	2025-02-27T11:20:28.164Z	2025-02-27T11:21:44.126Z
3	1312.txt	1	2	2	5	true	Correct	2025-02-27T11:21:47.656Z	2025-02-27T11:24:39.952Z
4	705.txt	1	1	1	6	true	None	2025-02-27T11:24:47.600Z	2025-02-27T11:25:55.385Z
5	2031.txt	1	2	2	5	true	None	2025-02-27T11:25:56.620Z	2025-02-27T11:26:45.155Z
6	1139.txt	1	1	1	6	true	None	2025-02-27T11:26:49.096Z	2025-02-27T11:28:01.731Z
7	1655.txt	1	1	1	7	true	None	2025-02-27T11:28:03.388Z	2025-02-27T11:29:09.368Z
8	837.txt	2	2	1	4	true	None	2025-02-27T11:29:11.115Z	2025-02-27T11:30:05.707Z
9	1233.txt	2	2	2	7	true	None	2025-02-27T11:30:07.822Z	2025-02-27T11:31:07.424Z
10	1784.txt	1	2	2	2	true	None	2025-02-27T11:31:10.654Z	2025-02-27T11:32:12.780Z
11	1977.txt	1	2	1	1	true	None	2025-02-27T11:32:14.778Z	2025-02-27T11:33:29.565Z
12	766.txt	1	2	1	5	true	None	2025-02-27T11:33:31.440Z	2025-02-27T11:34:26.401Z
13	1845.txt	2	1	1	4	true	Correct	2025-02-27T11:34:31.527Z	2025-02-27T11:35:26.436Z
14	1810.txt	1	1	1	7	true	None	2025-02-27T11:35:34.092Z	2025-02-27T11:36:52.706Z
15	2032.txt	1	2	2	5	true	None	2025-02-27T11:36:54.575Z	2025-02-27T11:37:53.389Z
16	1703.txt	1	2	2	7	true	None	2025-02-27T11:37:54.777Z	2025-02-27T11:39:04.776Z
17	1730.txt	1	2	2	2	true	None	2025-02-27T11:39:06.253Z	2025-02-27T11:40:28.092Z
18	1921.txt	2	1	2	3	true	Correct	2025-02-27T11:40:29.499Z	2025-02-27T11:41:25.326Z
19	1904.txt	2	2	2	5	true	None	2025-02-27T11:41:30.589Z	2025-02-27T11:42:09.267Z
20	2055.txt	2	2	2	5	true	None	2025-02-27T11:42:11.177Z	2025-02-27T11:43:07.093Z</results>
