# Supplementary material for: Learning to detect AI texts and learning the limits
Source: PLoS One. 2025 Oct 15;20(10):e0333007. doi: 10.1371/journal.pone.0333007 (PMC12527182; doi:10.1371/journal.pone.0333007)
Supplement: S2 File — All data and scripts used in the study, some additional descriptive statistics, scalable formate figures. (ZIP) [file pone.0333007.s002.tgz › data and scripts/OSF/results/LABELS/20250227_134108_476.tsv]

<settings>{"version":"1.1","user_system":"Mozilla/5.0 (Windows NT 10.0; Win64; x64) AppleWebKit/537.36 (KHTML, like Gecko) Chrome/133.0.0.0 Safari/537.36","interface_language":"ces","content_language":"ces","stimuli_URL":"https://hypertext.cz/experimentcz/koditex_chat_gpt-4o__0.tsv","control_stimuli_URL":"https://hypertext.cz/experimentcz/control_koditex_chat_gpt-4o__0.tsv","agreement_URL":"https…
<demographics>{"gender":"female","age":"20","language":"czech","language_other":"","reading_disorder":"false","currently_studying":"true","education_level":"4_bachelor","education_other":"","completed_education":"","completed_education_other":"","field_current":["nature"],"field_completed":[],"ai_usage":"several_monthly","ai_improve":"5","ai_risk":"4","ai_quality":"3","ai_creativity":"6","ai_unde…
<ideas>Zprvu jsem byla přesvědčená, že dokážu texty rozeznat. Ty méně bohaté jsem automaticky považovala za výplod AI. Následně mi ale začalo docházet, že to může být i úplně naopak. To samé co se týče překlepů a gramatických chyb. Nakonec jsem se do každého textu natolik zamotala, že si ve výsledku nejsem jistá vůbec ničím.</ideas>
<results>id	pair id	Human position	Human guessed position	More readable position	Confidence	Is learner	Control question success	Timestamp of trial begin	Timestamp of trial end
1	2296.txt	2	1	1	5	false	None	2025-02-27T12:12:34.926Z	2025-02-27T12:14:10.334Z
2	2121.txt	2	2	1	4	false	None	2025-02-27T12:14:10.334Z	2025-02-27T12:15:55.049Z
3	1921.txt	2	2	2	3	false	Correct	2025-02-27T12:15:55.049Z	2025-02-27T12:17:44.952Z
4	1699.txt	1	1	1	6	false	None	2025-02-27T12:17:56.940Z	2025-02-27T12:19:07.629Z
5	835.txt	2	2	2	5	false	None	2025-02-27T12:19:07.629Z	2025-02-27T12:20:15.058Z
6	1359.txt	2	1	1	3	false	None	2025-02-27T12:20:15.058Z	2025-02-27T12:21:34.607Z
7	1975.txt	1	2	2	5	false	None	2025-02-27T12:21:34.607Z	2025-02-27T12:22:50.498Z
8	1258.txt	1	1	1	1	false	None	2025-02-27T12:22:50.498Z	2025-02-27T12:24:07.268Z
9	2427.txt	1	1	2	2	false	None	2025-02-27T12:24:07.268Z	2025-02-27T12:25:23.023Z
10	845.txt	1	1	2	4	false	None	2025-02-27T12:25:23.023Z	2025-02-27T12:26:21.081Z
11	987.txt	2	2	1	3	false	None	2025-02-27T12:26:21.081Z	2025-02-27T12:27:27.459Z
12	84.txt	1	1	2	4	false	None	2025-02-27T12:27:27.459Z	2025-02-27T12:28:28.418Z
13	1312.txt	1	1	2	5	false	Correct	2025-02-27T12:28:28.418Z	2025-02-27T12:29:31.585Z
14	1900.txt	2	1	1	2	false	None	2025-02-27T12:29:36.706Z	2025-02-27T12:31:15.748Z
15	2053.txt	2	2	1	2	false	None	2025-02-27T12:31:15.748Z	2025-02-27T12:32:22.597Z
16	1716.txt	1	2	2	5	false	None	2025-02-27T12:32:22.597Z	2025-02-27T12:33:12.912Z
17	2013.txt	1	1	2	1	false	None	2025-02-27T12:33:12.912Z	2025-02-27T12:34:06.949Z
18	1845.txt	1	1	2	5	false	Correct	2025-02-27T12:34:06.949Z	2025-02-27T12:35:21.931Z
19	1848.txt	2	2	1	4	false	None	2025-02-27T12:35:31.116Z	2025-02-27T12:36:40.191Z
20	1074.txt	2	2	1	5	false	None	2025-02-27T12:36:40.191Z	2025-02-27T12:37:25.181Z</results>
