# Supplementary material for: Learning to detect AI texts and learning the limits
Source: PLoS One. 2025 Oct 15;20(10):e0333007. doi: 10.1371/journal.pone.0333007 (PMC12527182; doi:10.1371/journal.pone.0333007)
Supplement: S2 File — All data and scripts used in the study, some additional descriptive statistics, scalable formate figures. (ZIP) [file pone.0333007.s002.tgz › data and scripts/OSF/results/LABELS/20250227_135536_517.tsv]

<settings>{"version":"1.1","user_system":"Mozilla/5.0 (Windows NT 10.0; Win64; x64) AppleWebKit/537.36 (KHTML, like Gecko) Chrome/132.0.0.0 Safari/537.36 OPR/117.0.0.0","interface_language":"ces","content_language":"ces","stimuli_URL":"https://hypertext.cz/experimentcz/koditex_chat_gpt-4o__0.tsv","control_stimuli_URL":"https://hypertext.cz/experimentcz/control_koditex_chat_gpt-4o__0.tsv","agreeme…
<demographics>{"gender":"female","age":"22","language":"czech","language_other":"","reading_disorder":"dont_know","currently_studying":"true","education_level":"5_master","education_other":"","completed_education":"","completed_education_other":"","field_current":["human"],"field_completed":[],"ai_usage":"monthly","ai_improve":"6","ai_risk":"2","ai_quality":"5","ai_creativity":"7","ai_understandi…
<ideas></ideas>
<results>id	pair id	Human position	Human guessed position	More readable position	Confidence	Is learner	Control question success	Timestamp of trial begin	Timestamp of trial end
1	1452.txt	1	1	2	5	false	None	2025-02-27T12:37:35.695Z	2025-02-27T12:39:03.047Z
2	1384.txt	1	2	2	7	false	None	2025-02-27T12:39:03.047Z	2025-02-27T12:39:51.257Z
3	1845.txt	1	1	1	2	false	Correct	2025-02-27T12:39:51.257Z	2025-02-27T12:41:01.830Z
4	1664.txt	2	2	1	7	false	None	2025-02-27T12:41:06.963Z	2025-02-27T12:41:57.746Z
5	694.txt	2	1	1	1	false	None	2025-02-27T12:41:57.746Z	2025-02-27T12:43:10.628Z
6	1589.txt	2	1	1	1	false	None	2025-02-27T12:43:10.628Z	2025-02-27T12:44:14.592Z
7	1930.txt	2	1	2	1	false	None	2025-02-27T12:44:14.592Z	2025-02-27T12:45:03.823Z
8	1247.txt	2	2	2	6	false	None	2025-02-27T12:45:03.824Z	2025-02-27T12:45:55.214Z
9	1947.txt	2	1	1	1	false	None	2025-02-27T12:45:55.214Z	2025-02-27T12:47:06.076Z
10	1804.txt	2	2	2	6	false	None	2025-02-27T12:47:06.076Z	2025-02-27T12:47:55.969Z
11	1248.txt	1	1	1	5	false	None	2025-02-27T12:47:55.969Z	2025-02-27T12:48:50.093Z
12	1848.txt	1	2	1	1	false	None	2025-02-27T12:48:50.093Z	2025-02-27T12:50:05.327Z
13	1312.txt	2	1	1	6	false	Correct	2025-02-27T12:50:05.327Z	2025-02-27T12:50:44.009Z
14	1542.txt	1	1	2	1	false	None	2025-02-27T12:50:47.475Z	2025-02-27T12:51:29.365Z
15	2095.txt	2	2	2	4	false	None	2025-02-27T12:51:29.365Z	2025-02-27T12:52:01.161Z
16	1995.txt	2	2	1	5	false	None	2025-02-27T12:52:01.161Z	2025-02-27T12:52:50.528Z
17	1701.txt	2	2	1	6	false	None	2025-02-27T12:52:50.528Z	2025-02-27T12:53:14.042Z
18	1921.txt	2	1	1	1	false	Correct	2025-02-27T12:53:14.042Z	2025-02-27T12:53:49.535Z
19	1141.txt	2	2	2	6	false	None	2025-02-27T12:53:52.467Z	2025-02-27T12:54:26.991Z
20	631.txt	2	1	1	3	false	None	2025-02-27T12:54:26.991Z	2025-02-27T12:54:45.775Z</results>
