# Supplementary material for: Learning to detect AI texts and learning the limits
Source: PLoS One. 2025 Oct 15;20(10):e0333007. doi: 10.1371/journal.pone.0333007 (PMC12527182; doi:10.1371/journal.pone.0333007)
Supplement: S2 File — All data and scripts used in the study, some additional descriptive statistics, scalable formate figures. (ZIP) [file pone.0333007.s002.tgz › data and scripts/OSF/results/LABELS/20250227_142441_279.tsv]

<settings>{"version":"1.1","user_system":"Mozilla/5.0 (Macintosh; Intel Mac OS X 10_15_7) AppleWebKit/605.1.15 (KHTML, like Gecko) Version/18.1.1 Safari/605.1.15","interface_language":"ces","content_language":"ces","stimuli_URL":"https://hypertext.cz/experimentcz/koditex_chat_gpt-4o__0.tsv","control_stimuli_URL":"https://hypertext.cz/experimentcz/control_koditex_chat_gpt-4o__0.tsv","agreement_URL…
<demographics>{"gender":"female","age":"22","language":"czech","language_other":"","reading_disorder":"false","currently_studying":"true","education_level":"5_master","education_other":"","completed_education":"","completed_education_other":"","field_current":["human"],"field_completed":[],"ai_usage":"several_weekly","ai_improve":"5","ai_risk":"6","ai_quality":"6","ai_creativity":"7","ai_understa…
<ideas>Zkoumala jsem pravopisné chyby, nebo velká písmena. Dále např. oslovení Jana, místo Jano v 5.pádě. </ideas>
<results>id	pair id	Human position	Human guessed position	More readable position	Confidence	Is learner	Control question success	Timestamp of trial begin	Timestamp of trial end
1	2423.txt	2	2	1	5	false	None	2025-02-27T12:55:27.641Z	2025-02-27T12:56:53.230Z
2	124.txt	2	2	2	6	false	None	2025-02-27T12:56:53.230Z	2025-02-27T12:57:55.139Z
3	1845.txt	1	2	2	7	false	Incorrect	2025-02-27T12:57:55.139Z	2025-02-27T12:59:01.802Z
4	1231.txt	2	1	1	5	false	None	2025-02-27T12:59:09.035Z	2025-02-27T13:01:03.278Z
5	1294.txt	1	2	2	4	false	None	2025-02-27T13:01:03.278Z	2025-02-27T13:02:37.688Z
6	1987.txt	2	2	1	2	false	None	2025-02-27T13:02:37.688Z	2025-02-27T13:03:33.748Z
7	132.txt	2	1	1	2	false	None	2025-02-27T13:03:33.748Z	2025-02-27T13:04:13.430Z
8	1968.txt	1	2	2	5	false	None	2025-02-27T13:04:13.430Z	2025-02-27T13:05:55.071Z
9	1684.txt	2	2	1	6	false	None	2025-02-27T13:05:55.071Z	2025-02-27T13:06:55.315Z
10	1830.txt	1	1	1	7	false	None	2025-02-27T13:06:55.315Z	2025-02-27T13:07:25.280Z
11	1985.txt	2	1	1	6	false	None	2025-02-27T13:07:25.280Z	2025-02-27T13:08:01.010Z
12	1827.txt	1	2	2	7	false	None	2025-02-27T13:08:01.010Z	2025-02-27T13:08:50.990Z
13	1312.txt	1	2	2	5	false	Correct	2025-02-27T13:08:50.990Z	2025-02-27T13:09:32.404Z
14	1143.txt	1	1	2	3	false	None	2025-02-27T13:09:35.453Z	2025-02-27T13:17:46.930Z
15	2107.txt	2	1	1	5	false	None	2025-02-27T13:17:46.930Z	2025-02-27T13:18:18.994Z
16	2436.txt	1	1	2	5	false	None	2025-02-27T13:18:18.994Z	2025-02-27T13:19:16.074Z
17	409.txt	2	1	1	6	false	None	2025-02-27T13:19:16.074Z	2025-02-27T13:19:59.619Z
18	1921.txt	1	1	1	6	false	Correct	2025-02-27T13:19:59.619Z	2025-02-27T13:21:59.543Z
19	1737.txt	2	1	1	7	false	None	2025-02-27T13:22:01.859Z	2025-02-27T13:22:33.890Z
20	1733.txt	1	2	1	5	false	None	2025-02-27T13:22:33.890Z	2025-02-27T13:23:26.369Z</results>
