# Supplementary material for: Learning to detect AI texts and learning the limits
Source: PLoS One. 2025 Oct 15;20(10):e0333007. doi: 10.1371/journal.pone.0333007 (PMC12527182; doi:10.1371/journal.pone.0333007)
Supplement: S2 File — All data and scripts used in the study, some additional descriptive statistics, scalable formate figures. (ZIP) [file pone.0333007.s002.tgz › data and scripts/OSF/results/LABELS/20250227_151257_681.tsv]

<settings>{"version":"1.1","user_system":"Mozilla/5.0 (Macintosh; Intel Mac OS X 10_15_7) AppleWebKit/605.1.15 (KHTML, like Gecko) Version/16.3 Safari/605.1.15","interface_language":"ces","content_language":"ces","stimuli_URL":"https://hypertext.cz/experimentcz/koditex_chat_gpt-4o__0.tsv","control_stimuli_URL":"https://hypertext.cz/experimentcz/control_koditex_chat_gpt-4o__0.tsv","agreement_URL":…
<demographics>{"gender":"female","age":"20","language":"czech","language_other":"","reading_disorder":"false","currently_studying":"true","education_level":"5_master","education_other":"","completed_education":"","completed_education_other":"","field_current":["nature"],"field_completed":[],"ai_usage":"less_than_monthly","ai_improve":"6","ai_risk":"5","ai_quality":"3","ai_creativity":"6","ai_unde…
<ideas>Spoléhala jsem se na svou intuici a pocity, které jsem při čtení textů měla.</ideas>
<results>id	pair id	Human position	Human guessed position	More readable position	Confidence	Is learner	Control question success	Timestamp of trial begin	Timestamp of trial end
1	1541.txt	2	1	1	5	true	None	2025-02-27T13:41:21.764Z	2025-02-27T13:42:45.497Z
2	1015.txt	1	2	2	5	true	None	2025-02-27T13:42:50.564Z	2025-02-27T13:44:19.103Z
3	1312.txt	1	1	2	4	true	Correct	2025-02-27T13:44:26.738Z	2025-02-27T13:46:01.667Z
4	1949.txt	2	2	2	4	true	None	2025-02-27T13:46:12.563Z	2025-02-27T13:48:05.538Z
5	1886.txt	1	2	2	5	true	None	2025-02-27T13:48:08.336Z	2025-02-27T13:50:07.176Z
6	2138.txt	1	1	2	4	true	None	2025-02-27T13:50:13.630Z	2025-02-27T13:52:06.403Z
7	1734.txt	2	2	1	5	true	None	2025-02-27T13:52:10.051Z	2025-02-27T13:54:03.778Z
8	1345.txt	2	2	1	5	true	None	2025-02-27T13:54:07.310Z	2025-02-27T13:55:59.969Z
9	579.txt	2	1	1	2	true	None	2025-02-27T13:56:01.987Z	2025-02-27T13:58:37.104Z
10	1235.txt	1	1	2	3	true	None	2025-02-27T13:58:39.875Z	2025-02-27T13:59:58.316Z
11	1947.txt	1	1	2	4	true	None	2025-02-27T14:00:00.819Z	2025-02-27T14:01:06.647Z
12	1951.txt	2	2	1	5	true	None	2025-02-27T14:01:11.581Z	2025-02-27T14:02:09.087Z
13	1845.txt	1	1	1	4	true	Correct	2025-02-27T14:02:11.008Z	2025-02-27T14:03:36.181Z
14	816.txt	2	2	1	5	true	None	2025-02-27T14:03:47.400Z	2025-02-27T14:04:47.862Z
15	395.txt	2	2	2	6	true	None	2025-02-27T14:04:50.698Z	2025-02-27T14:05:48.708Z
16	1779.txt	1	1	2	6	true	None	2025-02-27T14:05:51.121Z	2025-02-27T14:06:50.453Z
17	1804.txt	2	2	1	5	true	None	2025-02-27T14:06:52.654Z	2025-02-27T14:07:48.145Z
18	1921.txt	1	2	2	6	true	Correct	2025-02-27T14:07:49.996Z	2025-02-27T14:08:53.707Z
19	1224.txt	2	1	1	4	true	None	2025-02-27T14:09:10.956Z	2025-02-27T14:10:21.700Z
20	78.txt	1	1	1	5	true	None	2025-02-27T14:10:25.702Z	2025-02-27T14:11:25.196Z</results>
