# Supplementary material for: Learning to detect AI texts and learning the limits
Source: PLoS One. 2025 Oct 15;20(10):e0333007. doi: 10.1371/journal.pone.0333007 (PMC12527182; doi:10.1371/journal.pone.0333007)
Supplement: S2 File — All data and scripts used in the study, some additional descriptive statistics, scalable formate figures. (ZIP) [file pone.0333007.s002.tgz › data and scripts/OSF/results/LABELS/20250227_162050_567.tsv]

<settings>{"version":"1.1","user_system":"Mozilla/5.0 (Macintosh; Intel Mac OS X 10_15_7) AppleWebKit/605.1.15 (KHTML, like Gecko) Version/18.1.1 Safari/605.1.15","interface_language":"ces","content_language":"ces","stimuli_URL":"https://hypertext.cz/experimentcz/koditex_chat_gpt-4o__0.tsv","control_stimuli_URL":"https://hypertext.cz/experimentcz/control_koditex_chat_gpt-4o__0.tsv","agreement_URL…
<demographics>{"gender":"female","age":"23","language":"czech","language_other":"","reading_disorder":"false","currently_studying":"true","education_level":"5_master","education_other":"","completed_education":"","completed_education_other":"","field_current":["human"],"field_completed":[],"ai_usage":"daily","ai_improve":"6","ai_risk":"4","ai_quality":"5","ai_creativity":"3","ai_understanding":"5…
<ideas>Nevím, zda to byla správná strategie - někdy jsem se rozhodovala podle interpunkce a celkově pravopisu. Jindy zasel podle toho, jak mi text dával větší smysl. Také jsem koukala na to zda jsou tam nějaké "odkazy" viz na jiné publikace, osoby atd.</ideas>
<results>id	pair id	Human position	Human guessed position	More readable position	Confidence	Is learner	Control question success	Timestamp of trial begin	Timestamp of trial end
1	1893.txt	2	2	2	5	false	None	2025-02-27T15:02:34.838Z	2025-02-27T15:03:36.437Z
2	115.txt	1	2	2	7	false	None	2025-02-27T15:03:36.437Z	2025-02-27T15:04:18.635Z
3	1312.txt	2	1	1	1	false	Correct	2025-02-27T15:04:18.635Z	2025-02-27T15:05:07.568Z
4	1147.txt	2	2	2	5	false	None	2025-02-27T15:05:20.435Z	2025-02-27T15:06:05.451Z
5	579.txt	2	2	1	5	false	None	2025-02-27T15:06:05.451Z	2025-02-27T15:06:34.617Z
6	1638.txt	2	2	1	6	false	None	2025-02-27T15:06:34.617Z	2025-02-27T15:07:19.850Z
7	283.txt	1	2	2	4	false	None	2025-02-27T15:07:19.850Z	2025-02-27T15:08:23.732Z
8	1905.txt	1	1	1	7	false	None	2025-02-27T15:08:23.732Z	2025-02-27T15:09:20.948Z
9	2069.txt	1	1	2	5	false	None	2025-02-27T15:09:20.948Z	2025-02-27T15:10:22.431Z
10	700.txt	2	2	2	6	false	None	2025-02-27T15:10:22.431Z	2025-02-27T15:10:59.980Z
11	1830.txt	1	1	1	6	false	None	2025-02-27T15:10:59.980Z	2025-02-27T15:11:39.297Z
12	730.txt	2	2	1	2	false	None	2025-02-27T15:11:39.299Z	2025-02-27T15:12:46.028Z
13	1845.txt	1	2	2	5	false	Correct	2025-02-27T15:12:46.028Z	2025-02-27T15:13:47.694Z
14	2045.txt	1	2	2	7	false	None	2025-02-27T15:14:11.893Z	2025-02-27T15:14:45.993Z
15	1745.txt	2	1	1	1	false	None	2025-02-27T15:14:45.993Z	2025-02-27T15:15:36.125Z
16	1795.txt	1	2	1	3	false	None	2025-02-27T15:15:36.125Z	2025-02-27T15:16:12.125Z
17	1047.txt	2	1	1	7	false	None	2025-02-27T15:16:12.125Z	2025-02-27T15:16:49.708Z
18	1921.txt	2	2	1	6	false	Correct	2025-02-27T15:16:49.708Z	2025-02-27T15:17:27.573Z
19	1317.txt	2	2	2	6	false	None	2025-02-27T15:17:30.590Z	2025-02-27T15:18:18.990Z
20	1539.txt	1	1	1	4	false	None	2025-02-27T15:18:18.990Z	2025-02-27T15:18:55.807Z</results>
