# Supplementary material for: Learning to detect AI texts and learning the limits
Source: PLoS One. 2025 Oct 15;20(10):e0333007. doi: 10.1371/journal.pone.0333007 (PMC12527182; doi:10.1371/journal.pone.0333007)
Supplement: S2 File — All data and scripts used in the study, some additional descriptive statistics, scalable formate figures. (ZIP) [file pone.0333007.s002.tgz › data and scripts/OSF/results/LABELS/20250227_163520_415.tsv]

<settings>{"version":"1.1","user_system":"Mozilla/5.0 (Windows NT 10.0; Win64; x64) AppleWebKit/537.36 (KHTML, like Gecko) Chrome/133.0.0.0 Safari/537.36","interface_language":"ces","content_language":"ces","stimuli_URL":"https://hypertext.cz/experimentcz/koditex_chat_gpt-4o__0.tsv","control_stimuli_URL":"https://hypertext.cz/experimentcz/control_koditex_chat_gpt-4o__0.tsv","agreement_URL":"https…
<demographics>{"gender":"female","age":"21","language":"czech","language_other":"","reading_disorder":"false","currently_studying":"true","education_level":"5_master","education_other":"","completed_education":"","completed_education_other":"","field_current":["human"],"field_completed":[],"ai_usage":"weekly","ai_improve":"4","ai_risk":"3","ai_quality":"6","ai_creativity":"2","ai_understanding":"…
<ideas>Složitost vět, smysl textu, gramatické chyby.</ideas>
<results>id	pair id	Human position	Human guessed position	More readable position	Confidence	Is learner	Control question success	Timestamp of trial begin	Timestamp of trial end
1	1785.txt	2	2	1	5	false	None	2025-02-27T15:05:15.050Z	2025-02-27T15:06:53.628Z
2	2141.txt	1	2	2	4	false	None	2025-02-27T15:06:53.628Z	2025-02-27T15:08:40.474Z
3	1845.txt	1	1	2	5	false	Correct	2025-02-27T15:08:40.474Z	2025-02-27T15:10:16.209Z
4	705.txt	1	1	1	6	false	None	2025-02-27T15:10:34.524Z	2025-02-27T15:12:19.526Z
5	2270.txt	2	2	1	2	false	None	2025-02-27T15:12:19.526Z	2025-02-27T15:13:58.473Z
6	1699.txt	2	2	2	4	false	None	2025-02-27T15:13:58.473Z	2025-02-27T15:15:12.644Z
7	991.txt	1	2	2	2	false	None	2025-02-27T15:15:12.644Z	2025-02-27T15:17:21.684Z
8	1937.txt	1	1	2	5	false	None	2025-02-27T15:17:21.685Z	2025-02-27T15:18:45.835Z
9	1027.txt	2	2	2	3	false	None	2025-02-27T15:18:45.835Z	2025-02-27T15:19:45.471Z
10	2296.txt	2	1	1	2	false	None	2025-02-27T15:19:45.471Z	2025-02-27T15:21:20.169Z
11	1901.txt	2	1	1	5	false	None	2025-02-27T15:21:20.169Z	2025-02-27T15:22:43.911Z
12	1551.txt	1	2	2	5	false	None	2025-02-27T15:22:43.911Z	2025-02-27T15:23:54.342Z
13	1312.txt	1	1	1	3	false	Correct	2025-02-27T15:23:54.342Z	2025-02-27T15:25:19.421Z
14	91.txt	1	2	2	1	false	None	2025-02-27T15:25:36.172Z	2025-02-27T15:26:51.248Z
15	1309.txt	2	2	1	2	false	None	2025-02-27T15:26:51.248Z	2025-02-27T15:28:36.789Z
16	1134.txt	2	1	1	3	false	None	2025-02-27T15:28:36.789Z	2025-02-27T15:29:40.487Z
17	1552.txt	1	2	2	6	false	None	2025-02-27T15:29:40.487Z	2025-02-27T15:30:39.416Z
18	1921.txt	2	1	1	1	false	Correct	2025-02-27T15:30:39.416Z	2025-02-27T15:32:00.973Z
19	2051.txt	2	1	2	2	false	None	2025-02-27T15:32:06.331Z	2025-02-27T15:33:05.259Z
20	1570.txt	2	2	1	2	false	None	2025-02-27T15:33:05.259Z	2025-02-27T15:34:01.553Z</results>
