# Supplementary material for: Learning to detect AI texts and learning the limits
Source: PLoS One. 2025 Oct 15;20(10):e0333007. doi: 10.1371/journal.pone.0333007 (PMC12527182; doi:10.1371/journal.pone.0333007)
Supplement: S2 File — All data and scripts used in the study, some additional descriptive statistics, scalable formate figures. (ZIP) [file pone.0333007.s002.tgz › data and scripts/OSF/results/LABELS/20250227_173630_144.tsv]

<settings>{"version":"1.1","user_system":"Mozilla/5.0 (Macintosh; Intel Mac OS X 10_15_7) AppleWebKit/605.1.15 (KHTML, like Gecko) Version/18.2 Safari/605.1.15","interface_language":"ces","content_language":"ces","stimuli_URL":"https://hypertext.cz/experimentcz/koditex_chat_gpt-4o__0.tsv","control_stimuli_URL":"https://hypertext.cz/experimentcz/control_koditex_chat_gpt-4o__0.tsv","agreement_URL":…
<demographics>{"gender":"female","age":"21","language":"czech","language_other":"","reading_disorder":"false","currently_studying":"true","education_level":"5_master","education_other":"","completed_education":"","completed_education_other":"","field_current":["human"],"field_completed":[],"ai_usage":"several_monthly","ai_improve":"4","ai_risk":"6","ai_quality":"3","ai_creativity":"6","ai_underst…
<ideas>V průběhu jsem si všimla, že texty psané AI působí jako popis události nebo věci a nevyskytují se tam odbornější výrazy. Také se mi ale většinou tyto texty četly lépe a při vyhodnocovaní jsem k tomuto faktu přihlížela.</ideas>
<results>id	pair id	Human position	Human guessed position	More readable position	Confidence	Is learner	Control question success	Timestamp of trial begin	Timestamp of trial end
1	1827.txt	1	2	2	6	true	None	2025-02-27T16:09:04.538Z	2025-02-27T16:11:01.063Z
2	1770.txt	2	1	1	2	true	None	2025-02-27T16:11:20.961Z	2025-02-27T16:12:59.820Z
3	1921.txt	2	1	1	2	true	Correct	2025-02-27T16:13:08.402Z	2025-02-27T16:14:25.179Z
4	47.txt	2	1	1	1	true	None	2025-02-27T16:14:38.096Z	2025-02-27T16:15:42.291Z
5	931.txt	2	1	1	1	true	None	2025-02-27T16:15:47.624Z	2025-02-27T16:16:38.818Z
6	283.txt	2	2	2	4	true	None	2025-02-27T16:16:42.135Z	2025-02-27T16:17:39.048Z
7	1946.txt	1	1	1	4	true	None	2025-02-27T16:17:44.064Z	2025-02-27T16:18:31.961Z
8	1919.txt	1	1	1	4	true	None	2025-02-27T16:18:37.744Z	2025-02-27T16:19:34.589Z
9	1764.txt	1	1	2	4	true	None	2025-02-27T16:19:36.755Z	2025-02-27T16:20:44.999Z
10	2054.txt	2	2	2	4	true	None	2025-02-27T16:20:47.416Z	2025-02-27T16:21:34.128Z
11	440.txt	2	1	1	4	true	None	2025-02-27T16:21:36.662Z	2025-02-27T16:22:32.675Z
12	1955.txt	1	1	1	4	true	None	2025-02-27T16:22:36.941Z	2025-02-27T16:23:28.070Z
13	1845.txt	1	1	2	1	true	Correct	2025-02-27T16:23:32.203Z	2025-02-27T16:24:27.615Z
14	1110.txt	1	2	2	1	true	None	2025-02-27T16:24:38.148Z	2025-02-27T16:25:57.974Z
15	1854.txt	2	2	1	4	true	None	2025-02-27T16:26:02.225Z	2025-02-27T16:26:55.036Z
16	1366.txt	2	1	1	4	true	None	2025-02-27T16:26:57.087Z	2025-02-27T16:28:28.829Z
17	1442.txt	2	2	1	4	true	None	2025-02-27T16:28:33.828Z	2025-02-27T16:29:21.691Z
18	1312.txt	1	1	2	4	true	Correct	2025-02-27T16:29:24.858Z	2025-02-27T16:30:30.570Z
19	1700.txt	2	2	1	4	true	None	2025-02-27T16:30:42.801Z	2025-02-27T16:31:38.064Z
20	1252.txt	1	1	2	4	true	None	2025-02-27T16:31:39.864Z	2025-02-27T16:33:09.857Z</results>
