# Supplementary material for: Learning to detect AI texts and learning the limits
Source: PLoS One. 2025 Oct 15;20(10):e0333007. doi: 10.1371/journal.pone.0333007 (PMC12527182; doi:10.1371/journal.pone.0333007)
Supplement: S2 File — All data and scripts used in the study, some additional descriptive statistics, scalable formate figures. (ZIP) [file pone.0333007.s002.tgz › data and scripts/OSF/results/LABELS/20250227_182127_107.tsv]

<settings>{"version":"1.1","user_system":"Mozilla/5.0 (Windows NT 10.0; Win64; x64) AppleWebKit/537.36 (KHTML, like Gecko) Chrome/133.0.0.0 Safari/537.36","interface_language":"ces","content_language":"ces","stimuli_URL":"https://hypertext.cz/experimentcz/koditex_chat_gpt-4o__0.tsv","control_stimuli_URL":"https://hypertext.cz/experimentcz/control_koditex_chat_gpt-4o__0.tsv","agreement_URL":"https…
<demographics>{"gender":"female","age":"20","language":"czech","language_other":"","reading_disorder":"false","currently_studying":"true","education_level":"5_master","education_other":"","completed_education":"","completed_education_other":"","field_current":["nature"],"field_completed":[],"ai_usage":"several_weekly","ai_improve":"5","ai_risk":"4","ai_quality":"6","ai_creativity":"2","ai_underst…
<ideas>Věděla jsem hned na začátku experimentu, že to bude pěkný oříšek, protože jsem si již dříve zkoušela porovnávat texty vytvořené umělou inteligencí s těmi od člověka a bylo to náročné. Řídila jsem se primárně tím jak se mi text četl, jak byla například použita přímá řeč, nebo jak byly poskládané věty obecně a zda mi text dával smysl. Soustředila jsem se i na to jaká slova byla do textu zvol…
<results>id	pair id	Human position	Human guessed position	More readable position	Confidence	Is learner	Control question success	Timestamp of trial begin	Timestamp of trial end
1	1769.txt	2	2	2	2	false	None	2025-02-27T16:57:09.639Z	2025-02-27T16:59:01.709Z
2	1678.txt	1	1	2	3	false	None	2025-02-27T16:59:01.709Z	2025-02-27T17:00:33.579Z
3	1312.txt	2	2	2	3	false	Correct	2025-02-27T17:00:33.581Z	2025-02-27T17:02:21.580Z
4	1233.txt	1	2	1	3	false	None	2025-02-27T17:02:32.094Z	2025-02-27T17:03:46.628Z
5	1375.txt	1	1	2	4	false	None	2025-02-27T17:03:46.628Z	2025-02-27T17:05:04.972Z
6	1262.txt	1	1	2	3	false	None	2025-02-27T17:05:04.972Z	2025-02-27T17:06:13.644Z
7	1740.txt	1	1	1	5	false	None	2025-02-27T17:06:13.644Z	2025-02-27T17:07:01.620Z
8	840.txt	1	1	1	4	false	None	2025-02-27T17:07:01.620Z	2025-02-27T17:07:50.403Z
9	1133.txt	1	2	2	4	false	None	2025-02-27T17:07:50.403Z	2025-02-27T17:08:37.835Z
10	1203.txt	2	2	1	5	false	None	2025-02-27T17:08:37.835Z	2025-02-27T17:09:32.812Z
11	1237.txt	1	2	2	4	false	None	2025-02-27T17:09:32.812Z	2025-02-27T17:10:23.699Z
12	694.txt	1	1	2	4	false	None	2025-02-27T17:10:23.699Z	2025-02-27T17:11:15.667Z
13	1921.txt	2	2	1	5	false	Correct	2025-02-27T17:11:15.667Z	2025-02-27T17:11:46.987Z
14	1248.txt	1	1	2	1	false	None	2025-02-27T17:11:51.851Z	2025-02-27T17:12:37.075Z
15	1925.txt	1	1	2	5	false	None	2025-02-27T17:12:37.075Z	2025-02-27T17:13:17.059Z
16	901.txt	1	2	2	4	false	None	2025-02-27T17:13:17.059Z	2025-02-27T17:14:05.618Z
17	707.txt	2	2	2	3	false	None	2025-02-27T17:14:05.618Z	2025-02-27T17:15:01.187Z
18	1845.txt	2	1	1	4	false	Correct	2025-02-27T17:15:01.187Z	2025-02-27T17:15:35.907Z
19	2080.txt	2	2	2	3	false	None	2025-02-27T17:15:42.387Z	2025-02-27T17:16:55.699Z
20	841.txt	2	1	1	4	false	None	2025-02-27T17:16:55.699Z	2025-02-27T17:17:23.147Z</results>
