# Supplementary material for: Learning to detect AI texts and learning the limits
Source: PLoS One. 2025 Oct 15;20(10):e0333007. doi: 10.1371/journal.pone.0333007 (PMC12527182; doi:10.1371/journal.pone.0333007)
Supplement: S2 File — All data and scripts used in the study, some additional descriptive statistics, scalable formate figures. (ZIP) [file pone.0333007.s002.tgz › data and scripts/OSF/results/LABELS/20250227_182235_380.tsv]

<settings>{"version":"1.1","user_system":"Mozilla/5.0 (Windows NT 10.0; Win64; x64) AppleWebKit/537.36 (KHTML, like Gecko) Chrome/133.0.0.0 Safari/537.36","interface_language":"ces","content_language":"ces","stimuli_URL":"https://hypertext.cz/experimentcz/koditex_chat_gpt-4o__0.tsv","control_stimuli_URL":"https://hypertext.cz/experimentcz/control_koditex_chat_gpt-4o__0.tsv","agreement_URL":"https…
<demographics>{"gender":"female","age":"23","language":"czech","language_other":"","reading_disorder":"false","currently_studying":"true","education_level":"5_master","education_other":"","completed_education":"","completed_education_other":"","field_current":["human"],"field_completed":[],"ai_usage":"several_weekly","ai_improve":"6","ai_risk":"7","ai_quality":"5","ai_creativity":"4","ai_understa…
<ideas>soustředila jsem se na chyby, především na velká písmena na začátku slova</ideas>
<results>id	pair id	Human position	Human guessed position	More readable position	Confidence	Is learner	Control question success	Timestamp of trial begin	Timestamp of trial end
1	1808.txt	1	1	2	6	false	None	2025-02-27T17:06:44.770Z	2025-02-27T17:07:26.225Z
2	1544.txt	1	1	2	4	false	None	2025-02-27T17:07:26.225Z	2025-02-27T17:08:18.585Z
3	1845.txt	1	2	2	5	false	Correct	2025-02-27T17:08:18.585Z	2025-02-27T17:09:10.657Z
4	1680.txt	2	1	1	5	false	None	2025-02-27T17:09:22.340Z	2025-02-27T17:10:06.352Z
5	2080.txt	1	1	1	6	false	None	2025-02-27T17:10:06.352Z	2025-02-27T17:10:54.681Z
6	1517.txt	2	1	2	2	false	None	2025-02-27T17:10:54.681Z	2025-02-27T17:11:44.849Z
7	1733.txt	2	2	2	6	false	None	2025-02-27T17:11:44.849Z	2025-02-27T17:12:20.466Z
8	1746.txt	2	2	2	6	false	None	2025-02-27T17:12:20.466Z	2025-02-27T17:12:58.315Z
9	1684.txt	1	1	1	7	false	None	2025-02-27T17:12:58.315Z	2025-02-27T17:13:34.512Z
10	1753.txt	1	2	2	7	false	None	2025-02-27T17:13:34.512Z	2025-02-27T17:14:19.700Z
11	1563.txt	2	2	1	6	false	None	2025-02-27T17:14:19.700Z	2025-02-27T17:15:10.064Z
12	1767.txt	2	2	2	7	false	None	2025-02-27T17:15:10.064Z	2025-02-27T17:15:56.422Z
13	1921.txt	2	2	2	1	false	Correct	2025-02-27T17:15:56.422Z	2025-02-27T17:16:42.436Z
14	19.txt	2	1	1	5	false	None	2025-02-27T17:16:46.774Z	2025-02-27T17:17:24.656Z
15	843.txt	2	2	1	4	false	None	2025-02-27T17:17:24.656Z	2025-02-27T17:17:51.097Z
16	2126.txt	1	1	2	1	false	None	2025-02-27T17:17:51.097Z	2025-02-27T17:18:43.000Z
17	1982.txt	2	2	1	3	false	None	2025-02-27T17:18:43.000Z	2025-02-27T17:19:22.053Z
18	1312.txt	1	1	1	2	false	Correct	2025-02-27T17:19:22.053Z	2025-02-27T17:20:02.074Z
19	1730.txt	2	2	2	7	false	None	2025-02-27T17:20:06.655Z	2025-02-27T17:20:50.143Z
20	318.txt	1	2	2	7	false	None	2025-02-27T17:20:50.143Z	2025-02-27T17:21:22.812Z</results>
