# Supplementary material for: Learning to detect AI texts and learning the limits
Source: PLoS One. 2025 Oct 15;20(10):e0333007. doi: 10.1371/journal.pone.0333007 (PMC12527182; doi:10.1371/journal.pone.0333007)
Supplement: S2 File — All data and scripts used in the study, some additional descriptive statistics, scalable formate figures. (ZIP) [file pone.0333007.s002.tgz › data and scripts/OSF/results/LABELS/20250227_182458_34.tsv]

<settings>{"version":"1.1","user_system":"Mozilla/5.0 (Windows NT 10.0; Win64; x64) AppleWebKit/537.36 (KHTML, like Gecko) Chrome/133.0.0.0 Safari/537.36 Edg/133.0.0.0","interface_language":"ces","content_language":"ces","stimuli_URL":"https://hypertext.cz/experimentcz/koditex_chat_gpt-4o__0.tsv","control_stimuli_URL":"https://hypertext.cz/experimentcz/control_koditex_chat_gpt-4o__0.tsv","agreeme…
<demographics>{"gender":"female","age":"22","language":"czech","language_other":"","reading_disorder":"true","currently_studying":"true","education_level":"5_master","education_other":"","completed_education":"","completed_education_other":"","field_current":["human"],"field_completed":[],"ai_usage":"several_monthly","ai_improve":"4","ai_risk":"6","ai_quality":"2","ai_creativity":"3","ai_understa…
<ideas>Moje strategie spočívala zkoumat nesouvislé věty, které na sebe navazují, ale jak je patrné, úplně to nepomohlo.</ideas>
<results>id	pair id	Human position	Human guessed position	More readable position	Confidence	Is learner	Control question success	Timestamp of trial begin	Timestamp of trial end
1	1346.txt	2	1	2	3	true	None	2025-02-27T17:05:32.816Z	2025-02-27T17:06:40.058Z
2	1594.txt	1	1	1	5	true	None	2025-02-27T17:06:43.362Z	2025-02-27T17:07:11.697Z
3	1845.txt	2	2	1	1	true	Correct	2025-02-27T17:07:13.753Z	2025-02-27T17:07:48.729Z
4	1739.txt	1	2	2	3	true	None	2025-02-27T17:08:00.337Z	2025-02-27T17:09:03.235Z
5	1593.txt	1	1	2	6	true	None	2025-02-27T17:09:05.198Z	2025-02-27T17:09:50.136Z
6	1744.txt	1	2	2	6	true	None	2025-02-27T17:09:51.315Z	2025-02-27T17:10:41.457Z
7	1134.txt	1	1	2	3	true	None	2025-02-27T17:10:43.184Z	2025-02-27T17:11:23.877Z
8	1873.txt	2	2	2	6	true	None	2025-02-27T17:11:25.318Z	2025-02-27T17:12:22.220Z
9	78.txt	2	1	1	3	true	None	2025-02-27T17:12:23.714Z	2025-02-27T17:12:57.136Z
10	1487.txt	1	2	2	5	true	None	2025-02-27T17:12:59.266Z	2025-02-27T17:13:25.936Z
11	1190.txt	2	2	1	4	true	None	2025-02-27T17:13:28.335Z	2025-02-27T17:15:06.046Z
12	1237.txt	2	1	2	7	true	None	2025-02-27T17:15:07.545Z	2025-02-27T17:15:31.365Z
13	1312.txt	2	1	1	2	true	Correct	2025-02-27T17:15:36.968Z	2025-02-27T17:16:26.358Z
14	1901.txt	1	1	2	2	true	None	2025-02-27T17:16:32.380Z	2025-02-27T17:17:28.680Z
15	1034.txt	1	1	1	5	true	None	2025-02-27T17:17:30.402Z	2025-02-27T17:18:21.422Z
16	966.txt	1	1	2	3	true	None	2025-02-27T17:18:22.920Z	2025-02-27T17:19:05.940Z
17	1915.txt	2	1	1	5	true	None	2025-02-27T17:19:07.480Z	2025-02-27T17:19:46.415Z
18	1921.txt	2	1	1	4	true	Correct	2025-02-27T17:19:48.911Z	2025-02-27T17:20:37.253Z
19	1561.txt	1	2	1	5	true	None	2025-02-27T17:20:42.922Z	2025-02-27T17:22:53.220Z
20	395.txt	2	1	1	3	true	None	2025-02-27T17:22:54.580Z	2025-02-27T17:23:26.445Z</results>
