# Supplementary material for: Learning to detect AI texts and learning the limits
Source: PLoS One. 2025 Oct 15;20(10):e0333007. doi: 10.1371/journal.pone.0333007 (PMC12527182; doi:10.1371/journal.pone.0333007)
Supplement: S2 File — All data and scripts used in the study, some additional descriptive statistics, scalable formate figures. (ZIP) [file pone.0333007.s002.tgz › data and scripts/OSF/results/LABELS/20250227_193851_808.tsv]

<settings>{"version":"1.1","user_system":"Mozilla/5.0 (Windows NT 10.0; Win64; x64) AppleWebKit/537.36 (KHTML, like Gecko) Chrome/133.0.0.0 Safari/537.36","interface_language":"ces","content_language":"ces","stimuli_URL":"https://hypertext.cz/experimentcz/koditex_chat_gpt-4o__0.tsv","control_stimuli_URL":"https://hypertext.cz/experimentcz/control_koditex_chat_gpt-4o__0.tsv","agreement_URL":"https…
<demographics>{"gender":"female","age":"20","language":"czech","language_other":"","reading_disorder":"false","currently_studying":"true","education_level":"5_master","education_other":"","completed_education":"","completed_education_other":"","field_current":["philology"],"field_completed":[],"ai_usage":"several_monthly","ai_improve":"6","ai_risk":"6","ai_quality":"2","ai_creativity":"6","ai_und…
<ideas>V textech kde byl použit slang jsem volila vytvořeno člověkem. Tam kde bylo do široka popsané téma, i s různými banálními informacemi, jsem volila AI.</ideas>
<results>id	pair id	Human position	Human guessed position	More readable position	Confidence	Is learner	Control question success	Timestamp of trial begin	Timestamp of trial end
1	1928.txt	1	2	2	7	false	None	2025-02-27T17:41:45.832Z	2025-02-27T17:42:57.222Z
2	1072.txt	1	2	2	4	false	None	2025-02-27T17:42:57.222Z	2025-02-27T17:44:07.743Z
3	1845.txt	2	2	1	1	false	Correct	2025-02-27T17:44:07.743Z	2025-02-27T17:46:17.710Z
4	1533.txt	1	2	2	5	false	None	2025-02-27T17:46:24.011Z	2025-02-27T18:14:45.527Z
5	1150.txt	1	2	1	5	false	None	2025-02-27T18:14:45.527Z	2025-02-27T18:15:56.256Z
6	844.txt	2	2	1	6	false	None	2025-02-27T18:15:56.256Z	2025-02-27T18:17:48.001Z
7	1912.txt	2	1	1	6	false	None	2025-02-27T18:17:48.001Z	2025-02-27T18:18:58.077Z
8	1838.txt	1	2	2	6	false	None	2025-02-27T18:18:58.077Z	2025-02-27T18:20:12.306Z
9	1409.txt	1	2	2	5	false	None	2025-02-27T18:20:12.306Z	2025-02-27T18:20:58.974Z
10	1682.txt	2	2	2	6	false	None	2025-02-27T18:20:58.974Z	2025-02-27T18:21:53.895Z
11	1662.txt	2	1	1	7	false	None	2025-02-27T18:21:53.895Z	2025-02-27T18:23:08.845Z
12	1383.txt	2	2	1	5	false	None	2025-02-27T18:23:08.845Z	2025-02-27T18:24:16.375Z
13	1921.txt	1	1	1	5	false	Correct	2025-02-27T18:24:16.375Z	2025-02-27T18:25:38.235Z
14	1770.txt	1	2	2	6	false	None	2025-02-27T18:25:43.567Z	2025-02-27T18:29:47.947Z
15	395.txt	1	2	2	5	false	None	2025-02-27T18:29:47.947Z	2025-02-27T18:30:34.143Z
16	141.txt	2	1	2	6	false	None	2025-02-27T18:30:34.143Z	2025-02-27T18:31:32.690Z
17	1961.txt	2	2	2	5	false	None	2025-02-27T18:31:32.690Z	2025-02-27T18:32:39.884Z
18	1312.txt	2	2	2	6	false	Correct	2025-02-27T18:32:39.884Z	2025-02-27T18:34:06.910Z
19	1135.txt	1	1	2	6	false	None	2025-02-27T18:34:11.218Z	2025-02-27T18:35:11.156Z
20	1919.txt	2	1	1	5	false	None	2025-02-27T18:35:11.157Z	2025-02-27T18:36:21.939Z</results>
