# Supplementary material for: Learning to detect AI texts and learning the limits
Source: PLoS One. 2025 Oct 15;20(10):e0333007. doi: 10.1371/journal.pone.0333007 (PMC12527182; doi:10.1371/journal.pone.0333007)
Supplement: S2 File — All data and scripts used in the study, some additional descriptive statistics, scalable formate figures. (ZIP) [file pone.0333007.s002.tgz › data and scripts/OSF/results/LABELS/20250227_194713_903.tsv]

<settings>{"version":"1.1","user_system":"Mozilla/5.0 (Windows NT 10.0; Win64; x64) AppleWebKit/537.36 (KHTML, like Gecko) Chrome/122.0.0.0 Safari/537.36","interface_language":"ces","content_language":"ces","stimuli_URL":"https://hypertext.cz/experimentcz/koditex_chat_gpt-4o__0.tsv","control_stimuli_URL":"https://hypertext.cz/experimentcz/control_koditex_chat_gpt-4o__0.tsv","agreement_URL":"https…
<demographics>{"gender":"female","age":"21","language":"czech","language_other":"","reading_disorder":"false","currently_studying":"true","education_level":"5_master","education_other":"","completed_education":"","completed_education_other":"","field_current":["other"],"field_completed":[],"ai_usage":"several_monthly","ai_improve":"5","ai_risk":"6","ai_quality":"6","ai_creativity":"2","ai_underst…
<ideas>Pokud v textu byly interpunkční chyby, přisuzovala jsem to AI. Pokud mi texty přišly čtivější a rozsáhlejší, zvolila jsem druhou variantu. Důvodem byla má zkušenost s AI, která dle mého názoru generuje spíše jednoduché věty.</ideas>
<results>id	pair id	Human position	Human guessed position	More readable position	Confidence	Is learner	Control question success	Timestamp of trial begin	Timestamp of trial end
1	2078.txt	1	1	1	3	false	None	2025-02-27T18:26:55.968Z	2025-02-27T18:27:52.398Z
2	1240.txt	1	1	1	6	false	None	2025-02-27T18:27:52.398Z	2025-02-27T18:28:20.116Z
3	1921.txt	1	1	1	3	false	Correct	2025-02-27T18:28:20.116Z	2025-02-27T18:29:01.117Z
4	1767.txt	1	1	2	3	false	None	2025-02-27T18:29:08.899Z	2025-02-27T18:30:17.526Z
5	2021.txt	1	2	2	7	false	None	2025-02-27T18:30:17.526Z	2025-02-27T18:30:59.598Z
6	1913.txt	1	1	2	2	false	None	2025-02-27T18:30:59.598Z	2025-02-27T18:31:54.643Z
7	1088.txt	1	1	1	2	false	None	2025-02-27T18:31:54.643Z	2025-02-27T18:32:24.747Z
8	2040.txt	2	2	1	4	false	None	2025-02-27T18:32:24.748Z	2025-02-27T18:33:09.867Z
9	1375.txt	1	2	2	3	false	None	2025-02-27T18:33:09.867Z	2025-02-27T18:34:01.163Z
10	1549.txt	1	2	2	5	false	None	2025-02-27T18:34:01.163Z	2025-02-27T18:34:42.468Z
11	634.txt	1	1	1	6	false	None	2025-02-27T18:34:42.468Z	2025-02-27T18:35:08.924Z
12	1203.txt	1	1	1	4	false	None	2025-02-27T18:35:08.924Z	2025-02-27T18:35:46.383Z
13	1845.txt	2	1	1	6	false	Correct	2025-02-27T18:35:46.383Z	2025-02-27T18:36:10.386Z
14	1799.txt	1	2	2	4	false	None	2025-02-27T18:36:17.865Z	2025-02-27T18:37:46.270Z
15	569.txt	2	1	1	3	false	None	2025-02-27T18:37:46.270Z	2025-02-27T18:38:11.511Z
16	1782.txt	1	1	2	4	false	None	2025-02-27T18:38:11.511Z	2025-02-27T18:39:00.559Z
17	2015.txt	1	2	2	3	false	None	2025-02-27T18:39:00.559Z	2025-02-27T18:40:05.404Z
18	1312.txt	2	1	1	3	false	Correct	2025-02-27T18:40:05.404Z	2025-02-27T18:40:40.777Z
19	1541.txt	1	2	2	2	false	None	2025-02-27T18:40:44.552Z	2025-02-27T18:42:03.317Z
20	1922.txt	1	2	2	5	false	None	2025-02-27T18:42:03.317Z	2025-02-27T18:43:00.492Z</results>
