# Supplementary material for: Learning to detect AI texts and learning the limits
Source: PLoS One. 2025 Oct 15;20(10):e0333007. doi: 10.1371/journal.pone.0333007 (PMC12527182; doi:10.1371/journal.pone.0333007)
Supplement: S2 File — All data and scripts used in the study, some additional descriptive statistics, scalable formate figures. (ZIP) [file pone.0333007.s002.tgz › data and scripts/OSF/results/LABELS/20250227_194736_108.tsv]

<settings>{"version":"1.1","user_system":"Mozilla/5.0 (iPhone; CPU iPhone OS 18_3_1 like Mac OS X) AppleWebKit/605.1.15 (KHTML, like Gecko) Version/18.3 Mobile/15E148 Safari/604.1","interface_language":"ces","content_language":"ces","stimuli_URL":"https://hypertext.cz/experimentcz/koditex_chat_gpt-4o__0.tsv","control_stimuli_URL":"https://hypertext.cz/experimentcz/control_koditex_chat_gpt-4o__0.t…
<demographics>{"gender":"male","age":"21","language":"czech","language_other":"","reading_disorder":"false","currently_studying":"true","education_level":"4_bachelor","education_other":"","completed_education":"","completed_education_other":"","field_current":["human"],"field_completed":[],"ai_usage":"several_monthly","ai_improve":"5","ai_risk":"4","ai_quality":"7","ai_creativity":"2","ai_underst…
<ideas>Soudil jsem dle mnoha opakujících se slov, gramatických chyb a vět, ve kterých se mi zdálo, že byl zamíchán slovosled.</ideas>
<results>id	pair id	Human position	Human guessed position	More readable position	Confidence	Is learner	Control question success	Timestamp of trial begin	Timestamp of trial end
1	1108.txt	2	2	2	6	false	None	2025-02-27T18:20:48.369Z	2025-02-27T18:21:56.524Z
2	1587.txt	1	1	2	5	false	None	2025-02-27T18:21:56.524Z	2025-02-27T18:23:16.765Z
3	1845.txt	2	1	1	4	false	Correct	2025-02-27T18:23:16.765Z	2025-02-27T18:24:28.858Z
4	1490.txt	1	2	2	5	false	None	2025-02-27T18:24:41.123Z	2025-02-27T18:26:12.269Z
5	1699.txt	2	2	2	7	false	None	2025-02-27T18:26:12.270Z	2025-02-27T18:26:44.472Z
6	1665.txt	1	2	2	7	false	None	2025-02-27T18:26:44.472Z	2025-02-27T18:27:52.575Z
7	1250.txt	1	1	2	1	false	None	2025-02-27T18:27:52.575Z	2025-02-27T18:28:45.576Z
8	834.txt	2	2	1	6	false	None	2025-02-27T18:28:45.576Z	2025-02-27T18:31:02.461Z
9	1919.txt	2	2	2	1	false	None	2025-02-27T18:31:02.461Z	2025-02-27T18:32:07.954Z
10	836.txt	2	1	1	7	false	None	2025-02-27T18:32:07.954Z	2025-02-27T18:33:26.014Z
11	1958.txt	2	1	1	2	false	None	2025-02-27T18:33:26.014Z	2025-02-27T18:34:36.833Z
12	1870.txt	2	1	1	7	false	None	2025-02-27T18:34:36.833Z	2025-02-27T18:35:55.926Z
13	1921.txt	2	2	2	1	false	Correct	2025-02-27T18:35:55.926Z	2025-02-27T18:37:11.288Z
14	1831.txt	2	2	2	7	false	None	2025-02-27T18:37:14.904Z	2025-02-27T18:38:04.121Z
15	1550.txt	2	1	1	6	false	None	2025-02-27T18:38:04.121Z	2025-02-27T18:39:02.301Z
16	138.txt	2	2	1	1	false	None	2025-02-27T18:39:02.301Z	2025-02-27T18:40:05.247Z
17	141.txt	1	2	1	7	false	None	2025-02-27T18:40:05.247Z	2025-02-27T18:41:03.549Z
18	1312.txt	2	2	2	4	false	Correct	2025-02-27T18:41:03.549Z	2025-02-27T18:43:04.340Z
19	1898.txt	2	1	1	6	false	None	2025-02-27T18:43:06.940Z	2025-02-27T18:44:51.058Z
20	2056.txt	1	1	1	7	false	None	2025-02-27T18:44:51.058Z	2025-02-27T18:45:36.404Z</results>
