# Supplementary material for: Learning to detect AI texts and learning the limits
Source: PLoS One. 2025 Oct 15;20(10):e0333007. doi: 10.1371/journal.pone.0333007 (PMC12527182; doi:10.1371/journal.pone.0333007)
Supplement: S2 File — All data and scripts used in the study, some additional descriptive statistics, scalable formate figures. (ZIP) [file pone.0333007.s002.tgz › data and scripts/OSF/results/LABELS/20250227_200150_100.tsv]

<settings>{"version":"1.1","user_system":"Mozilla/5.0 (Windows NT 10.0; Win64; x64) AppleWebKit/537.36 (KHTML, like Gecko) Chrome/133.0.0.0 Safari/537.36","interface_language":"ces","content_language":"ces","stimuli_URL":"https://hypertext.cz/experimentcz/koditex_chat_gpt-4o__0.tsv","control_stimuli_URL":"https://hypertext.cz/experimentcz/control_koditex_chat_gpt-4o__0.tsv","agreement_URL":"https…
<demographics>{"gender":"female","age":"21","language":"czech","language_other":"","reading_disorder":"false","currently_studying":"true","education_level":"5_master","education_other":"","completed_education":"","completed_education_other":"","field_current":["philology","other"],"field_completed":[],"ai_usage":"several_monthly","ai_improve":"5","ai_risk":"5","ai_quality":"6","ai_creativity":"2"…
<ideas>Bylo pro mě upřímně poměrně těžké rozpoznat, jestli je daný text napsaný člověkem nebo vygenerován AI. V textech, kde se vyskytovaly více odborné pojmy a definice, jsem se rozhodovala pro AI.</ideas>
<results>id	pair id	Human position	Human guessed position	More readable position	Confidence	Is learner	Control question success	Timestamp of trial begin	Timestamp of trial end
1	1262.txt	1	2	2	3	true	None	2025-02-27T18:13:19.126Z	2025-02-27T18:16:36.048Z
2	1146.txt	1	1	1	5	true	None	2025-02-27T18:16:44.006Z	2025-02-27T18:18:58.101Z
3	1312.txt	2	2	2	6	true	Correct	2025-02-27T18:19:00.258Z	2025-02-27T18:20:35.788Z
4	1987.txt	2	2	1	3	true	None	2025-02-27T18:20:47.661Z	2025-02-27T18:23:02.704Z
5	228.txt	1	2	2	6	true	None	2025-02-27T18:23:04.678Z	2025-02-27T18:25:17.178Z
6	1797.txt	2	1	1	3	true	None	2025-02-27T18:25:26.553Z	2025-02-27T18:26:59.565Z
7	1075.txt	1	2	2	5	true	None	2025-02-27T18:27:13.797Z	2025-02-27T18:29:28.757Z
8	1602.txt	2	2	2	5	true	None	2025-02-27T18:29:39.217Z	2025-02-27T18:31:50.876Z
9	1849.txt	2	1	1	3	true	None	2025-02-27T18:31:52.599Z	2025-02-27T18:34:26.183Z
10	2183.txt	2	2	2	5	true	None	2025-02-27T18:34:30.207Z	2025-02-27T18:36:21.455Z
11	1145.txt	2	2	2	6	true	None	2025-02-27T18:36:23.176Z	2025-02-27T18:40:34.252Z
12	1623.txt	1	1	1	5	true	None	2025-02-27T18:40:36.201Z	2025-02-27T18:42:24.008Z
13	1845.txt	1	2	2	5	true	Correct	2025-02-27T18:42:26.339Z	2025-02-27T18:45:15.202Z
14	1793.txt	1	2	2	6	true	None	2025-02-27T18:45:39.314Z	2025-02-27T18:47:46.525Z
15	129.txt	2	1	1	2	true	None	2025-02-27T18:47:53.381Z	2025-02-27T18:49:44.031Z
16	1221.txt	1	1	2	2	true	None	2025-02-27T18:49:47.475Z	2025-02-27T18:51:29.370Z
17	1533.txt	1	1	1	5	true	None	2025-02-27T18:51:30.870Z	2025-02-27T18:53:08.938Z
18	1921.txt	2	2	2	6	true	Correct	2025-02-27T18:53:10.241Z	2025-02-27T18:55:18.038Z
19	1451.txt	1	2	2	4	true	None	2025-02-27T18:55:25.027Z	2025-02-27T18:56:35.048Z
20	1741.txt	1	1	2	6	true	None	2025-02-27T18:56:39.794Z	2025-02-27T18:57:32.692Z</results>
