# Supplementary material for: Learning to detect AI texts and learning the limits
Source: PLoS One. 2025 Oct 15;20(10):e0333007. doi: 10.1371/journal.pone.0333007 (PMC12527182; doi:10.1371/journal.pone.0333007)
Supplement: S2 File — All data and scripts used in the study, some additional descriptive statistics, scalable formate figures. (ZIP) [file pone.0333007.s002.tgz › data and scripts/OSF/results/LABELS/20250227_212348_98.tsv]

<settings>{"version":"1.1","user_system":"Mozilla/5.0 (Macintosh; Intel Mac OS X 10_15_7) AppleWebKit/537.36 (KHTML, like Gecko) Chrome/133.0.0.0 Safari/537.36","interface_language":"ces","content_language":"ces","stimuli_URL":"https://hypertext.cz/experimentcz/koditex_chat_gpt-4o__0.tsv","control_stimuli_URL":"https://hypertext.cz/experimentcz/control_koditex_chat_gpt-4o__0.tsv","agreement_URL":…
<demographics>{"gender":"male","age":"20","language":"czech","language_other":"","reading_disorder":"false","currently_studying":"true","education_level":"4_bachelor","education_other":"","completed_education":"","completed_education_other":"","field_current":["philology"],"field_completed":[],"ai_usage":"several_weekly","ai_improve":"6","ai_risk":"7","ai_quality":"4","ai_creativity":"6","ai_unde…
<ideas>Žádné strategie jsem neměl. Možná jen hledat nějaké chyby, překlepy.</ideas>
<results>id	pair id	Human position	Human guessed position	More readable position	Confidence	Is learner	Control question success	Timestamp of trial begin	Timestamp of trial end
1	2032.txt	2	1	1	5	false	None	2025-02-27T20:04:42.552Z	2025-02-27T20:06:16.539Z
2	1779.txt	1	2	2	5	false	None	2025-02-27T20:06:16.539Z	2025-02-27T20:07:07.529Z
3	1845.txt	1	1	1	2	false	Correct	2025-02-27T20:07:07.529Z	2025-02-27T20:08:06.306Z
4	1745.txt	1	2	2	4	false	None	2025-02-27T20:08:15.169Z	2025-02-27T20:09:30.267Z
5	1551.txt	2	1	1	1	false	None	2025-02-27T20:09:30.267Z	2025-02-27T20:10:38.965Z
6	1626.txt	2	2	2	3	false	None	2025-02-27T20:10:38.965Z	2025-02-27T20:11:28.878Z
7	318.txt	1	2	2	3	false	None	2025-02-27T20:11:28.878Z	2025-02-27T20:12:42.136Z
8	2040.txt	2	1	1	2	false	None	2025-02-27T20:12:42.136Z	2025-02-27T20:13:32.188Z
9	847.txt	2	1	1	2	false	None	2025-02-27T20:13:32.188Z	2025-02-27T20:14:36.345Z
10	1346.txt	2	2	2	2	false	None	2025-02-27T20:14:36.345Z	2025-02-27T20:15:01.951Z
11	1915.txt	1	2	2	5	false	None	2025-02-27T20:15:01.951Z	2025-02-27T20:15:59.313Z
12	1037.txt	2	1	1	3	false	None	2025-02-27T20:15:59.313Z	2025-02-27T20:16:38.833Z
13	1312.txt	1	2	2	5	false	Correct	2025-02-27T20:16:38.833Z	2025-02-27T20:17:42.745Z
14	1997.txt	2	2	1	2	false	None	2025-02-27T20:17:47.122Z	2025-02-27T20:18:46.329Z
15	1989.txt	1	2	2	2	false	None	2025-02-27T20:18:46.329Z	2025-02-27T20:19:40.971Z
16	1381.txt	1	1	1	2	false	None	2025-02-27T20:19:40.971Z	2025-02-27T20:20:08.286Z
17	1859.txt	1	2	2	4	false	None	2025-02-27T20:20:08.286Z	2025-02-27T20:20:25.958Z
18	1921.txt	1	1	1	2	false	Correct	2025-02-27T20:20:25.958Z	2025-02-27T20:21:41.919Z
19	2013.txt	1	2	2	3	false	None	2025-02-27T20:21:45.395Z	2025-02-27T20:22:01.302Z
20	1965.txt	1	1	1	1	false	None	2025-02-27T20:22:01.302Z	2025-02-27T20:22:34.080Z</results>
