# Supplementary material for: Learning to detect AI texts and learning the limits
Source: PLoS One. 2025 Oct 15;20(10):e0333007. doi: 10.1371/journal.pone.0333007 (PMC12527182; doi:10.1371/journal.pone.0333007)
Supplement: S2 File — All data and scripts used in the study, some additional descriptive statistics, scalable formate figures. (ZIP) [file pone.0333007.s002.tgz › data and scripts/OSF/results/LABELS/20250227_212947_276.tsv]

<settings>{"version":"1.1","user_system":"Mozilla/5.0 (Windows NT 10.0; Win64; x64) AppleWebKit/537.36 (KHTML, like Gecko) Chrome/133.0.0.0 Safari/537.36","interface_language":"ces","content_language":"ces","stimuli_URL":"https://hypertext.cz/experimentcz/koditex_chat_gpt-4o__0.tsv","control_stimuli_URL":"https://hypertext.cz/experimentcz/control_koditex_chat_gpt-4o__0.tsv","agreement_URL":"https…
<demographics>{"gender":"female","age":"20","language":"czech","language_other":"","reading_disorder":"false","currently_studying":"true","education_level":"4_bachelor","education_other":"","completed_education":"","completed_education_other":"","field_current":["nature"],"field_completed":[],"ai_usage":"several_weekly","ai_improve":"7","ai_risk":"2","ai_quality":"3","ai_creativity":"6","ai_under…
<ideas>Při plnění úkolů mi nejvíce pomáhalo k rozpoznání následující: samotná struktura věty - většinou, pokud to píše AI, je věta konstruována následovně: ODBORNÝ ÚVOD VĚTY (použití slov jako: Hlavními důvody, proč se.. může být následující...) - SAMOTNÝ OBSAH (zvláštní konstrukce vět - zvláštně přeházená slova, inverze - a věty často končí " a právě proto jsou sedačky z... ideální volbou pro ro…
<results>id	pair id	Human position	Human guessed position	More readable position	Confidence	Is learner	Control question success	Timestamp of trial begin	Timestamp of trial end
1	1909.txt	2	1	1	7	true	None	2025-02-27T19:50:58.078Z	2025-02-27T19:53:09.642Z
2	2080.txt	2	1	1	6	true	None	2025-02-27T19:54:01.237Z	2025-02-27T19:56:15.199Z
3	1845.txt	2	1	1	4	true	Correct	2025-02-27T19:56:26.943Z	2025-02-27T19:57:37.838Z
4	2041.txt	1	2	2	5	true	None	2025-02-27T19:57:54.226Z	2025-02-27T19:59:43.145Z
5	2121.txt	1	2	2	4	true	None	2025-02-27T19:59:51.928Z	2025-02-27T20:01:12.020Z
6	2270.txt	1	1	1	4	true	None	2025-02-27T20:01:17.080Z	2025-02-27T20:02:39.083Z
7	1769.txt	2	2	2	4	true	None	2025-02-27T20:02:45.370Z	2025-02-27T20:03:48.858Z
8	1666.txt	1	1	1	7	true	None	2025-02-27T20:03:50.902Z	2025-02-27T20:05:00.645Z
9	2036.txt	1	1	1	7	true	None	2025-02-27T20:05:02.593Z	2025-02-27T20:06:46.508Z
10	130.txt	2	1	1	4	true	None	2025-02-27T20:06:47.900Z	2025-02-27T20:07:56.663Z
11	852.txt	1	1	1	3	true	None	2025-02-27T20:07:58.171Z	2025-02-27T20:08:43.846Z
12	2326.txt	2	2	2	6	true	None	2025-02-27T20:08:45.498Z	2025-02-27T20:09:08.850Z
13	1921.txt	2	2	2	5	true	Correct	2025-02-27T20:09:09.902Z	2025-02-27T20:09:27.266Z
14	672.txt	2	2	2	5	true	None	2025-02-27T20:09:32.742Z	2025-02-27T20:10:02.406Z
15	1882.txt	1	1	1	6	true	None	2025-02-27T20:10:06.765Z	2025-02-27T20:10:34.353Z
16	1713.txt	2	2	2	5	true	None	2025-02-27T20:10:35.829Z	2025-02-27T20:11:22.912Z
17	1642.txt	1	2	2	4	true	None	2025-02-27T20:11:23.888Z	2025-02-27T20:12:13.672Z
18	1312.txt	1	1	1	4	true	Correct	2025-02-27T20:12:14.672Z	2025-02-27T20:12:33.504Z
19	1140.txt	2	2	2	5	true	None	2025-02-27T20:12:41.727Z	2025-02-27T20:15:39.566Z
20	1345.txt	1	1	1	4	true	None	2025-02-27T20:15:41.005Z	2025-02-27T20:20:47.206Z</results>
