# Supplementary material for: Learning to detect AI texts and learning the limits
Source: PLoS One. 2025 Oct 15;20(10):e0333007. doi: 10.1371/journal.pone.0333007 (PMC12527182; doi:10.1371/journal.pone.0333007)
Supplement: S2 File — All data and scripts used in the study, some additional descriptive statistics, scalable formate figures. (ZIP) [file pone.0333007.s002.tgz › data and scripts/OSF/results/LABELS/20250227_215923_220.tsv]

<settings>{"version":"1.1","user_system":"Mozilla/5.0 (Windows NT 10.0; Win64; x64) AppleWebKit/537.36 (KHTML, like Gecko) Chrome/133.0.0.0 Safari/537.36","interface_language":"ces","content_language":"ces","stimuli_URL":"https://hypertext.cz/experimentcz/koditex_chat_gpt-4o__0.tsv","control_stimuli_URL":"https://hypertext.cz/experimentcz/control_koditex_chat_gpt-4o__0.tsv","agreement_URL":"https…
<demographics>{"gender":"female","age":"22","language":"czech","language_other":"","reading_disorder":"false","currently_studying":"true","education_level":"4_bachelor","education_other":"","completed_education":"","completed_education_other":"","field_current":["nature"],"field_completed":[],"ai_usage":"monthly","ai_improve":"5","ai_risk":"6","ai_quality":"2","ai_creativity":"5","ai_understandin…
<ideas>Snažila jsem se zaměřit na slovní spojení, které by člověk přirozeně nepoužil.</ideas>
<results>id	pair id	Human position	Human guessed position	More readable position	Confidence	Is learner	Control question success	Timestamp of trial begin	Timestamp of trial end
1	2476.txt	1	2	2	5	false	None	2025-02-27T20:28:58.434Z	2025-02-27T20:30:48.963Z
2	1145.txt	2	2	2	4	false	None	2025-02-27T20:30:48.963Z	2025-02-27T20:32:23.758Z
3	1921.txt	1	1	2	3	false	Correct	2025-02-27T20:32:23.758Z	2025-02-27T20:33:52.220Z
4	1484.txt	1	2	2	3	false	None	2025-02-27T20:34:05.042Z	2025-02-27T20:35:19.824Z
5	1881.txt	2	1	1	5	false	None	2025-02-27T20:35:19.824Z	2025-02-27T20:36:39.290Z
6	129.txt	1	1	2	4	false	None	2025-02-27T20:36:39.290Z	2025-02-27T20:38:40.926Z
7	1118.txt	1	2	2	5	false	None	2025-02-27T20:38:40.926Z	2025-02-27T20:39:53.294Z
8	1748.txt	2	1	1	5	false	None	2025-02-27T20:39:53.294Z	2025-02-27T20:41:19.389Z
9	1174.txt	2	1	1	3	false	None	2025-02-27T20:41:19.389Z	2025-02-27T20:42:50.392Z
10	1037.txt	2	1	2	4	false	None	2025-02-27T20:42:50.392Z	2025-02-27T20:44:05.833Z
11	579.txt	1	1	2	2	false	None	2025-02-27T20:44:05.833Z	2025-02-27T20:45:26.752Z
12	1753.txt	1	1	2	2	false	None	2025-02-27T20:45:26.752Z	2025-02-27T20:46:54.976Z
13	1312.txt	2	1	1	1	false	Correct	2025-02-27T20:46:54.976Z	2025-02-27T20:48:28.970Z
14	2056.txt	2	2	1	5	false	None	2025-02-27T20:48:39.093Z	2025-02-27T20:49:48.040Z
15	1431.txt	1	2	2	4	false	None	2025-02-27T20:49:48.040Z	2025-02-27T20:51:17.605Z
16	937.txt	1	1	2	3	false	None	2025-02-27T20:51:17.605Z	2025-02-27T20:52:26.776Z
17	775.txt	1	1	2	4	false	None	2025-02-27T20:52:26.776Z	2025-02-27T20:54:03.715Z
18	1845.txt	1	1	1	3	false	Correct	2025-02-27T20:54:03.715Z	2025-02-27T20:55:20.972Z
19	586.txt	2	1	2	3	false	None	2025-02-27T20:55:28.110Z	2025-02-27T20:56:44.934Z
20	1937.txt	1	1	2	3	false	None	2025-02-27T20:56:44.934Z	2025-02-27T20:57:56.106Z</results>
