# Supplementary material for: Learning to detect AI texts and learning the limits
Source: PLoS One. 2025 Oct 15;20(10):e0333007. doi: 10.1371/journal.pone.0333007 (PMC12527182; doi:10.1371/journal.pone.0333007)
Supplement: S2 File — All data and scripts used in the study, some additional descriptive statistics, scalable formate figures. (ZIP) [file pone.0333007.s002.tgz › data and scripts/OSF/results/LABELS/20250228_093238_688.tsv]

<settings>{"version":"1.1","user_system":"Mozilla/5.0 (Windows NT 10.0; Win64; x64; rv:135.0) Gecko/20100101 Firefox/135.0","interface_language":"ces","content_language":"ces","stimuli_URL":"https://hypertext.cz/experimentcz/koditex_chat_gpt-4o__0.tsv","control_stimuli_URL":"https://hypertext.cz/experimentcz/control_koditex_chat_gpt-4o__0.tsv","agreement_URL":"https://hypertext.cz/experimentcz/in…
<demographics>{"gender":"female","age":"20","language":"czech","language_other":"","reading_disorder":"false","currently_studying":"true","education_level":"4_bachelor","education_other":"","completed_education":"","completed_education_other":"","field_current":["nature"],"field_completed":[],"ai_usage":"several_weekly","ai_improve":"6","ai_risk":"6","ai_quality":"5","ai_creativity":"2","ai_under…
<ideas>měla jsem vždy dilema, jstli se řídit intuicí nebo logicky přemýšlet, odkud by ty úryvky mohly pocházet a jestli jsou stylisticky upravené (opakování slov ve větách za sebou, krkolomné části vět...) - což by napovídalo, že jde o text umělé inteligence, na druhou stranu tam byly i úryvky z žánrů textů, kde na tyto stylistické aspekty není kladen takový důraz, zajímavá zkušenost</ideas>
<results>id	pair id	Human position	Human guessed position	More readable position	Confidence	Is learner	Control question success	Timestamp of trial begin	Timestamp of trial end
1	2216.txt	2	2	2	3	false	None	2025-02-28T07:58:31.266Z	2025-02-28T08:00:09.920Z
2	1733.txt	2	2	2	3	false	None	2025-02-28T08:00:09.920Z	2025-02-28T08:02:49.432Z
3	1921.txt	1	2	2	3	false	Correct	2025-02-28T08:02:49.432Z	2025-02-28T08:04:08.815Z
4	1877.txt	1	1	1	3	false	None	2025-02-28T08:04:15.040Z	2025-02-28T08:05:51.592Z
5	1758.txt	2	2	1	4	false	None	2025-02-28T08:05:51.592Z	2025-02-28T08:07:21.599Z
6	1834.txt	2	2	2	3	false	None	2025-02-28T08:07:21.599Z	2025-02-28T08:08:44.864Z
7	1667.txt	1	2	1	3	false	None	2025-02-28T08:08:44.864Z	2025-02-28T08:10:48.631Z
8	1976.txt	2	2	1	3	false	None	2025-02-28T08:10:48.631Z	2025-02-28T08:12:36.672Z
9	667.txt	1	2	2	5	false	None	2025-02-28T08:12:36.672Z	2025-02-28T08:13:27.264Z
10	2107.txt	2	1	1	3	false	None	2025-02-28T08:13:27.264Z	2025-02-28T08:14:53.120Z
11	1157.txt	2	2	1	3	false	None	2025-02-28T08:14:53.120Z	2025-02-28T08:16:11.360Z
12	2000.txt	1	2	2	5	false	None	2025-02-28T08:16:11.360Z	2025-02-28T08:17:23.105Z
13	1312.txt	2	1	1	3	false	Correct	2025-02-28T08:17:23.105Z	2025-02-28T08:18:43.511Z
14	1840.txt	2	2	1	6	false	None	2025-02-28T08:18:48.551Z	2025-02-28T08:20:08.591Z
15	1318.txt	2	2	1	3	false	None	2025-02-28T08:20:08.591Z	2025-02-28T08:21:29.280Z
16	1808.txt	1	1	2	2	false	None	2025-02-28T08:21:29.280Z	2025-02-28T08:22:42.544Z
17	1826.txt	2	1	1	3	false	None	2025-02-28T08:22:42.544Z	2025-02-28T08:23:57.296Z
18	1845.txt	2	1	1	3	false	Correct	2025-02-28T08:23:57.296Z	2025-02-28T08:25:08.455Z
19	1373.txt	2	2	2	2	false	None	2025-02-28T08:25:16.536Z	2025-02-28T08:26:36.672Z
20	1320.txt	1	2	1	3	false	None	2025-02-28T08:26:36.672Z	2025-02-28T08:28:03.080Z</results>
