# Supplementary material for: Learning to detect AI texts and learning the limits
Source: PLoS One. 2025 Oct 15;20(10):e0333007. doi: 10.1371/journal.pone.0333007 (PMC12527182; doi:10.1371/journal.pone.0333007)
Supplement: S2 File — All data and scripts used in the study, some additional descriptive statistics, scalable formate figures. (ZIP) [file pone.0333007.s002.tgz › data and scripts/OSF/results/LABELS/20250228_105216_664.tsv]

<settings>{"version":"1.1","user_system":"Mozilla/5.0 (Windows NT 10.0; Win64; x64) AppleWebKit/537.36 (KHTML, like Gecko) Chrome/133.0.0.0 Safari/537.36 Edg/133.0.0.0","interface_language":"ces","content_language":"ces","stimuli_URL":"https://hypertext.cz/experimentcz/koditex_chat_gpt-4o__0.tsv","control_stimuli_URL":"https://hypertext.cz/experimentcz/control_koditex_chat_gpt-4o__0.tsv","agreeme…
<demographics>{"gender":"female","age":"24","language":"czech","language_other":"","reading_disorder":"false","currently_studying":"true","education_level":"5_master","education_other":"","completed_education":"","completed_education_other":"","field_current":["human"],"field_completed":[],"ai_usage":"weekly","ai_improve":"7","ai_risk":"7","ai_quality":"4","ai_creativity":"4","ai_understanding":"…
<ideas>Nejprve jsem přečetla jeden článek a pak druhý. Zaměřovala jsem především na vyhledání hovorových slov a slovních obratů. Texty psané více stroze jsem si v hlavě označila jako od AI. Tam kde byly takové hovorové výrazy a taky hodně vyjádřené pocity a prožívání jsem označila jako psané člověkem.</ideas>
<results>id	pair id	Human position	Human guessed position	More readable position	Confidence	Is learner	Control question success	Timestamp of trial begin	Timestamp of trial end
1	2051.txt	2	2	2	5	true	None	2025-02-28T09:25:43.102Z	2025-02-28T09:26:28.362Z
2	1257.txt	2	1	1	4	true	None	2025-02-28T09:26:33.441Z	2025-02-28T09:27:46.822Z
3	1921.txt	2	2	1	5	true	Correct	2025-02-28T09:27:53.969Z	2025-02-28T09:28:45.894Z
4	14.txt	1	1	2	6	true	None	2025-02-28T09:28:52.888Z	2025-02-28T09:30:01.355Z
5	1810.txt	1	2	1	6	true	None	2025-02-28T09:30:03.352Z	2025-02-28T09:30:57.692Z
6	852.txt	1	2	1	5	true	None	2025-02-28T09:31:04.022Z	2025-02-28T09:32:01.078Z
7	1767.txt	2	2	1	4	true	None	2025-02-28T09:32:03.425Z	2025-02-28T09:32:46.222Z
8	1230.txt	1	2	2	4	true	None	2025-02-28T09:32:48.119Z	2025-02-28T09:33:56.686Z
9	851.txt	2	2	1	4	true	None	2025-02-28T09:33:59.302Z	2025-02-28T09:35:09.150Z
10	1531.txt	2	1	1	4	true	None	2025-02-28T09:35:11.017Z	2025-02-28T09:35:55.494Z
11	1685.txt	1	2	2	4	true	None	2025-02-28T09:36:02.457Z	2025-02-28T09:37:18.501Z
12	1726.txt	2	2	2	4	true	None	2025-02-28T09:37:25.114Z	2025-02-28T09:39:32.484Z
13	1312.txt	1	2	2	4	true	Correct	2025-02-28T09:39:34.300Z	2025-02-28T09:40:59.374Z
14	1243.txt	2	2	2	4	true	None	2025-02-28T09:41:10.673Z	2025-02-28T09:42:06.126Z
15	2048.txt	1	1	1	4	true	None	2025-02-28T09:42:07.771Z	2025-02-28T09:42:40.724Z
16	2326.txt	1	1	2	4	true	None	2025-02-28T09:42:43.424Z	2025-02-28T09:43:55.836Z
17	1962.txt	2	2	2	6	true	None	2025-02-28T09:43:57.533Z	2025-02-28T09:44:38.299Z
18	1845.txt	2	2	2	4	true	Correct	2025-02-28T09:44:39.979Z	2025-02-28T09:45:44.749Z
19	1542.txt	1	1	1	4	true	None	2025-02-28T09:45:56.158Z	2025-02-28T09:47:09.988Z
20	1919.txt	2	2	1	4	true	None	2025-02-28T09:47:11.771Z	2025-02-28T09:48:11.892Z</results>
