# Supplementary material for: Learning to detect AI texts and learning the limits
Source: PLoS One. 2025 Oct 15;20(10):e0333007. doi: 10.1371/journal.pone.0333007 (PMC12527182; doi:10.1371/journal.pone.0333007)
Supplement: S2 File — All data and scripts used in the study, some additional descriptive statistics, scalable formate figures. (ZIP) [file pone.0333007.s002.tgz › data and scripts/OSF/results/LABELS/20250228_110329_261.tsv]

<settings>{"version":"1.1","user_system":"Mozilla/5.0 (Macintosh; Intel Mac OS X 10_15_7) AppleWebKit/605.1.15 (KHTML, like Gecko) Version/17.2.1 Safari/605.1.15","interface_language":"ces","content_language":"ces","stimuli_URL":"https://hypertext.cz/experimentcz/koditex_chat_gpt-4o__0.tsv","control_stimuli_URL":"https://hypertext.cz/experimentcz/control_koditex_chat_gpt-4o__0.tsv","agreement_URL…
<demographics>{"gender":"female","age":"20","language":"czech","language_other":"","reading_disorder":"false","currently_studying":"true","education_level":"5_master","education_other":"","completed_education":"","completed_education_other":"","field_current":["human"],"field_completed":[],"ai_usage":"daily","ai_improve":"5","ai_risk":"6","ai_quality":"5","ai_creativity":"4","ai_understanding":"5…
<ideas>Občas jsem zkoušela taktiku, že co se mi čte hůř, je napsáno člověkem.</ideas>
<results>id	pair id	Human position	Human guessed position	More readable position	Confidence	Is learner	Control question success	Timestamp of trial begin	Timestamp of trial end
1	1977.txt	1	2	2	3	true	None	2025-02-28T09:40:50.644Z	2025-02-28T09:42:27.423Z
2	864.txt	2	1	1	2	true	None	2025-02-28T09:42:34.573Z	2025-02-28T09:43:31.175Z
3	1312.txt	1	2	2	2	true	Correct	2025-02-28T09:43:37.790Z	2025-02-28T09:45:00.880Z
4	1348.txt	1	2	2	2	true	None	2025-02-28T09:45:18.982Z	2025-02-28T09:46:17.398Z
5	1716.txt	1	2	2	2	true	None	2025-02-28T09:46:20.531Z	2025-02-28T09:47:21.050Z
6	1849.txt	1	1	2	2	true	None	2025-02-28T09:47:24.666Z	2025-02-28T09:48:03.652Z
7	1618.txt	2	1	1	2	true	None	2025-02-28T09:48:07.072Z	2025-02-28T09:49:29.526Z
8	1555.txt	2	1	1	2	true	None	2025-02-28T09:49:32.540Z	2025-02-28T09:50:18.261Z
9	1881.txt	1	1	2	2	true	None	2025-02-28T09:50:23.042Z	2025-02-28T09:51:22.561Z
10	1697.txt	1	1	2	2	true	None	2025-02-28T09:51:24.828Z	2025-02-28T09:52:10.375Z
11	2163.txt	1	2	2	2	true	None	2025-02-28T09:52:13.993Z	2025-02-28T09:53:29.188Z
12	1135.txt	1	1	1	2	true	None	2025-02-28T09:53:31.655Z	2025-02-28T09:54:17.441Z
13	1921.txt	2	2	2	2	true	Correct	2025-02-28T09:54:19.507Z	2025-02-28T09:55:08.610Z
14	1117.txt	2	1	1	2	true	None	2025-02-28T09:55:14.511Z	2025-02-28T09:56:06.411Z
15	1110.txt	2	2	2	2	true	None	2025-02-28T09:56:08.478Z	2025-02-28T09:57:04.480Z
16	591.txt	1	1	2	2	true	None	2025-02-28T09:57:06.832Z	2025-02-28T09:58:06.552Z
17	846.txt	1	1	2	2	true	None	2025-02-28T09:58:08.837Z	2025-02-28T09:59:25.023Z
18	1845.txt	2	1	1	2	true	Correct	2025-02-28T09:59:27.526Z	2025-02-28T10:00:13.495Z
19	1694.txt	1	2	2	2	true	None	2025-02-28T10:00:20.562Z	2025-02-28T10:01:08.429Z
20	1787.txt	1	2	2	2	true	None	2025-02-28T10:01:12.465Z	2025-02-28T10:01:57.101Z</results>
