# Supplementary material for: Learning to detect AI texts and learning the limits
Source: PLoS One. 2025 Oct 15;20(10):e0333007. doi: 10.1371/journal.pone.0333007 (PMC12527182; doi:10.1371/journal.pone.0333007)
Supplement: S2 File — All data and scripts used in the study, some additional descriptive statistics, scalable formate figures. (ZIP) [file pone.0333007.s002.tgz › data and scripts/OSF/results/LABELS/20250228_110411_932.tsv]

<settings>{"version":"1.1","user_system":"Mozilla/5.0 (iPad; CPU OS 15_7 like Mac OS X) AppleWebKit/605.1.15 (KHTML, like Gecko) CriOS/125.0.6422.80 Mobile/15E148 Safari/604.1","interface_language":"ces","content_language":"ces","stimuli_URL":"https://hypertext.cz/experimentcz/koditex_chat_gpt-4o__0.tsv","control_stimuli_URL":"https://hypertext.cz/experimentcz/control_koditex_chat_gpt-4o__0.tsv",…
<demographics>{"gender":"female","age":"22","language":"czech","language_other":"","reading_disorder":"false","currently_studying":"true","education_level":"5_master","education_other":"","completed_education":"","completed_education_other":"","field_current":["nature"],"field_completed":[],"ai_usage":"less_than_monthly","ai_improve":"4","ai_risk":"5","ai_quality":"3","ai_creativity":"7","ai_unde…
<ideas></ideas>
<results>id	pair id	Human position	Human guessed position	More readable position	Confidence	Is learner	Control question success	Timestamp of trial begin	Timestamp of trial end
1	1715.txt	2	1	2	4	true	None	2025-02-28T09:57:49.325Z	2025-02-28T10:01:14.174Z
2	1643.txt	1	1	2	4	true	None	2025-02-28T10:01:24.992Z	2025-02-28T10:01:31.687Z
3	1845.txt	2	2	1	5	true	Incorrect	2025-02-28T10:01:33.653Z	2025-02-28T10:01:41.082Z
4	1749.txt	1	1	2	4	true	None	2025-02-28T10:01:47.814Z	2025-02-28T10:01:54.745Z
5	1004.txt	2	2	1	4	true	None	2025-02-28T10:01:56.661Z	2025-02-28T10:02:02.675Z
6	1915.txt	1	1	2	4	true	None	2025-02-28T10:02:04.260Z	2025-02-28T10:02:08.910Z
7	1133.txt	2	2	1	6	true	None	2025-02-28T10:02:10.410Z	2025-02-28T10:02:13.841Z
8	1391.txt	1	1	2	6	true	None	2025-02-28T10:02:15.422Z	2025-02-28T10:02:21.468Z
9	1248.txt	2	2	1	3	true	None	2025-02-28T10:02:22.954Z	2025-02-28T10:02:28.217Z
10	704.txt	1	1	2	2	true	None	2025-02-28T10:02:29.769Z	2025-02-28T10:02:32.433Z
11	2172.txt	1	1	1	5	true	None	2025-02-28T10:02:34.136Z	2025-02-28T10:02:36.619Z
12	1891.txt	2	1	2	3	true	None	2025-02-28T10:02:38.100Z	2025-02-28T10:02:41.262Z
13	1312.txt	1	2	2	4	true	Incorrect	2025-02-28T10:02:43.296Z	2025-02-28T10:02:45.814Z
14	2280.txt	2	1	2	3	true	None	2025-02-28T10:02:49.343Z	2025-02-28T10:02:51.892Z
15	1114.txt	1	2	1	3	true	None	2025-02-28T10:02:53.396Z	2025-02-28T10:02:55.524Z
16	1728.txt	2	2	2	5	true	None	2025-02-28T10:02:56.773Z	2025-02-28T10:03:01.173Z
17	1567.txt	1	1	1	2	true	None	2025-02-28T10:03:02.522Z	2025-02-28T10:03:04.840Z
18	1921.txt	1	1	2	5	true	Incorrect	2025-02-28T10:03:06.407Z	2025-02-28T10:03:09.389Z
19	1565.txt	1	1	1	4	true	None	2025-02-28T10:03:12.219Z	2025-02-28T10:03:15.403Z
20	1157.txt	1	1	2	4	true	None	2025-02-28T10:03:16.805Z	2025-02-28T10:03:19.419Z</results>
