# Supplementary material for: Learning to detect AI texts and learning the limits
Source: PLoS One. 2025 Oct 15;20(10):e0333007. doi: 10.1371/journal.pone.0333007 (PMC12527182; doi:10.1371/journal.pone.0333007)
Supplement: S2 File — All data and scripts used in the study, some additional descriptive statistics, scalable formate figures. (ZIP) [file pone.0333007.s002.tgz › data and scripts/OSF/results/LABELS/20250228_112343_450.tsv]

<settings>{"version":"1.1","user_system":"Mozilla/5.0 (Windows NT 10.0; Win64; x64) AppleWebKit/537.36 (KHTML, like Gecko) Chrome/133.0.0.0 Safari/537.36","interface_language":"ces","content_language":"ces","stimuli_URL":"https://hypertext.cz/experimentcz/koditex_chat_gpt-4o__0.tsv","control_stimuli_URL":"https://hypertext.cz/experimentcz/control_koditex_chat_gpt-4o__0.tsv","agreement_URL":"https…
<demographics>{"gender":"female","age":"20","language":"czech","language_other":"","reading_disorder":"false","currently_studying":"true","education_level":"4_bachelor","education_other":"","completed_education":"","completed_education_other":"","field_current":["nature"],"field_completed":[],"ai_usage":"weekly","ai_improve":"6","ai_risk":"5","ai_quality":"3","ai_creativity":"4","ai_understanding…
<ideas>Vždy jsem přečetla oba celé texty a snažila se na základě mé zkušenosti s AI texty odhadnout, je to ale velmi těžké. </ideas>
<results>id	pair id	Human position	Human guessed position	More readable position	Confidence	Is learner	Control question success	Timestamp of trial begin	Timestamp of trial end
1	1804.txt	2	2	2	5	true	None	2025-02-28T09:52:59.203Z	2025-02-28T09:54:34.409Z
2	1711.txt	1	2	2	6	true	None	2025-02-28T09:54:39.706Z	2025-02-28T09:55:55.798Z
3	1845.txt	1	2	2	3	true	Correct	2025-02-28T09:56:07.647Z	2025-02-28T09:57:55.901Z
4	1752.txt	1	1	1	4	true	None	2025-02-28T09:58:12.203Z	2025-02-28T09:59:33.244Z
5	1834.txt	2	1	1	4	true	None	2025-02-28T09:59:35.284Z	2025-02-28T10:01:14.152Z
6	101.txt	1	1	2	3	true	None	2025-02-28T10:01:18.563Z	2025-02-28T10:03:47.032Z
7	991.txt	1	1	1	5	true	None	2025-02-28T10:03:50.632Z	2025-02-28T10:05:37.148Z
8	1517.txt	1	2	2	4	true	None	2025-02-28T10:05:38.609Z	2025-02-28T10:06:55.822Z
9	601.txt	2	1	2	2	true	None	2025-02-28T10:06:57.306Z	2025-02-28T10:08:17.305Z
10	652.txt	2	1	1	3	true	None	2025-02-28T10:08:18.437Z	2025-02-28T10:09:25.865Z
11	2016.txt	2	2	1	2	true	None	2025-02-28T10:09:27.566Z	2025-02-28T10:10:47.319Z
12	1819.txt	1	1	2	2	true	None	2025-02-28T10:10:48.470Z	2025-02-28T10:11:45.542Z
13	1312.txt	2	2	2	3	true	Correct	2025-02-28T10:11:46.458Z	2025-02-28T10:13:05.920Z
14	1749.txt	2	2	1	4	true	None	2025-02-28T10:13:26.526Z	2025-02-28T10:14:23.190Z
15	966.txt	1	1	2	2	true	None	2025-02-28T10:14:24.171Z	2025-02-28T10:15:53.361Z
16	1135.txt	2	2	2	4	true	None	2025-02-28T10:15:54.570Z	2025-02-28T10:16:51.138Z
17	1648.txt	2	1	2	2	true	None	2025-02-28T10:16:52.205Z	2025-02-28T10:18:01.050Z
18	1921.txt	1	2	2	2	true	Correct	2025-02-28T10:18:02.059Z	2025-02-28T10:19:16.747Z
19	1713.txt	2	2	1	2	true	None	2025-02-28T10:19:21.666Z	2025-02-28T10:20:41.672Z
20	1784.txt	2	2	1	4	true	None	2025-02-28T10:20:42.874Z	2025-02-28T10:21:39.508Z</results>
