# Supplementary material for: Learning to detect AI texts and learning the limits
Source: PLoS One. 2025 Oct 15;20(10):e0333007. doi: 10.1371/journal.pone.0333007 (PMC12527182; doi:10.1371/journal.pone.0333007)
Supplement: S2 File — All data and scripts used in the study, some additional descriptive statistics, scalable formate figures. (ZIP) [file pone.0333007.s002.tgz › data and scripts/OSF/results/LABELS/20250228_113458_211.tsv]

<settings>{"version":"1.1","user_system":"Mozilla/5.0 (Windows NT 10.0; Win64; x64) AppleWebKit/537.36 (KHTML, like Gecko) Chrome/133.0.0.0 Safari/537.36","interface_language":"ces","content_language":"ces","stimuli_URL":"https://hypertext.cz/experimentcz/koditex_chat_gpt-4o__0.tsv","control_stimuli_URL":"https://hypertext.cz/experimentcz/control_koditex_chat_gpt-4o__0.tsv","agreement_URL":"https…
<demographics>{"gender":"male","age":"24","language":"czech","language_other":"","reading_disorder":"false","currently_studying":"true","education_level":"5_master","education_other":"","completed_education":"","completed_education_other":"","field_current":["philology"],"field_completed":[],"ai_usage":"daily","ai_improve":"6","ai_risk":"4","ai_quality":"7","ai_creativity":"3","ai_understanding":…
<ideas>Zaměřoval jsem se na celkovou srozumitelnost vět, na interpunkci apod. AI generované texty mi pocitově četly lépe, protože struktura vět je jednodušší. AI většinou nepoužívá složité větné konstrukce. Navíc bývají texty ucelenější tím. Texty psané lidmi jsou často spontánnější a z toho důvodu ne tak dobře strukturované.</ideas>
<results>id	pair id	Human position	Human guessed position	More readable position	Confidence	Is learner	Control question success	Timestamp of trial begin	Timestamp of trial end
1	1035.txt	1	2	2	5	true	None	2025-02-28T10:05:37.874Z	2025-02-28T10:07:06.699Z
2	2194.txt	2	1	1	6	true	None	2025-02-28T10:07:23.458Z	2025-02-28T10:08:06.484Z
3	1312.txt	1	2	2	5	true	Correct	2025-02-28T10:08:18.611Z	2025-02-28T10:08:55.265Z
4	2072.txt	1	1	2	4	true	None	2025-02-28T10:09:12.766Z	2025-02-28T10:09:46.670Z
5	2003.txt	2	2	2	6	true	None	2025-02-28T10:09:52.694Z	2025-02-28T10:10:45.429Z
6	1837.txt	2	2	1	7	true	None	2025-02-28T10:10:49.719Z	2025-02-28T10:11:37.938Z
7	1665.txt	2	2	1	7	true	None	2025-02-28T10:11:41.413Z	2025-02-28T10:12:34.314Z
8	123.txt	1	1	2	5	true	None	2025-02-28T10:12:36.412Z	2025-02-28T10:13:21.632Z
9	1963.txt	1	2	2	7	true	None	2025-02-28T10:13:33.089Z	2025-02-28T10:14:14.879Z
10	130.txt	1	2	1	4	true	None	2025-02-28T10:14:23.127Z	2025-02-28T10:15:09.634Z
11	2206.txt	1	2	1	5	true	None	2025-02-28T10:15:13.287Z	2025-02-28T10:15:57.364Z
12	839.txt	2	1	2	5	true	None	2025-02-28T10:16:01.717Z	2025-02-28T10:16:28.252Z
13	1845.txt	1	1	2	5	true	Correct	2025-02-28T10:16:30.915Z	2025-02-28T10:17:04.328Z
14	1335.txt	1	1	2	6	true	None	2025-02-28T10:17:12.640Z	2025-02-28T10:17:42.406Z
15	1179.txt	2	2	1	3	true	None	2025-02-28T10:17:48.317Z	2025-02-28T10:27:52.929Z
16	59.txt	2	2	1	6	true	None	2025-02-28T10:27:59.365Z	2025-02-28T10:28:34.920Z
17	1940.txt	1	2	2	5	true	None	2025-02-28T10:28:36.342Z	2025-02-28T10:29:45.371Z
18	1921.txt	2	2	2	7	true	Correct	2025-02-28T10:29:48.443Z	2025-02-28T10:30:16.932Z
19	2021.txt	2	2	1	6	true	None	2025-02-28T10:30:21.996Z	2025-02-28T10:31:00.594Z
20	1684.txt	1	2	1	6	true	None	2025-02-28T10:31:02.907Z	2025-02-28T10:31:34.031Z</results>
