# Supplementary material for: Learning to detect AI texts and learning the limits
Source: PLoS One. 2025 Oct 15;20(10):e0333007. doi: 10.1371/journal.pone.0333007 (PMC12527182; doi:10.1371/journal.pone.0333007)
Supplement: S2 File — All data and scripts used in the study, some additional descriptive statistics, scalable formate figures. (ZIP) [file pone.0333007.s002.tgz › data and scripts/OSF/results/LABELS/20250228_113633_975.tsv]

<settings>{"version":"1.1","user_system":"Mozilla/5.0 (Windows NT 10.0; Win64; x64) AppleWebKit/537.36 (KHTML, like Gecko) Chrome/133.0.0.0 Safari/537.36","interface_language":"ces","content_language":"ces","stimuli_URL":"https://hypertext.cz/experimentcz/koditex_chat_gpt-4o__0.tsv","control_stimuli_URL":"https://hypertext.cz/experimentcz/control_koditex_chat_gpt-4o__0.tsv","agreement_URL":"https…
<demographics>{"gender":"female","age":"22","language":"czech","language_other":"","reading_disorder":"false","currently_studying":"true","education_level":"5_master","education_other":"","completed_education":"","completed_education_other":"","field_current":["nature"],"field_completed":[],"ai_usage":"several_weekly","ai_improve":"5","ai_risk":"4","ai_quality":"5","ai_creativity":"3","ai_underst…
<ideas></ideas>
<results>id	pair id	Human position	Human guessed position	More readable position	Confidence	Is learner	Control question success	Timestamp of trial begin	Timestamp of trial end
1	1110.txt	1	2	2	5	true	None	2025-02-28T10:22:42.310Z	2025-02-28T10:23:13.666Z
2	1914.txt	2	2	1	5	true	None	2025-02-28T10:23:16.266Z	2025-02-28T10:23:42.384Z
3	1921.txt	2	2	2	6	true	Correct	2025-02-28T10:23:44.601Z	2025-02-28T10:24:04.462Z
4	2136.txt	2	2	1	4	true	None	2025-02-28T10:24:11.914Z	2025-02-28T10:24:56.123Z
5	1620.txt	2	2	1	6	true	None	2025-02-28T10:24:57.259Z	2025-02-28T10:26:35.382Z
6	1694.txt	2	2	1	6	true	None	2025-02-28T10:26:36.424Z	2025-02-28T10:26:50.510Z
7	1027.txt	1	2	2	3	true	None	2025-02-28T10:26:54.883Z	2025-02-28T10:28:25.949Z
8	1764.txt	1	1	1	4	true	None	2025-02-28T10:28:26.986Z	2025-02-28T10:28:41.625Z
9	11.txt	1	1	2	4	true	None	2025-02-28T10:28:42.661Z	2025-02-28T10:29:12.221Z
10	1660.txt	1	1	2	5	true	None	2025-02-28T10:29:13.091Z	2025-02-28T10:29:53.962Z
11	1362.txt	2	2	2	3	true	None	2025-02-28T10:29:54.932Z	2025-02-28T10:32:06.421Z
12	814.txt	1	2	2	6	true	None	2025-02-28T10:32:07.425Z	2025-02-28T10:32:21.650Z
13	1845.txt	2	1	1	4	true	Correct	2025-02-28T10:32:22.770Z	2025-02-28T10:32:37.705Z
14	2012.txt	1	1	2	5	true	None	2025-02-28T10:32:43.050Z	2025-02-28T10:33:36.094Z
15	1691.txt	2	2	2	5	true	None	2025-02-28T10:33:37.177Z	2025-02-28T10:33:52.850Z
16	1583.txt	2	2	1	3	true	None	2025-02-28T10:33:54.006Z	2025-02-28T10:34:23.995Z
17	13.txt	1	2	2	6	true	None	2025-02-28T10:34:25.045Z	2025-02-28T10:34:41.179Z
18	1312.txt	1	1	2	4	true	Correct	2025-02-28T10:34:42.097Z	2025-02-28T10:35:00.288Z
19	775.txt	2	2	2	5	true	None	2025-02-28T10:35:05.123Z	2025-02-28T10:35:23.314Z
20	1685.txt	1	1	1	5	true	None	2025-02-28T10:35:24.270Z	2025-02-28T10:35:39.068Z</results>
