# Supplementary material for: Learning to detect AI texts and learning the limits
Source: PLoS One. 2025 Oct 15;20(10):e0333007. doi: 10.1371/journal.pone.0333007 (PMC12527182; doi:10.1371/journal.pone.0333007)
Supplement: S2 File — All data and scripts used in the study, some additional descriptive statistics, scalable formate figures. (ZIP) [file pone.0333007.s002.tgz › data and scripts/OSF/results/LABELS/20250228_121859_259.tsv]

<settings>{"version":"1.1","user_system":"Mozilla/5.0 (Windows NT 10.0; Win64; x64) AppleWebKit/537.36 (KHTML, like Gecko) Chrome/133.0.0.0 Safari/537.36","interface_language":"ces","content_language":"ces","stimuli_URL":"https://hypertext.cz/experimentcz/koditex_chat_gpt-4o__0.tsv","control_stimuli_URL":"https://hypertext.cz/experimentcz/control_koditex_chat_gpt-4o__0.tsv","agreement_URL":"https…
<demographics>{"gender":"female","age":"20","language":"czech","language_other":"","reading_disorder":"false","currently_studying":"true","education_level":"4_bachelor","education_other":"","completed_education":"","completed_education_other":"","field_current":["human","nature"],"field_completed":[],"ai_usage":"daily","ai_improve":"6","ai_risk":"7","ai_quality":"6","ai_creativity":"5","ai_unders…
<ideas>Nejdříve jsem přečetla oba texty a pak rozhodovala - když se tam opakovaly slova za sebou, tak jsem volila AI. Dále třeba když byl text až moc jednoduchý, nebo přehnaně složitý a rozepsaný. </ideas>
<results>id	pair id	Human position	Human guessed position	More readable position	Confidence	Is learner	Control question success	Timestamp of trial begin	Timestamp of trial end
1	2326.txt	1	1	2	2	false	None	2025-02-28T11:02:14.861Z	2025-02-28T11:03:31.050Z
2	1830.txt	2	2	2	2	false	None	2025-02-28T11:03:31.050Z	2025-02-28T11:04:10.027Z
3	1921.txt	2	2	1	2	false	Correct	2025-02-28T11:04:10.027Z	2025-02-28T11:04:59.879Z
4	1451.txt	1	1	2	2	false	None	2025-02-28T11:05:05.871Z	2025-02-28T11:05:50.165Z
5	2002.txt	2	1	1	6	false	None	2025-02-28T11:05:50.165Z	2025-02-28T11:06:22.306Z
6	1691.txt	1	1	2	5	false	None	2025-02-28T11:06:22.306Z	2025-02-28T11:07:04.295Z
7	1901.txt	1	1	1	5	false	None	2025-02-28T11:07:04.295Z	2025-02-28T11:07:42.337Z
8	775.txt	2	2	1	5	false	None	2025-02-28T11:07:42.337Z	2025-02-28T11:08:21.816Z
9	639.txt	2	2	1	6	false	None	2025-02-28T11:08:21.816Z	2025-02-28T11:08:53.051Z
10	1927.txt	2	1	1	2	false	None	2025-02-28T11:08:53.051Z	2025-02-28T11:09:44.311Z
11	1551.txt	2	1	1	3	false	None	2025-02-28T11:09:44.311Z	2025-02-28T11:10:21.422Z
12	2194.txt	1	2	1	1	false	None	2025-02-28T11:10:21.422Z	2025-02-28T11:11:16.467Z
13	1845.txt	2	2	1	2	false	Correct	2025-02-28T11:11:16.467Z	2025-02-28T11:12:14.408Z
14	1982.txt	1	1	1	6	false	None	2025-02-28T11:12:20.083Z	2025-02-28T11:12:48.928Z
15	45.txt	2	2	1	5	false	None	2025-02-28T11:12:48.928Z	2025-02-28T11:13:42.447Z
16	2476.txt	1	1	1	5	false	None	2025-02-28T11:13:42.447Z	2025-02-28T11:14:23.369Z
17	839.txt	2	2	1	4	false	None	2025-02-28T11:14:23.369Z	2025-02-28T11:15:04.858Z
18	1312.txt	2	1	1	2	false	Correct	2025-02-28T11:15:04.858Z	2025-02-28T11:15:47.959Z
19	644.txt	1	1	1	6	false	None	2025-02-28T11:15:52.153Z	2025-02-28T11:16:22.501Z
20	1391.txt	1	2	1	2	false	None	2025-02-28T11:16:22.501Z	2025-02-28T11:16:58.785Z</results>
