# Supplementary material for: Learning to detect AI texts and learning the limits
Source: PLoS One. 2025 Oct 15;20(10):e0333007. doi: 10.1371/journal.pone.0333007 (PMC12527182; doi:10.1371/journal.pone.0333007)
Supplement: S2 File — All data and scripts used in the study, some additional descriptive statistics, scalable formate figures. (ZIP) [file pone.0333007.s002.tgz › data and scripts/OSF/results/LABELS/20250228_131008_44.tsv]

<settings>{"version":"1.1","user_system":"Mozilla/5.0 (Windows NT 10.0; Win64; x64) AppleWebKit/537.36 (KHTML, like Gecko) Chrome/133.0.0.0 Safari/537.36","interface_language":"ces","content_language":"ces","stimuli_URL":"https://hypertext.cz/experimentcz/koditex_chat_gpt-4o__0.tsv","control_stimuli_URL":"https://hypertext.cz/experimentcz/control_koditex_chat_gpt-4o__0.tsv","agreement_URL":"https…
<demographics>{"gender":"female","age":"20","language":"czech","language_other":"","reading_disorder":"false","currently_studying":"true","education_level":"4_bachelor","education_other":"","completed_education":"","completed_education_other":"","field_current":["human"],"field_completed":[],"ai_usage":"several_weekly","ai_improve":"6","ai_risk":"4","ai_quality":"5","ai_creativity":"3","ai_unders…
<ideas>Zkoušela jsem si na každém textu všímat, který z nich je více emočně zabarvený a ne tolik "detailní". Tyto vlastnosti jsem přiřadila textu psanému člověkem</ideas>
<results>id	pair id	Human position	Human guessed position	More readable position	Confidence	Is learner	Control question success	Timestamp of trial begin	Timestamp of trial end
1	1911.txt	1	1	2	3	false	None	2025-02-28T11:45:51.523Z	2025-02-28T11:47:10.358Z
2	1958.txt	2	2	1	5	false	None	2025-02-28T11:47:10.358Z	2025-02-28T11:48:17.306Z
3	1312.txt	1	1	2	5	false	Correct	2025-02-28T11:48:17.306Z	2025-02-28T11:49:11.466Z
4	1638.txt	1	1	2	4	false	None	2025-02-28T11:49:26.746Z	2025-02-28T11:51:08.590Z
5	1047.txt	2	2	1	5	false	None	2025-02-28T11:51:08.590Z	2025-02-28T11:51:52.116Z
6	1034.txt	2	2	1	2	false	None	2025-02-28T11:51:52.116Z	2025-02-28T11:52:57.508Z
7	601.txt	1	1	2	5	false	None	2025-02-28T11:52:57.508Z	2025-02-28T11:54:01.720Z
8	1561.txt	1	1	1	5	false	None	2025-02-28T11:54:01.720Z	2025-02-28T11:55:26.670Z
9	1844.txt	2	2	1	5	false	None	2025-02-28T11:55:26.670Z	2025-02-28T11:56:18.582Z
10	1824.txt	2	2	1	3	false	None	2025-02-28T11:56:18.582Z	2025-02-28T11:57:14.474Z
11	834.txt	1	1	2	2	false	None	2025-02-28T11:57:14.474Z	2025-02-28T11:58:07.946Z
12	1077.txt	2	2	1	3	false	None	2025-02-28T11:58:07.946Z	2025-02-28T11:59:05.116Z
13	1921.txt	2	2	1	4	false	Correct	2025-02-28T11:59:05.116Z	2025-02-28T12:00:04.770Z
14	1734.txt	2	2	1	5	false	None	2025-02-28T12:00:08.650Z	2025-02-28T12:01:09.448Z
15	1729.txt	2	1	1	2	false	None	2025-02-28T12:01:09.448Z	2025-02-28T12:02:50.793Z
16	1752.txt	2	2	1	3	false	None	2025-02-28T12:02:50.793Z	2025-02-28T12:03:57.270Z
17	841.txt	1	1	1	5	false	None	2025-02-28T12:03:57.270Z	2025-02-28T12:04:54.627Z
18	1845.txt	2	2	1	2	false	Correct	2025-02-28T12:04:54.627Z	2025-02-28T12:05:53.534Z
19	569.txt	1	1	2	3	false	None	2025-02-28T12:05:58.018Z	2025-02-28T12:06:45.885Z
20	636.txt	1	1	1	5	false	None	2025-02-28T12:06:45.885Z	2025-02-28T12:07:37.208Z</results>
