# Supplementary material for: Learning to detect AI texts and learning the limits
Source: PLoS One. 2025 Oct 15;20(10):e0333007. doi: 10.1371/journal.pone.0333007 (PMC12527182; doi:10.1371/journal.pone.0333007)
Supplement: S2 File — All data and scripts used in the study, some additional descriptive statistics, scalable formate figures. (ZIP) [file pone.0333007.s002.tgz › data and scripts/OSF/results/LABELS/20250228_132734_238.tsv]

<settings>{"version":"1.1","user_system":"Mozilla/5.0 (Windows NT 10.0; Win64; x64) AppleWebKit/537.36 (KHTML, like Gecko) Chrome/133.0.0.0 Safari/537.36","interface_language":"ces","content_language":"ces","stimuli_URL":"https://hypertext.cz/experimentcz/koditex_chat_gpt-4o__0.tsv","control_stimuli_URL":"https://hypertext.cz/experimentcz/control_koditex_chat_gpt-4o__0.tsv","agreement_URL":"https…
<demographics>{"gender":"female","age":"26","language":"czech","language_other":"","reading_disorder":"false","currently_studying":"true","education_level":"5_master","education_other":"","completed_education":"","completed_education_other":"","field_current":["human"],"field_completed":[],"ai_usage":"several_monthly","ai_improve":"4","ai_risk":"5","ai_quality":"5","ai_creativity":"3","ai_underst…
<ideas>V průběhu jsem začala přemýšlet o sobě samé a o své strategii, proč některé články mi přijdou jasnější člověkem psané. Je to takové uvědomění si, že již nic nemusí být výtvorem člověka. </ideas>
<results>id	pair id	Human position	Human guessed position	More readable position	Confidence	Is learner	Control question success	Timestamp of trial begin	Timestamp of trial end
1	65.txt	2	1	1	2	false	None	2025-02-28T11:46:53.617Z	2025-02-28T11:48:25.580Z
2	1530.txt	1	2	2	3	false	None	2025-02-28T11:48:25.580Z	2025-02-28T11:49:58.314Z
3	1845.txt	2	2	1	5	false	Correct	2025-02-28T11:49:58.314Z	2025-02-28T11:51:46.828Z
4	409.txt	1	2	2	3	false	None	2025-02-28T11:51:53.970Z	2025-02-28T11:57:38.031Z
5	1643.txt	2	1	1	4	false	None	2025-02-28T11:57:38.031Z	2025-02-28T11:58:58.317Z
6	1637.txt	1	1	2	5	false	None	2025-02-28T11:58:58.317Z	2025-02-28T12:00:54.807Z
7	318.txt	2	1	1	4	false	None	2025-02-28T12:00:54.807Z	2025-02-28T12:01:59.536Z
8	601.txt	1	1	2	3	false	None	2025-02-28T12:01:59.536Z	2025-02-28T12:03:50.328Z
9	1763.txt	1	1	1	5	false	None	2025-02-28T12:03:50.328Z	2025-02-28T12:05:08.414Z
10	2011.txt	1	1	2	5	false	None	2025-02-28T12:05:08.414Z	2025-02-28T12:06:42.201Z
11	31.txt	2	1	2	4	false	None	2025-02-28T12:06:42.201Z	2025-02-28T12:09:56.465Z
12	966.txt	2	2	2	5	false	None	2025-02-28T12:09:56.465Z	2025-02-28T12:12:30.617Z
13	1921.txt	2	2	1	5	false	Correct	2025-02-28T12:12:30.617Z	2025-02-28T12:14:21.767Z
14	1791.txt	2	2	1	5	false	None	2025-02-28T12:14:25.026Z	2025-02-28T12:17:00.221Z
15	1803.txt	2	2	2	5	false	None	2025-02-28T12:17:00.221Z	2025-02-28T12:18:23.336Z
16	1846.txt	2	1	1	5	false	None	2025-02-28T12:18:23.336Z	2025-02-28T12:21:22.326Z
17	2270.txt	2	2	1	3	false	None	2025-02-28T12:21:22.326Z	2025-02-28T12:21:55.337Z
18	1312.txt	1	1	2	3	false	Correct	2025-02-28T12:21:55.337Z	2025-02-28T12:23:42.040Z
19	2012.txt	2	1	1	2	false	None	2025-02-28T12:23:46.424Z	2025-02-28T12:24:46.582Z
20	1243.txt	1	2	2	5	false	None	2025-02-28T12:24:46.582Z	2025-02-28T12:25:31.807Z</results>
