# Supplementary material for: Learning to detect AI texts and learning the limits
Source: PLoS One. 2025 Oct 15;20(10):e0333007. doi: 10.1371/journal.pone.0333007 (PMC12527182; doi:10.1371/journal.pone.0333007)
Supplement: S2 File — All data and scripts used in the study, some additional descriptive statistics, scalable formate figures. (ZIP) [file pone.0333007.s002.tgz › data and scripts/OSF/results/LABELS/20250228_141955_922.tsv]

<settings>{"version":"1.1","user_system":"Mozilla/5.0 (Windows NT 10.0; Win64; x64) AppleWebKit/537.36 (KHTML, like Gecko) Chrome/133.0.0.0 Safari/537.36 Edg/133.0.0.0","interface_language":"ces","content_language":"ces","stimuli_URL":"https://hypertext.cz/experimentcz/koditex_chat_gpt-4o__0.tsv","control_stimuli_URL":"https://hypertext.cz/experimentcz/control_koditex_chat_gpt-4o__0.tsv","agreeme…
<demographics>{"gender":"female","age":"20","language":"czech","language_other":"","reading_disorder":"false","currently_studying":"true","education_level":"4_bachelor","education_other":"","completed_education":"","completed_education_other":"","field_current":["human"],"field_completed":[],"ai_usage":"daily","ai_improve":"5","ai_risk":"5","ai_quality":"7","ai_creativity":"2","ai_understanding":…
<ideas>Koukala jsem zejména na interpunkci využívanou ve větách, myslím že umělá inteligence používá více spojovníků a dvojteček.</ideas>
<results>id	pair id	Human position	Human guessed position	More readable position	Confidence	Is learner	Control question success	Timestamp of trial begin	Timestamp of trial end
1	1945.txt	2	2	2	4	false	None	2025-02-28T12:12:46.479Z	2025-02-28T12:14:35.075Z
2	853.txt	1	1	2	4	false	None	2025-02-28T12:14:35.075Z	2025-02-28T12:16:28.200Z
3	1921.txt	1	2	1	2	false	Correct	2025-02-28T12:16:28.200Z	2025-02-28T12:17:57.590Z
4	1856.txt	1	1	2	1	false	None	2025-02-28T12:18:03.156Z	2025-02-28T12:19:52.333Z
5	1977.txt	1	1	2	1	false	None	2025-02-28T12:19:52.333Z	2025-02-28T12:21:22.187Z
6	1135.txt	2	1	1	1	false	None	2025-02-28T12:21:22.187Z	2025-02-28T12:24:11.329Z
7	599.txt	1	1	2	1	false	None	2025-02-28T12:24:11.329Z	2025-02-28T12:25:31.256Z
8	1847.txt	2	2	1	1	false	None	2025-02-28T12:25:31.256Z	2025-02-28T12:27:02.914Z
9	1934.txt	2	2	1	1	false	None	2025-02-28T12:27:02.914Z	2025-02-28T12:28:30.851Z
10	1243.txt	2	1	1	1	false	None	2025-02-28T12:28:30.851Z	2025-02-28T12:30:35.332Z
11	697.txt	1	1	2	1	false	None	2025-02-28T12:30:35.332Z	2025-02-28T12:34:59.252Z
12	831.txt	2	2	1	1	false	None	2025-02-28T12:34:59.252Z	2025-02-28T12:37:00.568Z
13	1845.txt	2	2	1	1	false	Correct	2025-02-28T12:37:00.568Z	2025-02-28T12:38:29.129Z
14	1561.txt	1	2	2	1	false	None	2025-02-28T12:38:36.517Z	2025-02-28T12:40:12.706Z
15	1174.txt	1	1	2	1	false	None	2025-02-28T12:40:12.706Z	2025-02-28T12:41:33.173Z
16	1655.txt	1	1	2	1	false	None	2025-02-28T12:41:33.173Z	2025-02-28T12:43:10.745Z
17	755.txt	2	1	1	2	false	None	2025-02-28T12:43:10.745Z	2025-02-28T13:12:59.033Z
18	1312.txt	2	1	1	1	false	Correct	2025-02-28T13:12:59.033Z	2025-02-28T13:15:14.571Z
19	1910.txt	2	2	2	1	false	None	2025-02-28T13:15:19.577Z	2025-02-28T13:16:36.225Z
20	1108.txt	1	1	2	1	false	None	2025-02-28T13:16:36.225Z	2025-02-28T13:18:17.895Z</results>
