# Supplementary material for: Learning to detect AI texts and learning the limits
Source: PLoS One. 2025 Oct 15;20(10):e0333007. doi: 10.1371/journal.pone.0333007 (PMC12527182; doi:10.1371/journal.pone.0333007)
Supplement: S2 File — All data and scripts used in the study, some additional descriptive statistics, scalable formate figures. (ZIP) [file pone.0333007.s002.tgz › data and scripts/OSF/results/LABELS/20250228_142521_311.tsv]

<settings>{"version":"1.1","user_system":"Mozilla/5.0 (Macintosh; Intel Mac OS X 10_15_7) AppleWebKit/537.36 (KHTML, like Gecko) Chrome/133.0.0.0 Safari/537.36","interface_language":"ces","content_language":"ces","stimuli_URL":"https://hypertext.cz/experimentcz/koditex_chat_gpt-4o__0.tsv","control_stimuli_URL":"https://hypertext.cz/experimentcz/control_koditex_chat_gpt-4o__0.tsv","agreement_URL":…
<demographics>{"gender":"female","age":"21","language":"czech","language_other":"","reading_disorder":"false","currently_studying":"true","education_level":"4_bachelor","education_other":"","completed_education":"","completed_education_other":"","field_current":["philology"],"field_completed":[],"ai_usage":"several_weekly","ai_improve":"6","ai_risk":"3","ai_quality":"2","ai_creativity":"6","ai_un…
<ideas></ideas>
<results>id	pair id	Human position	Human guessed position	More readable position	Confidence	Is learner	Control question success	Timestamp of trial begin	Timestamp of trial end
1	1714.txt	2	2	2	2	false	None	2025-02-28T13:04:32.637Z	2025-02-28T13:05:42.971Z
2	1793.txt	1	1	2	5	false	None	2025-02-28T13:05:42.971Z	2025-02-28T13:06:44.921Z
3	1921.txt	2	2	2	6	false	Correct	2025-02-28T13:06:44.921Z	2025-02-28T13:07:32.401Z
4	1748.txt	2	1	1	5	false	None	2025-02-28T13:07:38.223Z	2025-02-28T13:08:46.185Z
5	1451.txt	1	1	1	3	false	None	2025-02-28T13:08:46.185Z	2025-02-28T13:09:46.915Z
6	1975.txt	1	1	1	6	false	None	2025-02-28T13:09:46.915Z	2025-02-28T13:10:47.419Z
7	1107.txt	1	1	2	7	false	None	2025-02-28T13:10:47.419Z	2025-02-28T13:11:44.035Z
8	1148.txt	1	1	1	6	false	None	2025-02-28T13:11:44.035Z	2025-02-28T13:12:22.784Z
9	864.txt	1	1	2	6	false	None	2025-02-28T13:12:22.784Z	2025-02-28T13:13:28.085Z
10	1741.txt	1	1	1	6	false	None	2025-02-28T13:13:28.085Z	2025-02-28T13:14:07.038Z
11	1111.txt	2	2	2	6	false	None	2025-02-28T13:14:07.038Z	2025-02-28T13:14:55.911Z
12	1360.txt	1	1	1	5	false	None	2025-02-28T13:14:55.911Z	2025-02-28T13:15:56.510Z
13	1845.txt	1	1	1	6	false	Correct	2025-02-28T13:15:56.510Z	2025-02-28T13:17:13.885Z
14	1752.txt	2	2	2	6	false	None	2025-02-28T13:17:19.229Z	2025-02-28T13:18:03.583Z
15	1662.txt	2	2	2	6	false	None	2025-02-28T13:18:03.583Z	2025-02-28T13:19:01.113Z
16	1517.txt	1	1	1	4	false	None	2025-02-28T13:19:01.113Z	2025-02-28T13:20:14.377Z
17	1760.txt	1	2	2	6	false	None	2025-02-28T13:20:14.377Z	2025-02-28T13:21:15.616Z
18	1312.txt	1	1	1	6	false	Correct	2025-02-28T13:21:15.616Z	2025-02-28T13:22:00.163Z
19	1544.txt	1	1	2	4	false	None	2025-02-28T13:22:08.738Z	2025-02-28T13:23:07.971Z
20	902.txt	2	1	1	2	false	None	2025-02-28T13:23:07.971Z	2025-02-28T13:24:24.385Z</results>
