# Supplementary material for: Learning to detect AI texts and learning the limits
Source: PLoS One. 2025 Oct 15;20(10):e0333007. doi: 10.1371/journal.pone.0333007 (PMC12527182; doi:10.1371/journal.pone.0333007)
Supplement: S2 File — All data and scripts used in the study, some additional descriptive statistics, scalable formate figures. (ZIP) [file pone.0333007.s002.tgz › data and scripts/OSF/results/LABELS/20250228_142910_947.tsv]

<settings>{"version":"1.1","user_system":"Mozilla/5.0 (Windows NT 10.0; Win64; x64; rv:134.0) Gecko/20100101 Firefox/134.0","interface_language":"ces","content_language":"ces","stimuli_URL":"https://hypertext.cz/experimentcz/koditex_chat_gpt-4o__0.tsv","control_stimuli_URL":"https://hypertext.cz/experimentcz/control_koditex_chat_gpt-4o__0.tsv","agreement_URL":"https://hypertext.cz/experimentcz/in…
<demographics>{"gender":"female","age":"38","language":"czech","language_other":"","reading_disorder":"false","currently_studying":"true","education_level":"4_bachelor","education_other":"","completed_education":"","completed_education_other":"","field_current":["human"],"field_completed":[],"ai_usage":"several_monthly","ai_improve":"5","ai_risk":"5","ai_quality":"3","ai_creativity":"5","ai_under…
<ideas>Doteď jsem neměla zkušenost s texty od AI, ChatGPT používám jen jako encyklopedii, ne na tvorbu textů. Proto jsem z počátku předpokládala, že horší texty jsou od AI. Navíc já sama píšu celkem dobře, takže jsem to stejné očekávala od druhých. Po první otázce mi ale došlo, že to tak u většiny lidí vlastně není, takže strategie byla jasná: horší text je od člověka. U pár jsem si nebyla jistá,…
<results>id	pair id	Human position	Human guessed position	More readable position	Confidence	Is learner	Control question success	Timestamp of trial begin	Timestamp of trial end
1	1748.txt	2	1	1	5	true	None	2025-02-28T12:58:24.064Z	2025-02-28T12:59:35.180Z
2	1944.txt	1	1	2	5	true	None	2025-02-28T12:59:42.562Z	2025-02-28T13:00:43.196Z
3	1921.txt	1	1	2	5	true	Correct	2025-02-28T13:00:58.013Z	2025-02-28T13:01:51.461Z
4	1237.txt	1	1	2	6	true	None	2025-02-28T13:02:06.792Z	2025-02-28T13:03:04.281Z
5	1324.txt	2	2	1	5	true	None	2025-02-28T13:03:10.922Z	2025-02-28T13:04:03.646Z
6	1795.txt	1	1	2	6	true	None	2025-02-28T13:04:10.415Z	2025-02-28T13:05:14.049Z
7	2181.txt	1	1	2	6	true	None	2025-02-28T13:05:24.767Z	2025-02-28T13:06:24.574Z
8	2172.txt	1	1	2	6	true	None	2025-02-28T13:06:26.878Z	2025-02-28T13:07:27.610Z
9	1969.txt	1	1	2	7	true	None	2025-02-28T13:07:30.102Z	2025-02-28T13:08:11.054Z
10	643.txt	1	1	2	6	true	None	2025-02-28T13:08:13.440Z	2025-02-28T13:09:08.989Z
11	846.txt	1	1	2	6	true	None	2025-02-28T13:09:10.933Z	2025-02-28T13:10:01.056Z
12	1549.txt	1	1	2	5	true	None	2025-02-28T13:10:03.063Z	2025-02-28T13:11:23.325Z
13	1845.txt	1	1	2	7	true	Correct	2025-02-28T13:11:25.515Z	2025-02-28T13:12:13.018Z
14	1142.txt	1	1	2	7	true	None	2025-02-28T13:12:20.446Z	2025-02-28T13:13:05.301Z
15	1035.txt	1	1	2	5	true	None	2025-02-28T13:13:06.916Z	2025-02-28T13:13:47.773Z
16	91.txt	2	1	1	2	true	None	2025-02-28T13:13:49.479Z	2025-02-28T13:14:57.093Z
17	1622.txt	2	1	2	6	true	None	2025-02-28T13:15:02.205Z	2025-02-28T13:16:00.070Z
18	1312.txt	1	2	1	1	true	Correct	2025-02-28T13:16:18.222Z	2025-02-28T13:17:44.551Z
19	2203.txt	1	1	2	4	true	None	2025-02-28T13:17:52.101Z	2025-02-28T13:18:55.629Z
20	1767.txt	1	1	2	6	true	None	2025-02-28T13:18:57.647Z	2025-02-28T13:19:46.517Z</results>
