# Supplementary material for: Learning to detect AI texts and learning the limits
Source: PLoS One. 2025 Oct 15;20(10):e0333007. doi: 10.1371/journal.pone.0333007 (PMC12527182; doi:10.1371/journal.pone.0333007)
Supplement: S2 File — All data and scripts used in the study, some additional descriptive statistics, scalable formate figures. (ZIP) [file pone.0333007.s002.tgz › data and scripts/OSF/results/LABELS/20250228_151017_326.tsv]

<settings>{"version":"1.1","user_system":"Mozilla/5.0 (Windows NT 10.0; Win64; x64) AppleWebKit/537.36 (KHTML, like Gecko) Chrome/133.0.0.0 Safari/537.36 Edg/133.0.0.0","interface_language":"ces","content_language":"ces","stimuli_URL":"https://hypertext.cz/experimentcz/koditex_chat_gpt-4o__0.tsv","control_stimuli_URL":"https://hypertext.cz/experimentcz/control_koditex_chat_gpt-4o__0.tsv","agreeme…
<demographics>{"gender":"female","age":"20","language":"czech","language_other":"","reading_disorder":"dont_know","currently_studying":"true","education_level":"5_master","education_other":"","completed_education":"","completed_education_other":"","field_current":["human"],"field_completed":[],"ai_usage":"daily","ai_improve":"6","ai_risk":"6","ai_quality":"5","ai_creativity":"6","ai_understanding…
<ideas>nejdříve mi to moc nešlo, ale pak mi došlo, že texty, které se se mi čtou lépe jsou napsané AI, a pak si myslím, že byla moje úspěšnost větší</ideas>
<results>id	pair id	Human position	Human guessed position	More readable position	Confidence	Is learner	Control question success	Timestamp of trial begin	Timestamp of trial end
1	1310.txt	2	1	1	5	true	None	2025-02-28T13:48:31.235Z	2025-02-28T13:49:47.794Z
2	596.txt	1	1	1	1	true	None	2025-02-28T13:49:53.923Z	2025-02-28T13:51:55.309Z
3	1312.txt	1	2	1	2	true	Correct	2025-02-28T13:51:59.150Z	2025-02-28T13:52:39.612Z
4	14.txt	1	1	2	4	true	None	2025-02-28T13:52:51.562Z	2025-02-28T13:53:50.239Z
5	1838.txt	1	1	2	4	true	None	2025-02-28T13:53:58.178Z	2025-02-28T13:54:51.696Z
6	1798.txt	2	1	1	5	true	None	2025-02-28T13:54:56.259Z	2025-02-28T13:55:42.913Z
7	1543.txt	1	1	1	2	true	None	2025-02-28T13:55:45.218Z	2025-02-28T13:56:46.723Z
8	1819.txt	2	1	1	3	true	None	2025-02-28T13:56:48.962Z	2025-02-28T13:57:44.024Z
9	2032.txt	1	2	2	4	true	None	2025-02-28T13:57:46.043Z	2025-02-28T13:58:37.454Z
10	130.txt	2	2	2	2	true	None	2025-02-28T13:58:39.643Z	2025-02-28T13:59:31.533Z
11	1923.txt	1	2	2	2	true	None	2025-02-28T13:59:34.197Z	2025-02-28T14:00:03.104Z
12	705.txt	2	1	1	1	true	None	2025-02-28T14:00:04.833Z	2025-02-28T14:01:12.530Z
13	1921.txt	1	1	2	2	true	Correct	2025-02-28T14:01:14.393Z	2025-02-28T14:02:13.703Z
14	1704.txt	2	2	1	4	true	None	2025-02-28T14:02:22.243Z	2025-02-28T14:03:06.796Z
15	1730.txt	1	1	2	4	true	None	2025-02-28T14:03:09.463Z	2025-02-28T14:03:55.333Z
16	1542.txt	2	2	1	3	true	None	2025-02-28T14:03:58.620Z	2025-02-28T14:04:32.172Z
17	1661.txt	1	1	2	3	true	None	2025-02-28T14:04:35.119Z	2025-02-28T14:05:06.906Z
18	1845.txt	2	2	1	5	true	Correct	2025-02-28T14:05:10.972Z	2025-02-28T14:05:43.128Z
19	1012.txt	1	2	1	2	true	None	2025-02-28T14:06:03.568Z	2025-02-28T14:06:39.993Z
20	1157.txt	2	2	1	3	true	None	2025-02-28T14:06:44.150Z	2025-02-28T14:07:18.662Z</results>
