# Supplementary material for: Learning to detect AI texts and learning the limits
Source: PLoS One. 2025 Oct 15;20(10):e0333007. doi: 10.1371/journal.pone.0333007 (PMC12527182; doi:10.1371/journal.pone.0333007)
Supplement: S2 File — All data and scripts used in the study, some additional descriptive statistics, scalable formate figures. (ZIP) [file pone.0333007.s002.tgz › data and scripts/OSF/results/LABELS/20250228_152747_718.tsv]

<settings>{"version":"1.1","user_system":"Mozilla/5.0 (Windows NT 10.0; Win64; x64) AppleWebKit/537.36 (KHTML, like Gecko) Chrome/133.0.0.0 Safari/537.36","interface_language":"ces","content_language":"ces","stimuli_URL":"https://hypertext.cz/experimentcz/koditex_chat_gpt-4o__0.tsv","control_stimuli_URL":"https://hypertext.cz/experimentcz/control_koditex_chat_gpt-4o__0.tsv","agreement_URL":"https…
<demographics>{"gender":"female","age":"20","language":"czech","language_other":"","reading_disorder":"false","currently_studying":"true","education_level":"4_bachelor","education_other":"","completed_education":"","completed_education_other":"","field_current":["human"],"field_completed":[],"ai_usage":"weekly","ai_improve":"4","ai_risk":"6","ai_quality":"4","ai_creativity":"3","ai_understanding"…
<ideas></ideas>
<results>id	pair id	Human position	Human guessed position	More readable position	Confidence	Is learner	Control question success	Timestamp of trial begin	Timestamp of trial end
1	781.txt	1	2	2	4	true	None	2025-02-28T14:10:17.627Z	2025-02-28T14:10:56.344Z
2	1193.txt	2	1	1	4	true	None	2025-02-28T14:10:59.290Z	2025-02-28T14:11:56.272Z
3	1312.txt	1	2	2	4	true	Correct	2025-02-28T14:11:58.494Z	2025-02-28T14:12:32.459Z
4	1662.txt	1	2	2	6	true	None	2025-02-28T14:12:52.855Z	2025-02-28T14:13:47.894Z
5	101.txt	2	2	2	4	true	None	2025-02-28T14:13:49.745Z	2025-02-28T14:14:34.721Z
6	1690.txt	2	1	1	3	true	None	2025-02-28T14:14:37.991Z	2025-02-28T14:15:19.171Z
7	2000.txt	1	2	2	4	true	None	2025-02-28T14:15:22.704Z	2025-02-28T14:16:31.738Z
8	1120.txt	2	2	2	6	true	None	2025-02-28T14:16:38.066Z	2025-02-28T14:17:12.380Z
9	864.txt	2	1	1	3	true	None	2025-02-28T14:17:13.950Z	2025-02-28T14:17:50.317Z
10	1769.txt	1	2	2	3	true	None	2025-02-28T14:17:52.213Z	2025-02-28T14:18:57.243Z
11	1797.txt	1	2	2	4	true	None	2025-02-28T14:19:00.278Z	2025-02-28T14:19:40.389Z
12	1681.txt	2	1	1	4	true	None	2025-02-28T14:19:44.187Z	2025-02-28T14:20:16.203Z
13	1921.txt	2	2	2	6	true	Correct	2025-02-28T14:20:27.043Z	2025-02-28T14:21:29.430Z
14	1899.txt	1	1	1	4	true	None	2025-02-28T14:21:35.251Z	2025-02-28T14:22:28.366Z
15	1317.txt	1	2	2	7	true	None	2025-02-28T14:22:30.140Z	2025-02-28T14:23:03.676Z
16	865.txt	1	2	2	5	true	None	2025-02-28T14:23:05.404Z	2025-02-28T14:23:57.546Z
17	1542.txt	2	2	2	1	true	None	2025-02-28T14:24:00.049Z	2025-02-28T14:24:33.195Z
18	1845.txt	1	1	1	2	true	Incorrect	2025-02-28T14:24:35.203Z	2025-02-28T14:25:17.139Z
19	1848.txt	2	1	2	1	true	None	2025-02-28T14:25:29.038Z	2025-02-28T14:26:29.679Z
20	1936.txt	2	1	1	5	true	None	2025-02-28T14:26:31.479Z	2025-02-28T14:26:57.333Z</results>
