# Supplementary material for: Learning to detect AI texts and learning the limits
Source: PLoS One. 2025 Oct 15;20(10):e0333007. doi: 10.1371/journal.pone.0333007 (PMC12527182; doi:10.1371/journal.pone.0333007)
Supplement: S2 File — All data and scripts used in the study, some additional descriptive statistics, scalable formate figures. (ZIP) [file pone.0333007.s002.tgz › data and scripts/OSF/results/LABELS/20250228_173653_627.tsv]

<settings>{"version":"1.1","user_system":"Mozilla/5.0 (iPhone; CPU iPhone OS 18_2_0 like Mac OS X) AppleWebKit/605.1.15 (KHTML, like Gecko) CriOS/133.0.6943.120 Mobile/15E148 Safari/604.1","interface_language":"ces","content_language":"ces","stimuli_URL":"https://hypertext.cz/experimentcz/koditex_chat_gpt-4o__0.tsv","control_stimuli_URL":"https://hypertext.cz/experimentcz/control_koditex_chat_gpt…
<demographics>{"gender":"male","age":"19","language":"czech","language_other":"","reading_disorder":"false","currently_studying":"true","education_level":"4_bachelor","education_other":"","completed_education":"","completed_education_other":"","field_current":["other"],"field_completed":[],"ai_usage":"weekly","ai_improve":"4","ai_risk":"6","ai_quality":"3","ai_creativity":"5","ai_understanding":"…
<ideas>Soustředil jsem se hlavně na složitost textů a jejich odbornost. Myslím si že umělá inteligence píše spíše spisovné, ale více odborné texty. Dle tohoto jsem se rozhodoval.</ideas>
<results>id	pair id	Human position	Human guessed position	More readable position	Confidence	Is learner	Control question success	Timestamp of trial begin	Timestamp of trial end
1	814.txt	2	1	1	7	false	None	2025-02-28T16:08:07.210Z	2025-02-28T16:09:44.211Z
2	1734.txt	1	1	1	5	false	None	2025-02-28T16:09:44.211Z	2025-02-28T16:11:31.613Z
3	1312.txt	1	1	1	5	false	Correct	2025-02-28T16:11:31.613Z	2025-02-28T16:12:48.072Z
4	1893.txt	1	2	2	6	false	None	2025-02-28T16:13:06.307Z	2025-02-28T16:15:09.378Z
5	1484.txt	2	1	1	4	false	None	2025-02-28T16:15:09.378Z	2025-02-28T16:16:31.365Z
6	1851.txt	1	2	2	3	false	None	2025-02-28T16:16:31.365Z	2025-02-28T16:18:45.062Z
7	1677.txt	1	1	2	3	false	None	2025-02-28T16:18:45.063Z	2025-02-28T16:19:45.954Z
8	2055.txt	1	1	2	1	false	None	2025-02-28T16:19:45.954Z	2025-02-28T16:21:08.728Z
9	1679.txt	2	2	1	1	false	None	2025-02-28T16:21:08.728Z	2025-02-28T16:22:17.033Z
10	1004.txt	2	2	2	3	false	None	2025-02-28T16:22:17.033Z	2025-02-28T16:22:52.501Z
11	110.txt	2	1	1	4	false	None	2025-02-28T16:22:52.501Z	2025-02-28T16:23:46.254Z
12	24.txt	2	2	1	5	false	None	2025-02-28T16:23:46.254Z	2025-02-28T16:24:38.087Z
13	1845.txt	1	2	2	3	false	Correct	2025-02-28T16:24:38.087Z	2025-02-28T16:26:01.643Z
14	1543.txt	2	2	2	5	false	None	2025-02-28T16:26:12.844Z	2025-02-28T16:27:21.050Z
15	831.txt	1	1	2	5	false	None	2025-02-28T16:27:21.050Z	2025-02-28T16:28:27.949Z
16	1135.txt	2	2	1	2	false	None	2025-02-28T16:28:27.949Z	2025-02-28T16:29:52.470Z
17	65.txt	1	1	1	3	false	None	2025-02-28T16:29:52.470Z	2025-02-28T16:31:13.157Z
18	1921.txt	2	1	1	3	false	Correct	2025-02-28T16:31:13.157Z	2025-02-28T16:31:59.912Z
19	1535.txt	2	1	1	5	false	None	2025-02-28T16:32:04.748Z	2025-02-28T16:32:43.612Z
20	1886.txt	1	1	2	3	false	None	2025-02-28T16:32:43.612Z	2025-02-28T16:33:54.135Z</results>
