# Supplementary material for: Learning to detect AI texts and learning the limits
Source: PLoS One. 2025 Oct 15;20(10):e0333007. doi: 10.1371/journal.pone.0333007 (PMC12527182; doi:10.1371/journal.pone.0333007)
Supplement: S2 File — All data and scripts used in the study, some additional descriptive statistics, scalable formate figures. (ZIP) [file pone.0333007.s002.tgz › data and scripts/OSF/results/LABELS/20250228_183257_998.tsv]

<settings>{"version":"1.1","user_system":"Mozilla/5.0 (iPhone; CPU iPhone OS 18_3_1 like Mac OS X) AppleWebKit/605.1.15 (KHTML, like Gecko) Version/18.3 Mobile/15E148 Safari/604.1","interface_language":"ces","content_language":"ces","stimuli_URL":"https://hypertext.cz/experimentcz/koditex_chat_gpt-4o__0.tsv","control_stimuli_URL":"https://hypertext.cz/experimentcz/control_koditex_chat_gpt-4o__0.t…
<demographics>{"gender":"female","age":"20","language":"czech","language_other":"","reading_disorder":"false","currently_studying":"true","education_level":"5_master","education_other":"","completed_education":"","completed_education_other":"","field_current":["human"],"field_completed":[],"ai_usage":"several_monthly","ai_improve":"5","ai_risk":"3","ai_quality":"3","ai_creativity":"5","ai_underst…
<ideas>Myslela jsem si, že to bude mnohem lehčí. Žádnou strategii jsem neměla, snažila jsem se to dělat podle svého cítění, což se mi moc nevypltilo</ideas>
<results>id	pair id	Human position	Human guessed position	More readable position	Confidence	Is learner	Control question success	Timestamp of trial begin	Timestamp of trial end
1	1029.txt	2	1	1	5	true	None	2025-02-28T16:58:37.572Z	2025-02-28T16:59:48.020Z
2	65.txt	1	2	2	2	true	None	2025-02-28T16:59:53.040Z	2025-02-28T17:01:49.046Z
3	1845.txt	1	1	2	3	true	Correct	2025-02-28T17:01:52.017Z	2025-02-28T17:03:16.290Z
4	318.txt	1	2	2	3	true	None	2025-02-28T17:03:28.055Z	2025-02-28T17:04:37.338Z
5	1412.txt	1	1	2	5	true	None	2025-02-28T17:04:40.483Z	2025-02-28T17:05:41.541Z
6	1034.txt	2	1	1	6	true	None	2025-02-28T17:05:44.064Z	2025-02-28T17:06:46.662Z
7	2143.txt	1	2	2	5	true	None	2025-02-28T17:06:49.219Z	2025-02-28T17:10:38.572Z
8	1745.txt	2	1	1	3	true	None	2025-02-28T17:10:40.397Z	2025-02-28T17:12:07.288Z
9	1601.txt	2	2	2	3	true	None	2025-02-28T17:12:09.211Z	2025-02-28T17:13:09.780Z
10	2141.txt	2	1	1	5	true	None	2025-02-28T17:13:11.819Z	2025-02-28T17:14:00.321Z
11	1737.txt	2	2	2	3	true	None	2025-02-28T17:14:01.976Z	2025-02-28T17:15:24.024Z
12	643.txt	1	1	2	2	true	None	2025-02-28T17:15:25.709Z	2025-02-28T17:17:19.037Z
13	1312.txt	1	2	2	6	true	Correct	2025-02-28T17:17:20.767Z	2025-02-28T17:21:50.500Z
14	1666.txt	1	1	1	2	true	None	2025-02-28T17:21:54.947Z	2025-02-28T17:23:31.942Z
15	1671.txt	2	1	1	6	true	None	2025-02-28T17:23:33.816Z	2025-02-28T17:24:42.139Z
16	2216.txt	1	1	1	6	true	None	2025-02-28T17:24:44.012Z	2025-02-28T17:25:34.959Z
17	1348.txt	2	1	1	2	true	None	2025-02-28T17:25:36.716Z	2025-02-28T17:28:10.918Z
18	1921.txt	2	2	1	3	true	Correct	2025-02-28T17:28:12.550Z	2025-02-28T17:28:59.617Z
19	506.txt	2	1	1	6	true	None	2025-02-28T17:29:19.383Z	2025-02-28T17:30:14.869Z
20	1667.txt	1	1	1	6	true	None	2025-02-28T17:30:16.526Z	2025-02-28T17:31:12.773Z</results>
