# Supplementary material for: Learning to detect AI texts and learning the limits
Source: PLoS One. 2025 Oct 15;20(10):e0333007. doi: 10.1371/journal.pone.0333007 (PMC12527182; doi:10.1371/journal.pone.0333007)
Supplement: S2 File — All data and scripts used in the study, some additional descriptive statistics, scalable formate figures. (ZIP) [file pone.0333007.s002.tgz › data and scripts/OSF/results/LABELS/20250228_184321_497.tsv]

<settings>{"version":"1.1","user_system":"Mozilla/5.0 (Macintosh; Intel Mac OS X 10_15_7) AppleWebKit/605.1.15 (KHTML, like Gecko) Version/17.5 Safari/605.1.15","interface_language":"ces","content_language":"ces","stimuli_URL":"https://hypertext.cz/experimentcz/koditex_chat_gpt-4o__0.tsv","control_stimuli_URL":"https://hypertext.cz/experimentcz/control_koditex_chat_gpt-4o__0.tsv","agreement_URL":…
<demographics>{"gender":"female","age":"20","language":"czech","language_other":"","reading_disorder":"false","currently_studying":"true","education_level":"5_master","education_other":"","completed_education":"","completed_education_other":"","field_current":["nature"],"field_completed":[],"ai_usage":"monthly","ai_improve":"6","ai_risk":"5","ai_quality":"2","ai_creativity":"5","ai_understanding"…
<ideas>Musím uznat, že některé texty opravdu nešlo rozeznat. Většinou jsem se snažila porozumět textu, jelikož se vyskytovaly i náhodně generované informace, které spolu netvořily žádné souvislosti nebo rovnou chybné informace. Také zda-li se neopakují stále stejná slova a všeobecně stavba vět a souvětí.</ideas>
<results>id	pair id	Human position	Human guessed position	More readable position	Confidence	Is learner	Control question success	Timestamp of trial begin	Timestamp of trial end
1	1551.txt	1	2	2	5	false	None	2025-02-28T16:57:26.489Z	2025-02-28T16:59:15.481Z
2	814.txt	2	1	1	7	false	None	2025-02-28T16:59:15.481Z	2025-02-28T17:01:28.384Z
3	1312.txt	1	1	1	1	false	Correct	2025-02-28T17:01:28.384Z	2025-02-28T17:05:13.595Z
4	2023.txt	2	1	1	3	false	None	2025-02-28T17:05:21.193Z	2025-02-28T17:07:51.710Z
5	1588.txt	1	2	2	1	false	None	2025-02-28T17:07:51.710Z	2025-02-28T17:09:24.351Z
6	1121.txt	2	2	2	1	false	None	2025-02-28T17:09:24.351Z	2025-02-28T17:12:40.160Z
7	1686.txt	1	1	2	4	false	None	2025-02-28T17:12:40.160Z	2025-02-28T17:14:02.294Z
8	1077.txt	2	2	1	3	false	None	2025-02-28T17:14:02.294Z	2025-02-28T17:15:52.159Z
9	1649.txt	1	2	2	6	false	None	2025-02-28T17:15:52.159Z	2025-02-28T17:17:14.175Z
10	984.txt	1	2	2	1	false	None	2025-02-28T17:17:14.175Z	2025-02-28T17:19:41.308Z
11	923.txt	1	2	2	3	false	None	2025-02-28T17:19:41.308Z	2025-02-28T17:21:08.057Z
12	519.txt	2	1	1	1	false	None	2025-02-28T17:21:08.057Z	2025-02-28T17:23:09.212Z
13	1845.txt	2	1	1	4	false	Correct	2025-02-28T17:23:09.212Z	2025-02-28T17:24:29.734Z
14	1643.txt	2	2	2	1	false	None	2025-02-28T17:24:45.811Z	2025-02-28T17:27:04.951Z
15	1147.txt	2	1	1	1	false	None	2025-02-28T17:27:04.952Z	2025-02-28T17:28:32.602Z
16	1346.txt	2	1	1	7	false	None	2025-02-28T17:28:32.602Z	2025-02-28T17:30:14.099Z
17	1688.txt	1	2	2	7	false	None	2025-02-28T17:30:14.099Z	2025-02-28T17:31:21.559Z
18	1921.txt	1	2	2	7	false	Correct	2025-02-28T17:31:21.559Z	2025-02-28T17:32:31.083Z
19	1140.txt	1	1	2	1	false	None	2025-02-28T17:32:42.894Z	2025-02-28T17:34:29.239Z
20	1822.txt	1	2	2	6	false	None	2025-02-28T17:34:29.239Z	2025-02-28T17:36:01.832Z</results>
