# Supplementary material for: Learning to detect AI texts and learning the limits
Source: PLoS One. 2025 Oct 15;20(10):e0333007. doi: 10.1371/journal.pone.0333007 (PMC12527182; doi:10.1371/journal.pone.0333007)
Supplement: S2 File — All data and scripts used in the study, some additional descriptive statistics, scalable formate figures. (ZIP) [file pone.0333007.s002.tgz › data and scripts/OSF/results/LABELS/20250228_191547_657.tsv]

<settings>{"version":"1.1","user_system":"Mozilla/5.0 (Macintosh; Intel Mac OS X 10_15_7) AppleWebKit/537.36 (KHTML, like Gecko) Chrome/133.0.0.0 Safari/537.36","interface_language":"ces","content_language":"ces","stimuli_URL":"https://hypertext.cz/experimentcz/koditex_chat_gpt-4o__0.tsv","control_stimuli_URL":"https://hypertext.cz/experimentcz/control_koditex_chat_gpt-4o__0.tsv","agreement_URL":…
<demographics>{"gender":"female","age":"20","language":"czech","language_other":"","reading_disorder":"false","currently_studying":"true","education_level":"5_master","education_other":"","completed_education":"","completed_education_other":"","field_current":["human"],"field_completed":[],"ai_usage":"several_weekly","ai_improve":"4","ai_risk":"6","ai_quality":"5","ai_creativity":"7","ai_understa…
<ideas>Když člověk pravidelně pracuje s AI, nelze si nevšimnout určitého patternu, který se vyskytuje v jejích odpovědích. Opakující se slova, nepřirozené kolokace, neobratnost v oblasti obrazných pojmenování atd. </ideas>
<results>id	pair id	Human position	Human guessed position	More readable position	Confidence	Is learner	Control question success	Timestamp of trial begin	Timestamp of trial end
1	636.txt	2	2	2	4	true	None	2025-02-28T17:49:32.902Z	2025-02-28T17:51:07.555Z
2	1704.txt	1	1	2	4	true	None	2025-02-28T17:51:10.795Z	2025-02-28T17:52:43.394Z
3	1845.txt	2	2	2	4	true	Correct	2025-02-28T17:52:46.764Z	2025-02-28T17:54:09.745Z
4	1073.txt	1	1	1	3	true	None	2025-02-28T17:54:22.115Z	2025-02-28T17:55:38.450Z
5	1783.txt	1	1	1	2	true	None	2025-02-28T17:55:42.163Z	2025-02-28T17:56:43.693Z
6	620.txt	1	1	2	1	true	None	2025-02-28T17:56:47.808Z	2025-02-28T17:58:25.791Z
7	1916.txt	2	2	1	2	true	None	2025-02-28T17:58:28.095Z	2025-02-28T17:59:36.027Z
8	1620.txt	2	2	1	4	true	None	2025-02-28T17:59:38.563Z	2025-02-28T18:00:36.828Z
9	1586.txt	1	1	1	5	true	None	2025-02-28T18:00:38.923Z	2025-02-28T18:01:32.917Z
10	2038.txt	2	2	2	3	true	None	2025-02-28T18:01:34.870Z	2025-02-28T18:02:53.821Z
11	1708.txt	2	2	2	4	true	None	2025-02-28T18:02:57.050Z	2025-02-28T18:03:55.507Z
12	1764.txt	2	2	1	4	true	None	2025-02-28T18:03:57.098Z	2025-02-28T18:04:50.709Z
13	1312.txt	2	2	1	3	true	Correct	2025-02-28T18:04:52.218Z	2025-02-28T18:05:43.405Z
14	1969.txt	1	1	1	6	true	None	2025-02-28T18:05:49.906Z	2025-02-28T18:06:48.599Z
15	1989.txt	1	1	1	7	true	None	2025-02-28T18:06:50.674Z	2025-02-28T18:07:34.590Z
16	2216.txt	1	1	1	1	true	None	2025-02-28T18:07:36.736Z	2025-02-28T18:08:38.869Z
17	2296.txt	2	2	1	5	true	None	2025-02-28T18:08:40.466Z	2025-02-28T18:09:14.599Z
18	1921.txt	2	2	2	5	true	Correct	2025-02-28T18:09:15.638Z	2025-02-28T18:09:45.594Z
19	101.txt	2	2	2	5	true	None	2025-02-28T18:09:50.200Z	2025-02-28T18:10:52.587Z
20	1861.txt	2	2	2	5	true	None	2025-02-28T18:10:53.857Z	2025-02-28T18:11:33.880Z</results>
