# Supplementary material for: Learning to detect AI texts and learning the limits
Source: PLoS One. 2025 Oct 15;20(10):e0333007. doi: 10.1371/journal.pone.0333007 (PMC12527182; doi:10.1371/journal.pone.0333007)
Supplement: S2 File — All data and scripts used in the study, some additional descriptive statistics, scalable formate figures. (ZIP) [file pone.0333007.s002.tgz › data and scripts/OSF/results/LABELS/20250228_192304_67.tsv]

<settings>{"version":"1.1","user_system":"Mozilla/5.0 (Windows NT 10.0; Win64; x64) AppleWebKit/537.36 (KHTML, like Gecko) Chrome/133.0.0.0 Safari/537.36","interface_language":"ces","content_language":"ces","stimuli_URL":"https://hypertext.cz/experimentcz/koditex_chat_gpt-4o__0.tsv","control_stimuli_URL":"https://hypertext.cz/experimentcz/control_koditex_chat_gpt-4o__0.tsv","agreement_URL":"https…
<demographics>{"gender":"female","age":"22","language":"czech","language_other":"","reading_disorder":"false","currently_studying":"true","education_level":"5_master","education_other":"","completed_education":"","completed_education_other":"","field_current":["nature"],"field_completed":[],"ai_usage":"several_weekly","ai_improve":"6","ai_risk":"5","ai_quality":"5","ai_creativity":"4","ai_underst…
<ideas>Ze začátku jsem měla pocit, že to bude jednoznačné, ale obrovským překvapením bylo, když často lépe napsané a smysluplnější texty byly psané AI. To ve mně vzbudilo naprostou nedůvěru, ačkoliv se to ke konci stalo mou taktikou - méně uspořádaný text = člověk.</ideas>
<results>id	pair id	Human position	Human guessed position	More readable position	Confidence	Is learner	Control question success	Timestamp of trial begin	Timestamp of trial end
1	1121.txt	2	2	2	2	true	None	2025-02-28T17:34:04.634Z	2025-02-28T17:36:15.387Z
2	1732.txt	2	1	2	1	true	None	2025-02-28T17:36:17.978Z	2025-02-28T17:39:05.348Z
3	1845.txt	1	2	2	6	true	Correct	2025-02-28T17:39:23.683Z	2025-02-28T17:41:02.691Z
4	902.txt	2	1	1	4	true	None	2025-02-28T17:41:48.351Z	2025-02-28T17:45:38.598Z
5	1640.txt	2	2	1	5	true	None	2025-02-28T17:45:42.177Z	2025-02-28T17:47:54.909Z
6	2181.txt	2	2	2	5	true	None	2025-02-28T17:47:56.893Z	2025-02-28T17:50:26.681Z
7	1681.txt	2	1	1	1	true	None	2025-02-28T17:50:28.271Z	2025-02-28T17:53:08.446Z
8	2008.txt	1	2	2	6	true	None	2025-02-28T17:53:11.261Z	2025-02-28T17:55:21.111Z
9	2043.txt	2	2	2	5	true	None	2025-02-28T17:55:28.531Z	2025-02-28T17:57:05.739Z
10	742.txt	1	1	2	2	true	None	2025-02-28T17:57:09.096Z	2025-02-28T17:59:18.782Z
11	620.txt	2	1	1	1	true	None	2025-02-28T17:59:21.103Z	2025-02-28T18:01:28.076Z
12	1995.txt	2	2	2	3	true	None	2025-02-28T18:01:34.936Z	2025-02-28T18:03:11.500Z
13	1921.txt	1	2	2	1	true	Correct	2025-02-28T18:03:14.273Z	2025-02-28T18:05:00.195Z
14	1947.txt	2	2	1	1	true	None	2025-02-28T18:05:11.711Z	2025-02-28T18:07:09.885Z
15	1841.txt	1	1	1	1	true	None	2025-02-28T18:07:11.867Z	2025-02-28T18:08:55.390Z
16	1728.txt	2	1	1	1	true	None	2025-02-28T18:08:57.167Z	2025-02-28T18:11:01.188Z
17	115.txt	1	1	2	1	true	None	2025-02-28T18:11:03.689Z	2025-02-28T18:12:59.252Z
18	1312.txt	2	2	1	1	true	Correct	2025-02-28T18:13:00.987Z	2025-02-28T18:15:21.861Z
19	1688.txt	1	1	2	1	true	None	2025-02-28T18:15:28.773Z	2025-02-28T18:17:09.307Z
20	1685.txt	1	1	2	2	true	None	2025-02-28T18:17:13.115Z	2025-02-28T18:18:33.628Z</results>
