# Supplementary material for: Learning to detect AI texts and learning the limits
Source: PLoS One. 2025 Oct 15;20(10):e0333007. doi: 10.1371/journal.pone.0333007 (PMC12527182; doi:10.1371/journal.pone.0333007)
Supplement: S2 File — All data and scripts used in the study, some additional descriptive statistics, scalable formate figures. (ZIP) [file pone.0333007.s002.tgz › data and scripts/OSF/results/LABELS/20250228_211649_760.tsv]

<settings>{"version":"1.1","user_system":"Mozilla/5.0 (Windows NT 10.0; Win64; x64) AppleWebKit/537.36 (KHTML, like Gecko) Chrome/132.0.0.0 Safari/537.36 Edg/132.0.0.0","interface_language":"ces","content_language":"ces","stimuli_URL":"https://hypertext.cz/experimentcz/koditex_chat_gpt-4o__0.tsv","control_stimuli_URL":"https://hypertext.cz/experimentcz/control_koditex_chat_gpt-4o__0.tsv","agreeme…
<demographics>{"gender":"male","age":"20","language":"czech","language_other":"","reading_disorder":"false","currently_studying":"true","education_level":"5_master","education_other":"","completed_education":"","completed_education_other":"","field_current":["nature"],"field_completed":[],"ai_usage":"several_weekly","ai_improve":"7","ai_risk":"2","ai_quality":"5","ai_creativity":"6","ai_understan…
<ideas>snazil jsem se vzdy najit neco netypickeho pro bezny "obycejny" text, ktery by napsala AI, vycitit nejakou "lidskost" v textu nebo vystopovat pouhe popisy deju a informaci, ktera by byla typictejsi pro AI</ideas>
<results>id	pair id	Human position	Human guessed position	More readable position	Confidence	Is learner	Control question success	Timestamp of trial begin	Timestamp of trial end
1	1851.txt	2	2	2	5	false	None	2025-02-28T19:37:04.157Z	2025-02-28T19:39:58.162Z
2	1945.txt	1	1	1	6	false	None	2025-02-28T19:39:58.162Z	2025-02-28T19:44:12.503Z
3	1312.txt	1	2	1	3	false	Correct	2025-02-28T19:44:12.503Z	2025-02-28T19:45:31.947Z
4	919.txt	1	1	2	6	false	None	2025-02-28T19:45:45.632Z	2025-02-28T19:49:55.652Z
5	1761.txt	1	1	2	3	false	None	2025-02-28T19:49:55.652Z	2025-02-28T19:52:41.631Z
6	1941.txt	1	1	2	5	false	None	2025-02-28T19:52:41.631Z	2025-02-28T19:54:03.987Z
7	2048.txt	2	2	2	5	false	None	2025-02-28T19:54:03.987Z	2025-02-28T19:55:48.395Z
8	1242.txt	1	1	2	5	false	None	2025-02-28T19:55:48.395Z	2025-02-28T19:57:57.813Z
9	2196.txt	1	1	1	5	false	None	2025-02-28T19:57:57.813Z	2025-02-28T19:59:36.874Z
10	1140.txt	2	1	1	4	false	None	2025-02-28T19:59:36.874Z	2025-02-28T20:01:05.579Z
11	1760.txt	2	2	1	4	false	None	2025-02-28T20:01:05.579Z	2025-02-28T20:02:15.763Z
12	837.txt	2	2	2	6	false	None	2025-02-28T20:02:15.763Z	2025-02-28T20:03:02.144Z
13	1845.txt	2	2	1	5	false	Correct	2025-02-28T20:03:02.144Z	2025-02-28T20:03:56.227Z
14	596.txt	2	2	2	4	false	None	2025-02-28T20:04:04.348Z	2025-02-28T20:06:07.742Z
15	642.txt	2	2	1	4	false	None	2025-02-28T20:06:07.742Z	2025-02-28T20:07:45.987Z
16	1966.txt	1	1	1	5	false	None	2025-02-28T20:07:45.987Z	2025-02-28T20:08:42.719Z
17	1586.txt	1	1	2	5	false	None	2025-02-28T20:08:42.719Z	2025-02-28T20:11:49.968Z
18	1921.txt	2	1	1	3	false	Correct	2025-02-28T20:11:49.968Z	2025-02-28T20:12:44.350Z
19	1784.txt	2	2	1	5	false	None	2025-02-28T20:12:48.633Z	2025-02-28T20:13:31.863Z
20	1530.txt	1	1	1	4	false	None	2025-02-28T20:13:31.863Z	2025-02-28T20:14:14.473Z</results>
