# Supplementary material for: Learning to detect AI texts and learning the limits
Source: PLoS One. 2025 Oct 15;20(10):e0333007. doi: 10.1371/journal.pone.0333007 (PMC12527182; doi:10.1371/journal.pone.0333007)
Supplement: S2 File — All data and scripts used in the study, some additional descriptive statistics, scalable formate figures. (ZIP) [file pone.0333007.s002.tgz › data and scripts/OSF/results/LABELS/20250228_230137_813.tsv]

<settings>{"version":"1.1","user_system":"Mozilla/5.0 (Windows NT 10.0; Win64; x64) AppleWebKit/537.36 (KHTML, like Gecko) Chrome/133.0.0.0 Safari/537.36","interface_language":"ces","content_language":"ces","stimuli_URL":"https://hypertext.cz/experimentcz/koditex_chat_gpt-4o__0.tsv","control_stimuli_URL":"https://hypertext.cz/experimentcz/control_koditex_chat_gpt-4o__0.tsv","agreement_URL":"https…
<demographics>{"gender":"male","age":"21","language":"czech","language_other":"","reading_disorder":"false","currently_studying":"true","education_level":"5_master","education_other":"","completed_education":"","completed_education_other":"","field_current":["human"],"field_completed":[],"ai_usage":"several_weekly","ai_improve":"5","ai_risk":"6","ai_quality":"5","ai_creativity":"6","ai_understand…
<ideas></ideas>
<results>id	pair id	Human position	Human guessed position	More readable position	Confidence	Is learner	Control question success	Timestamp of trial begin	Timestamp of trial end
1	2163.txt	2	2	1	5	false	None	2025-02-28T21:42:24.746Z	2025-02-28T21:43:30.865Z
2	1549.txt	2	2	2	4	false	None	2025-02-28T21:43:30.865Z	2025-02-28T21:45:01.993Z
3	1845.txt	2	1	1	6	false	Correct	2025-02-28T21:45:01.993Z	2025-02-28T21:46:01.481Z
4	94.txt	1	1	1	4	false	None	2025-02-28T21:46:11.329Z	2025-02-28T21:47:10.118Z
5	596.txt	2	1	1	5	false	None	2025-02-28T21:47:10.118Z	2025-02-28T21:48:09.133Z
6	98.txt	1	1	1	5	false	None	2025-02-28T21:48:09.133Z	2025-02-28T21:48:51.744Z
7	2039.txt	2	2	2	6	false	None	2025-02-28T21:48:51.744Z	2025-02-28T21:49:43.887Z
8	1761.txt	1	2	2	6	false	None	2025-02-28T21:49:43.887Z	2025-02-28T21:50:37.942Z
9	1933.txt	1	2	2	5	false	None	2025-02-28T21:50:37.942Z	2025-02-28T21:51:58.261Z
10	1121.txt	1	1	2	4	false	None	2025-02-28T21:51:58.261Z	2025-02-28T21:52:51.545Z
11	2051.txt	2	2	2	6	false	None	2025-02-28T21:52:51.545Z	2025-02-28T21:53:54.744Z
12	1190.txt	1	2	2	5	false	None	2025-02-28T21:53:54.744Z	2025-02-28T21:54:40.886Z
13	1312.txt	1	1	1	5	false	Correct	2025-02-28T21:54:40.886Z	2025-02-28T21:55:29.508Z
14	1793.txt	2	2	1	5	false	None	2025-02-28T21:55:33.724Z	2025-02-28T21:56:21.153Z
15	1771.txt	2	2	2	5	false	None	2025-02-28T21:56:21.153Z	2025-02-28T21:57:11.913Z
16	2057.txt	2	2	1	5	false	None	2025-02-28T21:57:11.913Z	2025-02-28T21:58:05.078Z
17	2072.txt	2	2	1	4	false	None	2025-02-28T21:58:05.078Z	2025-02-28T21:58:48.342Z
18	1921.txt	1	2	2	5	false	Correct	2025-02-28T21:58:48.342Z	2025-02-28T21:59:53.557Z
19	1893.txt	2	1	1	7	false	None	2025-02-28T21:59:57.481Z	2025-02-28T22:00:37.102Z
20	1708.txt	1	2	2	7	false	None	2025-02-28T22:00:37.102Z	2025-02-28T22:01:00.769Z</results>
