# Supplementary material for: Learning to detect AI texts and learning the limits
Source: PLoS One. 2025 Oct 15;20(10):e0333007. doi: 10.1371/journal.pone.0333007 (PMC12527182; doi:10.1371/journal.pone.0333007)
Supplement: S2 File — All data and scripts used in the study, some additional descriptive statistics, scalable formate figures. (ZIP) [file pone.0333007.s002.tgz › data and scripts/OSF/results/LABELS/20250228_235825_39.tsv]

<settings>{"version":"1.1","user_system":"Mozilla/5.0 (Windows NT 10.0; Win64; x64) AppleWebKit/537.36 (KHTML, like Gecko) Chrome/132.0.0.0 Safari/537.36 Edg/132.0.0.0","interface_language":"ces","content_language":"ces","stimuli_URL":"https://hypertext.cz/experimentcz/koditex_chat_gpt-4o__0.tsv","control_stimuli_URL":"https://hypertext.cz/experimentcz/control_koditex_chat_gpt-4o__0.tsv","agreeme…
<demographics>{"gender":"female","age":"38","language":"czech","language_other":"","reading_disorder":"false","currently_studying":"true","education_level":"4_bachelor","education_other":"","completed_education":"","completed_education_other":"","field_current":["other"],"field_completed":[],"ai_usage":"less_than_monthly","ai_improve":"4","ai_risk":"2","ai_quality":"1","ai_creativity":"7","ai_und…
<ideas></ideas>
<results>id	pair id	Human position	Human guessed position	More readable position	Confidence	Is learner	Control question success	Timestamp of trial begin	Timestamp of trial end
1	597.txt	2	1	2	4	true	None	2025-02-28T22:36:08.163Z	2025-02-28T22:38:52.603Z
2	1913.txt	1	2	2	4	true	None	2025-02-28T22:39:01.541Z	2025-02-28T22:40:09.100Z
3	1312.txt	2	1	1	4	true	Correct	2025-02-28T22:40:43.627Z	2025-02-28T22:41:03.381Z
4	2002.txt	2	2	2	4	true	None	2025-02-28T22:41:41.626Z	2025-02-28T22:43:11.274Z
5	596.txt	2	2	2	4	true	None	2025-02-28T22:43:15.374Z	2025-02-28T22:44:29.728Z
6	1788.txt	1	1	1	4	true	None	2025-02-28T22:44:34.089Z	2025-02-28T22:45:12.187Z
7	2076.txt	1	1	1	4	true	None	2025-02-28T22:45:15.458Z	2025-02-28T22:46:02.308Z
8	1785.txt	2	1	1	4	true	None	2025-02-28T22:46:05.492Z	2025-02-28T22:46:36.981Z
9	705.txt	1	1	1	4	true	None	2025-02-28T22:46:40.977Z	2025-02-28T22:47:24.809Z
10	1912.txt	2	1	1	4	true	None	2025-02-28T22:47:27.181Z	2025-02-28T22:48:21.310Z
11	1262.txt	2	2	1	4	true	None	2025-02-28T22:48:24.030Z	2025-02-28T22:49:03.520Z
12	1797.txt	2	2	1	4	true	None	2025-02-28T22:49:05.964Z	2025-02-28T22:49:43.461Z
13	1921.txt	1	2	1	4	true	Correct	2025-02-28T22:49:46.180Z	2025-02-28T22:50:45.633Z
14	1113.txt	1	2	2	4	true	None	2025-02-28T22:50:58.988Z	2025-02-28T22:52:18.172Z
15	1111.txt	1	1	1	4	true	None	2025-02-28T22:52:20.718Z	2025-02-28T22:53:01.585Z
16	1552.txt	2	2	2	4	true	None	2025-02-28T22:53:04.103Z	2025-02-28T22:53:35.858Z
17	1227.txt	1	1	1	4	true	None	2025-02-28T22:53:39.245Z	2025-02-28T22:54:29.296Z
18	1845.txt	1	2	2	4	true	Incorrect	2025-02-28T22:54:32.187Z	2025-02-28T22:55:21.133Z
19	1181.txt	2	2	2	4	true	None	2025-02-28T22:55:31.262Z	2025-02-28T22:56:24.779Z
20	1772.txt	1	1	1	4	true	None	2025-02-28T22:56:28.600Z	2025-02-28T22:57:13.247Z</results>
