# Supplementary material for: Learning to detect AI texts and learning the limits
Source: PLoS One. 2025 Oct 15;20(10):e0333007. doi: 10.1371/journal.pone.0333007 (PMC12527182; doi:10.1371/journal.pone.0333007)
Supplement: S2 File — All data and scripts used in the study, some additional descriptive statistics, scalable formate figures. (ZIP) [file pone.0333007.s002.tgz › data and scripts/OSF/results/LABELS/20250301_005020_221.tsv]

<settings>{"version":"1.1","user_system":"Mozilla/5.0 (Macintosh; Intel Mac OS X 10_15_7) AppleWebKit/605.1.15 (KHTML, like Gecko) Version/17.6 Safari/605.1.15","interface_language":"ces","content_language":"ces","stimuli_URL":"https://hypertext.cz/experimentcz/koditex_chat_gpt-4o__0.tsv","control_stimuli_URL":"https://hypertext.cz/experimentcz/control_koditex_chat_gpt-4o__0.tsv","agreement_URL":…
<demographics>{"gender":"female","age":"20","language":"czech","language_other":"","reading_disorder":"false","currently_studying":"true","education_level":"4_bachelor","education_other":"","completed_education":"","completed_education_other":"","field_current":["nature"],"field_completed":[],"ai_usage":"several_weekly","ai_improve":"7","ai_risk":"6","ai_quality":"2","ai_creativity":"6","ai_under…
<ideas>Při plnění úkolů jsem se zaměřovala na chyby v textu (pokud nějaké byly), styl textu a nejvíce jsem se řídila prvním dojmem a pocitem, který mi text dal.
Andrea Chaloupková </ideas>
<results>id	pair id	Human position	Human guessed position	More readable position	Confidence	Is learner	Control question success	Timestamp of trial begin	Timestamp of trial end
1	1740.txt	2	2	1	5	false	None	2025-02-28T23:09:17.257Z	2025-02-28T23:11:39.141Z
2	1115.txt	1	1	1	2	false	None	2025-02-28T23:11:39.141Z	2025-02-28T23:14:05.990Z
3	1312.txt	2	1	1	2	false	Correct	2025-02-28T23:14:05.990Z	2025-02-28T23:17:29.809Z
4	1445.txt	1	1	1	6	false	None	2025-02-28T23:17:48.373Z	2025-02-28T23:19:27.144Z
5	1940.txt	2	2	1	4	false	None	2025-02-28T23:19:27.144Z	2025-02-28T23:21:58.798Z
6	1830.txt	2	2	2	6	false	None	2025-02-28T23:21:58.798Z	2025-02-28T23:23:35.273Z
7	1909.txt	1	2	2	5	false	None	2025-02-28T23:23:35.273Z	2025-02-28T23:25:00.173Z
8	1877.txt	1	1	1	5	false	None	2025-02-28T23:25:00.173Z	2025-02-28T23:26:40.397Z
9	1856.txt	2	2	1	2	false	None	2025-02-28T23:26:40.397Z	2025-02-28T23:29:25.178Z
10	2008.txt	1	1	2	1	false	None	2025-02-28T23:29:25.178Z	2025-02-28T23:31:10.263Z
11	2141.txt	2	2	2	3	false	None	2025-02-28T23:31:10.263Z	2025-02-28T23:33:37.466Z
12	1776.txt	2	1	1	7	false	None	2025-02-28T23:33:37.466Z	2025-02-28T23:34:52.916Z
13	1845.txt	2	2	2	3	false	Correct	2025-02-28T23:34:52.916Z	2025-02-28T23:36:18.860Z
14	1934.txt	1	1	1	5	false	None	2025-02-28T23:36:49.401Z	2025-02-28T23:38:28.706Z
15	1697.txt	2	2	2	7	false	None	2025-02-28T23:38:28.706Z	2025-02-28T23:39:33.350Z
16	31.txt	1	2	2	3	false	None	2025-02-28T23:39:33.350Z	2025-02-28T23:41:35.966Z
17	1711.txt	2	2	1	6	false	None	2025-02-28T23:41:35.966Z	2025-02-28T23:42:42.589Z
18	1921.txt	1	2	2	3	false	Correct	2025-02-28T23:42:42.589Z	2025-02-28T23:44:03.205Z
19	1955.txt	1	1	2	5	false	None	2025-02-28T23:44:14.494Z	2025-02-28T23:45:24.463Z
20	646.txt	1	1	2	4	false	None	2025-02-28T23:45:24.463Z	2025-02-28T23:46:35.444Z</results>
