# Supplementary material for: Learning to detect AI texts and learning the limits
Source: PLoS One. 2025 Oct 15;20(10):e0333007. doi: 10.1371/journal.pone.0333007 (PMC12527182; doi:10.1371/journal.pone.0333007)
Supplement: S2 File — All data and scripts used in the study, some additional descriptive statistics, scalable formate figures. (ZIP) [file pone.0333007.s002.tgz › data and scripts/OSF/results/LABELS/20250301_100506_182.tsv]

<settings>{"version":"1.1","user_system":"Mozilla/5.0 (Windows NT 10.0; Win64; x64) AppleWebKit/537.36 (KHTML, like Gecko) Chrome/133.0.0.0 Safari/537.36","interface_language":"ces","content_language":"ces","stimuli_URL":"https://hypertext.cz/experimentcz/koditex_chat_gpt-4o__0.tsv","control_stimuli_URL":"https://hypertext.cz/experimentcz/control_koditex_chat_gpt-4o__0.tsv","agreement_URL":"https…
<demographics>{"gender":"female","age":"23","language":"czech","language_other":"","reading_disorder":"false","currently_studying":"true","education_level":"5_master","education_other":"","completed_education":"","completed_education_other":"","field_current":["nature"],"field_completed":[],"ai_usage":"less_than_monthly","ai_improve":"3","ai_risk":"6","ai_quality":"3","ai_creativity":"6","ai_unde…
<ideas></ideas>
<results>id	pair id	Human position	Human guessed position	More readable position	Confidence	Is learner	Control question success	Timestamp of trial begin	Timestamp of trial end
1	2278.txt	2	1	2	3	true	None	2025-03-01T08:26:21.208Z	2025-03-01T08:27:56.394Z
2	1919.txt	1	2	2	3	true	None	2025-03-01T08:28:04.306Z	2025-03-01T08:29:50.226Z
3	1312.txt	1	1	1	3	true	Correct	2025-03-01T08:29:57.247Z	2025-03-01T08:31:44.234Z
4	1490.txt	1	1	2	3	true	None	2025-03-01T08:32:01.320Z	2025-03-01T08:33:27.115Z
5	755.txt	1	2	2	3	true	None	2025-03-01T08:33:30.651Z	2025-03-01T08:34:41.589Z
6	1952.txt	2	2	1	3	true	None	2025-03-01T08:34:44.073Z	2025-03-01T08:36:03.028Z
7	623.txt	2	1	1	3	true	None	2025-03-01T08:36:08.992Z	2025-03-01T08:37:32.319Z
8	409.txt	2	1	1	3	true	None	2025-03-01T08:37:35.013Z	2025-03-01T08:39:07.456Z
9	1484.txt	2	2	1	3	true	None	2025-03-01T08:39:09.407Z	2025-03-01T08:40:17.006Z
10	1300.txt	1	2	2	3	true	None	2025-03-01T08:40:18.891Z	2025-03-01T08:41:33.360Z
11	1584.txt	2	2	1	3	true	None	2025-03-01T08:41:35.403Z	2025-03-01T08:42:46.382Z
12	597.txt	2	1	2	3	true	None	2025-03-01T08:42:48.516Z	2025-03-01T08:44:02.903Z
13	1921.txt	2	2	2	3	true	Correct	2025-03-01T08:44:04.833Z	2025-03-01T08:46:38.046Z
14	1756.txt	2	1	1	3	true	None	2025-03-01T08:46:45.109Z	2025-03-01T08:52:27.490Z
15	1741.txt	2	2	1	3	true	None	2025-03-01T08:52:29.456Z	2025-03-01T08:55:45.281Z
16	1737.txt	1	2	1	3	true	None	2025-03-01T08:55:47.633Z	2025-03-01T08:57:18.866Z
17	1469.txt	2	2	2	3	true	None	2025-03-01T08:57:20.373Z	2025-03-01T08:59:10.725Z
18	1845.txt	1	2	2	3	true	Correct	2025-03-01T08:59:12.531Z	2025-03-01T09:00:49.950Z
19	1826.txt	2	2	2	3	true	None	2025-03-01T09:01:00.663Z	2025-03-01T09:03:08.953Z
20	1898.txt	2	1	2	3	true	None	2025-03-01T09:03:10.807Z	2025-03-01T09:03:43.608Z</results>
