# Supplementary material for: Learning to detect AI texts and learning the limits
Source: PLoS One. 2025 Oct 15;20(10):e0333007. doi: 10.1371/journal.pone.0333007 (PMC12527182; doi:10.1371/journal.pone.0333007)
Supplement: S2 File — All data and scripts used in the study, some additional descriptive statistics, scalable formate figures. (ZIP) [file pone.0333007.s002.tgz › data and scripts/OSF/results/LABELS/20250301_104003_167.tsv]

<settings>{"version":"1.1","user_system":"Mozilla/5.0 (Windows NT 10.0; Win64; x64) AppleWebKit/537.36 (KHTML, like Gecko) Chrome/133.0.0.0 Safari/537.36","interface_language":"ces","content_language":"ces","stimuli_URL":"https://hypertext.cz/experimentcz/koditex_chat_gpt-4o__0.tsv","control_stimuli_URL":"https://hypertext.cz/experimentcz/control_koditex_chat_gpt-4o__0.tsv","agreement_URL":"https…
<demographics>{"gender":"male","age":"21","language":"czech","language_other":"","reading_disorder":"false","currently_studying":"true","education_level":"4_bachelor","education_other":"","completed_education":"","completed_education_other":"","field_current":["other"],"field_completed":[],"ai_usage":"several_weekly","ai_improve":"3","ai_risk":"7","ai_quality":"5","ai_creativity":"5","ai_understa…
<ideas>Snažil jsem se všímat gramatických chyb, poté struktury a opakování slov. Ne vždy to bylo ale správně, hodně se to odvíjelo od typu textu. </ideas>
<results>id	pair id	Human position	Human guessed position	More readable position	Confidence	Is learner	Control question success	Timestamp of trial begin	Timestamp of trial end
1	1373.txt	1	1	1	5	true	None	2025-03-01T09:17:08.286Z	2025-03-01T09:17:50.102Z
2	2032.txt	2	2	1	4	true	None	2025-03-01T09:17:51.616Z	2025-03-01T09:19:02.424Z
3	1312.txt	1	2	2	4	true	Correct	2025-03-01T09:19:03.726Z	2025-03-01T09:20:06.816Z
4	704.txt	2	1	1	4	true	None	2025-03-01T09:20:19.774Z	2025-03-01T09:21:19.410Z
5	1919.txt	1	2	2	4	true	None	2025-03-01T09:21:20.638Z	2025-03-01T09:22:16.032Z
6	1108.txt	2	2	1	4	true	None	2025-03-01T09:22:17.386Z	2025-03-01T09:23:26.402Z
7	1235.txt	1	1	1	4	true	None	2025-03-01T09:23:27.851Z	2025-03-01T09:24:28.032Z
8	1989.txt	1	2	2	4	true	None	2025-03-01T09:24:42.474Z	2025-03-01T09:25:39.424Z
9	1423.txt	1	2	2	4	true	None	2025-03-01T09:25:41.762Z	2025-03-01T09:26:15.478Z
10	2056.txt	2	2	1	4	true	None	2025-03-01T09:26:16.900Z	2025-03-01T09:26:56.336Z
11	1828.txt	2	1	1	4	true	None	2025-03-01T09:26:57.430Z	2025-03-01T09:27:34.830Z
12	647.txt	1	1	1	4	true	None	2025-03-01T09:27:37.830Z	2025-03-01T09:29:05.714Z
13	1921.txt	2	2	1	3	true	Correct	2025-03-01T09:29:09.986Z	2025-03-01T09:31:17.948Z
14	1702.txt	1	1	2	2	true	None	2025-03-01T09:31:21.978Z	2025-03-01T09:32:11.744Z
15	1739.txt	2	1	1	2	true	None	2025-03-01T09:32:13.056Z	2025-03-01T09:32:34.786Z
16	1353.txt	2	2	1	1	true	None	2025-03-01T09:32:35.758Z	2025-03-01T09:35:25.395Z
17	2196.txt	1	1	1	3	true	None	2025-03-01T09:35:26.292Z	2025-03-01T09:36:35.236Z
18	1845.txt	2	1	1	1	true	Correct	2025-03-01T09:36:36.325Z	2025-03-01T09:36:57.888Z
19	73.txt	1	1	2	1	true	None	2025-03-01T09:37:02.174Z	2025-03-01T09:37:32.128Z
20	1905.txt	1	1	2	5	true	None	2025-03-01T09:37:33.247Z	2025-03-01T09:38:03.057Z</results>
