# Supplementary material for: Learning to detect AI texts and learning the limits
Source: PLoS One. 2025 Oct 15;20(10):e0333007. doi: 10.1371/journal.pone.0333007 (PMC12527182; doi:10.1371/journal.pone.0333007)
Supplement: S2 File — All data and scripts used in the study, some additional descriptive statistics, scalable formate figures. (ZIP) [file pone.0333007.s002.tgz › data and scripts/OSF/results/LABELS/20250301_115054_806.tsv]

<settings>{"version":"1.1","user_system":"Mozilla/5.0 (Windows NT 10.0; Win64; x64) AppleWebKit/537.36 (KHTML, like Gecko) Chrome/133.0.0.0 Safari/537.36","interface_language":"ces","content_language":"ces","stimuli_URL":"https://hypertext.cz/experimentcz/koditex_chat_gpt-4o__0.tsv","control_stimuli_URL":"https://hypertext.cz/experimentcz/control_koditex_chat_gpt-4o__0.tsv","agreement_URL":"https…
<demographics>{"gender":"female","age":"39","language":"czech","language_other":"","reading_disorder":"false","currently_studying":"true","education_level":"5_master","education_other":"","completed_education":"","completed_education_other":"","field_current":["human"],"field_completed":[],"ai_usage":"several_weekly","ai_improve":"5","ai_risk":"4","ai_quality":"5","ai_creativity":"6","ai_understa…
<ideas>Posuzovala jsem text podle pocitu, některé na mě působily lidsky, jiné příliš "technicky", neosobně. V některých byly překlepy a chyby, ty na mě působily, jako psané člověkem.</ideas>
<results>id	pair id	Human position	Human guessed position	More readable position	Confidence	Is learner	Control question success	Timestamp of trial begin	Timestamp of trial end
1	1535.txt	2	1	1	5	false	None	2025-03-01T10:21:07.608Z	2025-03-01T10:22:40.622Z
2	1759.txt	1	1	2	2	false	None	2025-03-01T10:22:40.622Z	2025-03-01T10:24:57.232Z
3	1921.txt	1	2	2	4	false	Incorrect	2025-03-01T10:24:57.232Z	2025-03-01T10:26:10.006Z
4	1114.txt	2	2	1	6	false	None	2025-03-01T10:26:29.204Z	2025-03-01T10:28:38.276Z
5	90.txt	2	1	1	4	false	None	2025-03-01T10:28:38.276Z	2025-03-01T10:29:52.327Z
6	1925.txt	2	2	2	5	false	None	2025-03-01T10:29:52.328Z	2025-03-01T10:31:21.896Z
7	1854.txt	1	2	2	6	false	None	2025-03-01T10:31:21.897Z	2025-03-01T10:32:47.560Z
8	931.txt	2	2	1	4	false	None	2025-03-01T10:32:47.560Z	2025-03-01T10:34:01.392Z
9	1934.txt	1	1	1	6	false	None	2025-03-01T10:34:01.392Z	2025-03-01T10:35:27.056Z
10	1136.txt	2	1	2	3	false	None	2025-03-01T10:35:27.056Z	2025-03-01T10:36:34.166Z
11	1141.txt	2	2	2	6	false	None	2025-03-01T10:36:34.167Z	2025-03-01T10:37:56.784Z
12	1690.txt	1	1	2	6	false	None	2025-03-01T10:37:56.784Z	2025-03-01T10:39:08.010Z
13	1312.txt	2	2	1	5	false	Correct	2025-03-01T10:39:08.010Z	2025-03-01T10:40:25.713Z
14	1072.txt	1	1	2	6	false	None	2025-03-01T10:40:29.527Z	2025-03-01T10:41:43.674Z
15	1965.txt	2	2	1	4	false	None	2025-03-01T10:41:43.674Z	2025-03-01T10:42:58.601Z
16	1484.txt	1	1	2	3	false	None	2025-03-01T10:42:58.601Z	2025-03-01T10:44:08.041Z
17	1451.txt	2	1	2	5	false	None	2025-03-01T10:44:08.042Z	2025-03-01T10:45:30.039Z
18	1845.txt	2	2	2	6	false	Correct	2025-03-01T10:45:30.039Z	2025-03-01T10:46:29.697Z
19	1989.txt	2	2	1	5	false	None	2025-03-01T10:46:33.819Z	2025-03-01T10:47:56.389Z
20	834.txt	2	1	1	5	false	None	2025-03-01T10:47:56.390Z	2025-03-01T10:49:02.091Z</results>
