# Supplementary material for: Learning to detect AI texts and learning the limits
Source: PLoS One. 2025 Oct 15;20(10):e0333007. doi: 10.1371/journal.pone.0333007 (PMC12527182; doi:10.1371/journal.pone.0333007)
Supplement: S2 File — All data and scripts used in the study, some additional descriptive statistics, scalable formate figures. (ZIP) [file pone.0333007.s002.tgz › data and scripts/OSF/results/LABELS/20250301_115344_726.tsv]

<settings>{"version":"1.1","user_system":"Mozilla/5.0 (Windows NT 10.0; Win64; x64) AppleWebKit/537.36 (KHTML, like Gecko) Chrome/133.0.0.0 Safari/537.36","interface_language":"ces","content_language":"ces","stimuli_URL":"https://hypertext.cz/experimentcz/koditex_chat_gpt-4o__0.tsv","control_stimuli_URL":"https://hypertext.cz/experimentcz/control_koditex_chat_gpt-4o__0.tsv","agreement_URL":"https…
<demographics>{"gender":"male","age":"21","language":"czech","language_other":"","reading_disorder":"false","currently_studying":"true","education_level":"5_master","education_other":"","completed_education":"","completed_education_other":"","field_current":["human"],"field_completed":[],"ai_usage":"daily","ai_improve":"6","ai_risk":"3","ai_quality":"1","ai_creativity":"2","ai_understanding":"7",…
<ideas>Zaměřoval jsem se na skladbu vět, obratnost vyjádření a srozumitelnost celkového textu.
E-mail: jindrahemelik@seznam.cz</ideas>
<results>id	pair id	Human position	Human guessed position	More readable position	Confidence	Is learner	Control question success	Timestamp of trial begin	Timestamp of trial end
1	1730.txt	2	1	1	2	true	None	2025-03-01T10:25:15.098Z	2025-03-01T10:25:58.798Z
2	1543.txt	1	1	1	4	true	None	2025-03-01T10:26:01.845Z	2025-03-01T10:27:18.131Z
3	1921.txt	1	2	1	4	true	Correct	2025-03-01T10:27:20.482Z	2025-03-01T10:27:45.473Z
4	1910.txt	1	1	1	5	true	None	2025-03-01T10:27:52.773Z	2025-03-01T10:30:01.805Z
5	2251.txt	2	1	1	3	true	None	2025-03-01T10:30:03.168Z	2025-03-01T10:34:06.513Z
6	2011.txt	2	2	2	3	true	None	2025-03-01T10:34:08.229Z	2025-03-01T10:34:46.906Z
7	1120.txt	1	2	1	3	true	None	2025-03-01T10:34:48.023Z	2025-03-01T10:35:48.011Z
8	1844.txt	1	1	2	2	true	None	2025-03-01T10:35:49.315Z	2025-03-01T10:36:47.705Z
9	819.txt	2	2	2	4	true	None	2025-03-01T10:36:48.646Z	2025-03-01T10:37:14.968Z
10	2181.txt	1	1	1	5	true	None	2025-03-01T10:37:16.189Z	2025-03-01T10:38:27.169Z
11	1795.txt	1	1	1	5	true	None	2025-03-01T10:38:28.397Z	2025-03-01T10:38:49.932Z
12	851.txt	2	2	1	5	true	None	2025-03-01T10:38:50.991Z	2025-03-01T10:39:11.906Z
13	1845.txt	1	2	2	2	true	Correct	2025-03-01T10:39:12.916Z	2025-03-01T10:42:25.886Z
14	1305.txt	1	1	1	1	true	None	2025-03-01T10:42:32.202Z	2025-03-01T10:44:03.456Z
15	1561.txt	2	1	2	2	true	None	2025-03-01T10:44:04.620Z	2025-03-01T10:44:23.397Z
16	1139.txt	1	1	2	3	true	None	2025-03-01T10:44:24.861Z	2025-03-01T10:48:35.654Z
17	2.txt	2	1	1	5	true	None	2025-03-01T10:48:43.774Z	2025-03-01T10:49:03.673Z
18	1312.txt	2	1	1	5	true	Correct	2025-03-01T10:49:04.925Z	2025-03-01T10:49:27.850Z
19	639.txt	1	1	2	3	true	None	2025-03-01T10:49:46.167Z	2025-03-01T10:51:05.166Z
20	1689.txt	2	1	1	1	true	None	2025-03-01T10:51:06.175Z	2025-03-01T10:51:52.853Z</results>
