# Supplementary material for: Learning to detect AI texts and learning the limits
Source: PLoS One. 2025 Oct 15;20(10):e0333007. doi: 10.1371/journal.pone.0333007 (PMC12527182; doi:10.1371/journal.pone.0333007)
Supplement: S2 File — All data and scripts used in the study, some additional descriptive statistics, scalable formate figures. (ZIP) [file pone.0333007.s002.tgz › data and scripts/OSF/results/LABELS/20250301_120904_727.tsv]

<settings>{"version":"1.1","user_system":"Mozilla/5.0 (Macintosh; Intel Mac OS X 10_15_7) AppleWebKit/605.1.15 (KHTML, like Gecko) Version/18.1.1 Safari/605.1.15","interface_language":"ces","content_language":"ces","stimuli_URL":"https://hypertext.cz/experimentcz/koditex_chat_gpt-4o__0.tsv","control_stimuli_URL":"https://hypertext.cz/experimentcz/control_koditex_chat_gpt-4o__0.tsv","agreement_URL…
<demographics>{"gender":"female","age":"24","language":"czech","language_other":"","reading_disorder":"false","currently_studying":"true","education_level":"5_master","education_other":"","completed_education":"","completed_education_other":"","field_current":["nature"],"field_completed":[],"ai_usage":"weekly","ai_improve":"4","ai_risk":"3","ai_quality":"2","ai_creativity":"4","ai_understanding":…
<ideas>Experiment byl poměrně náročný. Často jsem se řídila pocitově, co se lépe čte, případně jsem se řídila tím, zda už jsem něco podobného někde nečetla s to jsem označila jako psané člověkem. Dále jsem označovala i odstavce, kde se na něco odkazovalo jako zdroje nebo tak krátkým způsobem, protože mi přijde, ze AI vše okecává. Žádným z textů si však nejsem jistá. Případně i když v jednom článk…
<results>id	pair id	Human position	Human guessed position	More readable position	Confidence	Is learner	Control question success	Timestamp of trial begin	Timestamp of trial end
1	1866.txt	1	1	1	5	false	None	2025-03-01T10:46:40.645Z	2025-03-01T10:47:44.212Z
2	1861.txt	2	2	1	3	false	None	2025-03-01T10:47:44.212Z	2025-03-01T10:49:07.028Z
3	1845.txt	2	2	1	1	false	Correct	2025-03-01T10:49:07.030Z	2025-03-01T10:51:10.181Z
4	1115.txt	2	2	2	6	false	None	2025-03-01T10:51:23.852Z	2025-03-01T10:52:25.828Z
5	530.txt	1	1	2	4	false	None	2025-03-01T10:52:25.828Z	2025-03-01T10:53:26.654Z
6	1357.txt	1	2	2	6	false	None	2025-03-01T10:53:26.654Z	2025-03-01T10:54:00.836Z
7	1594.txt	1	1	1	5	false	None	2025-03-01T10:54:00.836Z	2025-03-01T10:54:46.700Z
8	1851.txt	1	1	2	6	false	None	2025-03-01T10:54:46.700Z	2025-03-01T10:55:38.793Z
9	817.txt	2	1	1	4	false	None	2025-03-01T10:55:38.793Z	2025-03-01T10:56:28.897Z
10	2163.txt	1	1	2	5	false	None	2025-03-01T10:56:28.897Z	2025-03-01T10:57:18.592Z
11	1919.txt	1	2	2	5	false	None	2025-03-01T10:57:18.592Z	2025-03-01T10:58:03.105Z
12	1386.txt	1	1	2	6	false	None	2025-03-01T10:58:03.105Z	2025-03-01T10:58:43.268Z
13	1312.txt	2	2	1	3	false	Correct	2025-03-01T10:58:43.268Z	2025-03-01T10:59:35.980Z
14	1913.txt	2	2	1	6	false	None	2025-03-01T10:59:40.047Z	2025-03-01T11:00:24.443Z
15	851.txt	1	1	2	6	false	None	2025-03-01T11:00:24.443Z	2025-03-01T11:00:57.173Z
16	567.txt	2	2	2	1	false	None	2025-03-01T11:00:57.173Z	2025-03-01T11:01:44.666Z
17	1637.txt	2	2	2	6	false	None	2025-03-01T11:01:44.666Z	2025-03-01T11:02:20.230Z
18	1921.txt	2	2	2	2	false	Correct	2025-03-01T11:02:20.231Z	2025-03-01T11:03:04.892Z
19	620.txt	1	2	2	3	false	None	2025-03-01T11:03:08.727Z	2025-03-01T11:03:56.056Z
20	2076.txt	2	2	2	5	false	None	2025-03-01T11:03:56.056Z	2025-03-01T11:04:26.384Z</results>
