# Supplementary material for: Learning to detect AI texts and learning the limits
Source: PLoS One. 2025 Oct 15;20(10):e0333007. doi: 10.1371/journal.pone.0333007 (PMC12527182; doi:10.1371/journal.pone.0333007)
Supplement: S2 File — All data and scripts used in the study, some additional descriptive statistics, scalable formate figures. (ZIP) [file pone.0333007.s002.tgz › data and scripts/OSF/results/LABELS/20250301_121604_566.tsv]

<settings>{"version":"1.1","user_system":"Mozilla/5.0 (Windows NT 10.0; Win64; x64) AppleWebKit/537.36 (KHTML, like Gecko) Chrome/133.0.0.0 Safari/537.36","interface_language":"ces","content_language":"ces","stimuli_URL":"https://hypertext.cz/experimentcz/koditex_chat_gpt-4o__0.tsv","control_stimuli_URL":"https://hypertext.cz/experimentcz/control_koditex_chat_gpt-4o__0.tsv","agreement_URL":"https…
<demographics>{"gender":"female","age":"25","language":"czech","language_other":"","reading_disorder":"false","currently_studying":"true","education_level":"4_bachelor","education_other":"","completed_education":"","completed_education_other":"","field_current":["philology"],"field_completed":[],"ai_usage":"several_weekly","ai_improve":"6","ai_risk":"3","ai_quality":"2","ai_creativity":"7","ai_un…
<ideas>Jméno: Barbora Hladká
E-mail: bara.hladka@volny.cz
Některé věty byly napsány krkolomně a nešlo z nich vyčíst, o jaké téma se jedná. Dále jsem dávala na svůj šestý smysl a pokud jsem přečetla již polovinu textu a text se mi zkrátka nečetl dobře, přikláněla jsem se k názoru, že právě tento text byl napsán umělou inteligencí. </ideas>
<results>id	pair id	Human position	Human guessed position	More readable position	Confidence	Is learner	Control question success	Timestamp of trial begin	Timestamp of trial end
1	70.txt	2	1	1	6	false	None	2025-03-01T10:49:09.873Z	2025-03-01T10:50:00.964Z
2	2095.txt	1	2	2	7	false	None	2025-03-01T10:50:00.964Z	2025-03-01T10:50:42.399Z
3	1845.txt	2	1	1	4	false	Correct	2025-03-01T10:50:42.399Z	2025-03-01T10:51:27.549Z
4	1088.txt	1	2	2	5	false	None	2025-03-01T10:52:22.344Z	2025-03-01T10:53:09.313Z
5	1910.txt	2	2	2	4	false	None	2025-03-01T10:53:09.313Z	2025-03-01T10:54:04.431Z
6	1946.txt	2	2	2	7	false	None	2025-03-01T10:54:04.431Z	2025-03-01T10:59:02.366Z
7	1383.txt	2	2	2	4	false	None	2025-03-01T10:59:02.366Z	2025-03-01T10:59:45.984Z
8	1530.txt	2	1	1	5	false	None	2025-03-01T10:59:45.985Z	2025-03-01T11:00:30.768Z
9	1335.txt	1	2	2	6	false	None	2025-03-01T11:00:30.768Z	2025-03-01T11:01:16.508Z
10	1750.txt	1	2	2	7	false	None	2025-03-01T11:01:16.508Z	2025-03-01T11:01:52.876Z
11	755.txt	2	1	1	7	false	None	2025-03-01T11:01:52.877Z	2025-03-01T11:02:27.346Z
12	2038.txt	1	2	2	7	false	None	2025-03-01T11:02:27.346Z	2025-03-01T11:03:01.842Z
13	1312.txt	2	1	1	6	false	Correct	2025-03-01T11:03:01.842Z	2025-03-01T11:03:50.508Z
14	1824.txt	2	1	1	4	false	None	2025-03-01T11:03:55.684Z	2025-03-01T11:07:11.120Z
15	847.txt	1	2	2	7	false	None	2025-03-01T11:07:11.120Z	2025-03-01T11:07:35.898Z
16	1539.txt	2	2	2	7	false	None	2025-03-01T11:07:35.898Z	2025-03-01T11:08:04.847Z
17	832.txt	2	1	1	6	false	None	2025-03-01T11:08:04.847Z	2025-03-01T11:08:35.687Z
18	1921.txt	2	2	2	5	false	Correct	2025-03-01T11:08:35.687Z	2025-03-01T11:09:18.456Z
19	1664.txt	2	2	2	6	false	None	2025-03-01T11:09:22.616Z	2025-03-01T11:11:21.385Z
20	742.txt	2	1	1	4	false	None	2025-03-01T11:11:21.385Z	2025-03-01T11:12:10.209Z</results>
