# Supplementary material for: Learning to detect AI texts and learning the limits
Source: PLoS One. 2025 Oct 15;20(10):e0333007. doi: 10.1371/journal.pone.0333007 (PMC12527182; doi:10.1371/journal.pone.0333007)
Supplement: S2 File — All data and scripts used in the study, some additional descriptive statistics, scalable formate figures. (ZIP) [file pone.0333007.s002.tgz › data and scripts/OSF/results/LABELS/20250301_124940_113.tsv]

<settings>{"version":"1.1","user_system":"Mozilla/5.0 (Macintosh; Intel Mac OS X 10_15_7) AppleWebKit/605.1.15 (KHTML, like Gecko) Version/18.3 Safari/605.1.15","interface_language":"ces","content_language":"ces","stimuli_URL":"https://hypertext.cz/experimentcz/koditex_chat_gpt-4o__0.tsv","control_stimuli_URL":"https://hypertext.cz/experimentcz/control_koditex_chat_gpt-4o__0.tsv","agreement_URL":…
<demographics>{"gender":"male","age":"22","language":"czech","language_other":"","reading_disorder":"false","currently_studying":"true","education_level":"5_master","education_other":"","completed_education":"","completed_education_other":"","field_current":["nature"],"field_completed":[],"ai_usage":"several_weekly","ai_improve":"6","ai_risk":"4","ai_quality":"7","ai_creativity":"3","ai_understan…
<ideas>Myslím si, že mi dost napověděly uvozovky v textu k rozpoznání AI. Členění textu do bodů označenými čísly 1,2,3 atd. To dělá chatgpt, který používám.</ideas>
<results>id	pair id	Human position	Human guessed position	More readable position	Confidence	Is learner	Control question success	Timestamp of trial begin	Timestamp of trial end
1	1623.txt	2	2	2	4	false	None	2025-03-01T11:31:11.798Z	2025-03-01T11:32:35.372Z
2	13.txt	1	2	2	5	false	None	2025-03-01T11:32:35.372Z	2025-03-01T11:33:19.153Z
3	1312.txt	1	2	2	5	false	Correct	2025-03-01T11:33:19.153Z	2025-03-01T11:34:29.654Z
4	1487.txt	2	2	1	6	false	None	2025-03-01T11:34:34.571Z	2025-03-01T11:35:29.187Z
5	816.txt	1	1	1	1	false	None	2025-03-01T11:35:29.188Z	2025-03-01T11:36:29.453Z
6	1121.txt	1	2	1	6	false	None	2025-03-01T11:36:29.453Z	2025-03-01T11:36:54.154Z
7	1359.txt	1	2	2	1	false	None	2025-03-01T11:36:54.154Z	2025-03-01T11:37:32.402Z
8	1231.txt	1	1	2	3	false	None	2025-03-01T11:37:32.402Z	2025-03-01T11:38:07.268Z
9	1870.txt	2	2	1	6	false	None	2025-03-01T11:38:07.268Z	2025-03-01T11:38:58.320Z
10	620.txt	2	2	1	3	false	None	2025-03-01T11:38:58.320Z	2025-03-01T11:39:30.385Z
11	1904.txt	1	1	1	7	false	None	2025-03-01T11:39:30.385Z	2025-03-01T11:40:19.185Z
12	1752.txt	2	2	2	6	false	None	2025-03-01T11:40:19.185Z	2025-03-01T11:41:31.384Z
13	1845.txt	1	1	2	2	false	Correct	2025-03-01T11:41:31.384Z	2025-03-01T11:42:19.697Z
14	1974.txt	2	1	2	3	false	None	2025-03-01T11:42:27.816Z	2025-03-01T11:43:12.699Z
15	567.txt	2	2	1	7	false	None	2025-03-01T11:43:12.699Z	2025-03-01T11:44:07.618Z
16	2021.txt	1	1	2	5	false	None	2025-03-01T11:44:07.618Z	2025-03-01T11:44:45.217Z
17	2126.txt	2	2	1	7	false	None	2025-03-01T11:44:45.217Z	2025-03-01T11:45:21.452Z
18	1921.txt	2	2	1	7	false	Correct	2025-03-01T11:45:21.452Z	2025-03-01T11:45:47.502Z
19	395.txt	1	1	1	6	false	None	2025-03-01T11:46:02.067Z	2025-03-01T11:46:58.783Z
20	2138.txt	2	2	1	3	false	None	2025-03-01T11:46:58.783Z	2025-03-01T11:47:42.683Z</results>
