# Supplementary material for: Learning to detect AI texts and learning the limits
Source: PLoS One. 2025 Oct 15;20(10):e0333007. doi: 10.1371/journal.pone.0333007 (PMC12527182; doi:10.1371/journal.pone.0333007)
Supplement: S2 File — All data and scripts used in the study, some additional descriptive statistics, scalable formate figures. (ZIP) [file pone.0333007.s002.tgz › data and scripts/OSF/results/LABELS/20250301_131430_910.tsv]

<settings>{"version":"1.1","user_system":"Mozilla/5.0 (Windows NT 10.0; Win64; x64) AppleWebKit/537.36 (KHTML, like Gecko) Chrome/133.0.0.0 Safari/537.36","interface_language":"ces","content_language":"ces","stimuli_URL":"https://hypertext.cz/experimentcz/koditex_chat_gpt-4o__0.tsv","control_stimuli_URL":"https://hypertext.cz/experimentcz/control_koditex_chat_gpt-4o__0.tsv","agreement_URL":"https…
<demographics>{"gender":"female","age":"22","language":"czech","language_other":"","reading_disorder":"false","currently_studying":"true","education_level":"5_master","education_other":"","completed_education":"","completed_education_other":"","field_current":["human","nature"],"field_completed":[],"ai_usage":"several_monthly","ai_improve":"5","ai_risk":"5","ai_quality":"2","ai_creativity":"7","a…
<ideas></ideas>
<results>id	pair id	Human position	Human guessed position	More readable position	Confidence	Is learner	Control question success	Timestamp of trial begin	Timestamp of trial end
1	1409.txt	1	1	2	6	true	None	2025-03-01T11:53:09.933Z	2025-03-01T11:53:52.579Z
2	991.txt	2	2	2	5	true	None	2025-03-01T11:53:54.656Z	2025-03-01T11:55:00.652Z
3	1312.txt	2	2	2	5	true	Correct	2025-03-01T11:55:02.607Z	2025-03-01T11:55:53.423Z
4	1708.txt	1	1	1	5	true	None	2025-03-01T11:56:02.983Z	2025-03-01T11:57:13.588Z
5	1027.txt	1	1	2	5	true	None	2025-03-01T11:57:15.654Z	2025-03-01T11:57:50.132Z
6	1903.txt	2	2	1	5	true	None	2025-03-01T11:57:51.983Z	2025-03-01T11:59:06.471Z
7	2326.txt	2	2	1	5	true	None	2025-03-01T11:59:08.104Z	2025-03-01T11:59:46.530Z
8	1350.txt	2	1	2	6	true	None	2025-03-01T11:59:48.035Z	2025-03-01T12:01:50.658Z
9	1242.txt	2	2	2	4	true	None	2025-03-01T12:01:59.023Z	2025-03-01T12:02:59.521Z
10	742.txt	2	2	1	5	true	None	2025-03-01T12:03:01.190Z	2025-03-01T12:03:40.549Z
11	1824.txt	1	1	1	5	true	None	2025-03-01T12:03:41.876Z	2025-03-01T12:04:13.525Z
12	1384.txt	2	2	1	5	true	None	2025-03-01T12:04:14.859Z	2025-03-01T12:04:53.754Z
13	1921.txt	1	2	2	5	true	Correct	2025-03-01T12:04:55.358Z	2025-03-01T12:05:40.211Z
14	1925.txt	1	1	1	5	true	None	2025-03-01T12:05:48.115Z	2025-03-01T12:07:31.340Z
15	1736.txt	2	2	1	5	true	None	2025-03-01T12:07:32.727Z	2025-03-01T12:08:44.333Z
16	1881.txt	2	2	1	5	true	None	2025-03-01T12:08:45.715Z	2025-03-01T12:09:26.540Z
17	1774.txt	1	2	2	4	true	None	2025-03-01T12:09:27.902Z	2025-03-01T12:10:41.348Z
18	1845.txt	1	2	2	4	true	Correct	2025-03-01T12:10:43.208Z	2025-03-01T12:12:25.890Z
19	1768.txt	1	2	1	4	true	None	2025-03-01T12:12:37.427Z	2025-03-01T12:13:11.157Z
20	1248.txt	1	1	1	4	true	None	2025-03-01T12:13:12.619Z	2025-03-01T12:13:43.250Z</results>
