# Supplementary material for: Learning to detect AI texts and learning the limits
Source: PLoS One. 2025 Oct 15;20(10):e0333007. doi: 10.1371/journal.pone.0333007 (PMC12527182; doi:10.1371/journal.pone.0333007)
Supplement: S2 File — All data and scripts used in the study, some additional descriptive statistics, scalable formate figures. (ZIP) [file pone.0333007.s002.tgz › data and scripts/OSF/results/LABELS/20250301_131716_6.tsv]

<settings>{"version":"1.1","user_system":"Mozilla/5.0 (Macintosh; Intel Mac OS X 10_15_7) AppleWebKit/537.36 (KHTML, like Gecko) Chrome/133.0.0.0 Safari/537.36","interface_language":"ces","content_language":"ces","stimuli_URL":"https://hypertext.cz/experimentcz/koditex_chat_gpt-4o__0.tsv","control_stimuli_URL":"https://hypertext.cz/experimentcz/control_koditex_chat_gpt-4o__0.tsv","agreement_URL":…
<demographics>{"gender":"female","age":"23","language":"czech","language_other":"","reading_disorder":"false","currently_studying":"true","education_level":"5_master","education_other":"","completed_education":"","completed_education_other":"","field_current":["nature"],"field_completed":[],"ai_usage":"less_than_monthly","ai_improve":"4","ai_risk":"5","ai_quality":"2","ai_creativity":"7","ai_unde…
<ideas>Přišlo mi to docela těžké. Často jsem pátrala po špatném skloňování, hrubkách atd. Díky tomu se mi podařilo některé otázky správně odlišit. (AI u dvou odstavců nesklonila jména osob) Odstavce AI byly rovněž i více souměrné a zarovnané, často se mi četly lépe a přišly mi srozumitelnější než ty lidské. Překvapilo mě, jak dobře AI zvládne napodobit lidskou tvorbu, často jsem si myslela, že js…
<results>id	pair id	Human position	Human guessed position	More readable position	Confidence	Is learner	Control question success	Timestamp of trial begin	Timestamp of trial end
1	1037.txt	2	1	1	5	true	None	2025-03-01T11:48:51.527Z	2025-03-01T11:50:00.463Z
2	1928.txt	1	2	2	6	true	None	2025-03-01T11:50:04.956Z	2025-03-01T11:51:07.022Z
3	1921.txt	2	2	2	4	true	Correct	2025-03-01T11:51:14.829Z	2025-03-01T11:52:30.721Z
4	771.txt	2	2	1	5	true	None	2025-03-01T11:52:40.917Z	2025-03-01T11:53:58.548Z
5	1353.txt	2	2	1	5	true	None	2025-03-01T11:54:02.452Z	2025-03-01T11:56:30.127Z
6	1791.txt	2	1	1	4	true	None	2025-03-01T11:56:34.247Z	2025-03-01T11:57:49.624Z
7	1543.txt	1	1	1	6	true	None	2025-03-01T11:57:54.896Z	2025-03-01T11:59:14.946Z
8	755.txt	2	2	1	3	true	None	2025-03-01T11:59:17.498Z	2025-03-01T12:00:20.217Z
9	1728.txt	2	2	1	4	true	None	2025-03-01T12:00:22.976Z	2025-03-01T12:01:24.122Z
10	1944.txt	2	2	1	6	true	None	2025-03-01T12:01:27.191Z	2025-03-01T12:02:26.339Z
11	974.txt	2	2	1	5	true	None	2025-03-01T12:02:27.695Z	2025-03-01T12:04:00.793Z
12	1034.txt	1	2	2	5	true	None	2025-03-01T12:04:02.201Z	2025-03-01T12:04:40.417Z
13	1845.txt	1	2	2	6	true	Correct	2025-03-01T12:04:44.185Z	2025-03-01T12:05:57.598Z
14	1885.txt	2	2	1	3	true	None	2025-03-01T12:06:05.108Z	2025-03-01T12:07:15.085Z
15	781.txt	1	2	2	2	true	None	2025-03-01T12:07:16.286Z	2025-03-01T12:08:16.803Z
16	2.txt	2	1	1	4	true	None	2025-03-01T12:08:27.923Z	2025-03-01T12:09:48.733Z
17	579.txt	2	2	1	6	true	None	2025-03-01T12:09:50.394Z	2025-03-01T12:10:35.150Z
18	1312.txt	1	2	2	6	true	Correct	2025-03-01T12:10:36.259Z	2025-03-01T12:11:12.101Z
19	75.txt	1	1	1	6	true	None	2025-03-01T12:11:17.484Z	2025-03-01T12:12:12.745Z
20	1348.txt	2	2	1	5	true	None	2025-03-01T12:12:13.825Z	2025-03-01T12:12:54.724Z</results>
